# Supplementary material for: Genomic evidence for the suitability of Göttingen Minipigs with a rare seizure phenotype as a model for human epilepsy
Source: Neurogenetics. 2024 Feb 21;25(2):103–17. doi: 10.1007/s10048-024-00750-2 (PMC11076379; doi:10.1007/s10048-024-00750-2)
Supplement: Supplementary file 1 — Supplementary file1 (XLSX 13 KB) [file 10048_2024_750_MOESM1_ESM.xlsx]

## Sheet: Sheet1
Supplementary Information S1: Age, detected age of onset of the seizure phenotype, and seizure durations of animals from which cell culture was derived.
ID	Gender	Age (months)	Date of birth	Date of sampling	Date of detected onset	Average seizure duration
238932	F	5	2020-11-17	2021-04-19	2020-11-26	10-45 seconds
237539	M	11	2020-05-09	2021-04-19	2020-07-21
345388	F	7	2020-09-02	2021-04-19	2020-10-18
345164	F	8	2020-08-05	2021-04-19	2020-11-01
345050	M	8	2020-07-24	2021-04-19	2020-11-15
238193	M	8	2020-08-13	2021-04-19	2020-11-22
