# Supplementary material for: Genomic evidence for the suitability of Göttingen Minipigs with a rare seizure phenotype as a model for human epilepsy
Source: Neurogenetics. 2024 Feb 21;25(2):103–17. doi: 10.1007/s10048-024-00750-2 (PMC11076379; doi:10.1007/s10048-024-00750-2)
Supplement: Supplementary file 2 — Supplementary file2 (XLSX 38 KB) [file 10048_2024_750_MOESM2_ESM.xlsx]

## Sheet: FST_0.95
Supplementary Information S2: Genetic variants with a fixation index (FST) > 0.95 between healthy mini pigs and animals with a seizure phenotype.
Chromosome	Position (bp)	Reference allele	Alternate allele	FST
1	1902787	C	T	1
1	1902909	C	T	1
1	1902921	T	C	1
1	1902969	C	T	1
1	1902978	C	G	1
1	1902980	G	T	1
1	2424263	G	A	1
1	2435201	A	G	1
1	4544583	A	C	0.954412
1	5592565	T	C	1
1	5855923	T	A	1
1	11054724	G	A	1
1	12302279	A	G	1
1	13198938	G	A	1
1	14039973	T	C	1
1	14039989	A	G	1
1	15627993	T	C	1
1	16173591	A	G	1
1	20832127	T	C	1
1	21677025	C	G	1
1	21677044	G	A	1
1	22053576	T	C	1
1	25971951	C	A	1
1	25971981	C	T	1
1	28250611	A	G	1
1	28250627	T	C	1
1	29960014	C	T	1
1	31116659	G	T	1
1	41738806	C	A	1
1	73083391	A	G	1
1	73083458	A	C	1
1	73083491	G	A	1
1	73548498	G	T	1
1	76900731	A	C	1
1	76900749	G	C	1
1	76901081	A	G	1
1	80539980	T	C	1
1	83782997	A	C	1
1	87059719	A	T	1
1	90673475	C	T	1
1	97023754	C	T	1
1	98798048	C	A	1
1	99156976	T	G	1
1	100302682	A	G	1
1	108113763	T	G	1
1	111187992	A	G	1
1	117244315	A	C	1
1	131317853	C	T	1
1	138994481	A	G	1
1	139283129	T	G	1
1	142630415	G	A	1
1	143051974	C	T	1
1	143503471	C	T	1
1	144857857	G	T	1
1	144857882	A	G	1
1	144857897	G	T	1
1	147508596	G	T	1
1	149728899	T	A	1
1	155500061	T	C	1
1	157391010	T	G	1
1	159605982	C	G	1
1	161797416	T	C	1
1	164680930	C	A	1
1	166206171	T	C	1
1	169426599	T	A	1
1	178047742	T	C	1
1	181886265	G	A	1
1	184945720	T	A	1
1	185394523	G	A	1
1	194229625	A	T	1
1	206542350	A	G	1
1	211531903	G	T	1
1	211531905	C	T	1
1	236778502	T	G	1
1	238678868	C	T	1
1	246022749	T	A	1
1	248577865	A	T	1
1	250559211	A	G	1
1	257147637	G	A	1
1	261571310	T	C	1
1	266894478	G	T	1
1	266894503	C	T	1
1	268498577	T	A	1
1	269040458	A	T	1
1	269962188	T	G	1
1	272231783	T	C	1
1	272937880	G	A	0.954412
1	273511625	T	A	1
2	2313746	C	T	1
2	2314705	A	G	1
2	3224255	A	C	1
2	3593253	C	T	1
2	3797300	C	G	1
2	3809333	G	T	1
2	3809378	T	C	1
2	3945678	G	A	1
2	3949335	G	A	1
2	5843795	A	G	1
2	5931578	G	C	1
2	6074522	C	G	1
2	6790736	T	C	1
2	6915073	A	G	1
2	7015021	G	A	1
2	7024857	C	T	1
2	7267629	T	C	1
2	8917455	C	A	1
2	8917459	C	G	1
2	8917476	A	C	1
2	11873079	T	C	1
2	12165851	C	T	1
2	13094862	A	G	1
2	13119467	T	C	1
2	15020580	T	A	1
2	17022961	C	T	1
2	17054220	T	A	1
2	17240292	T	G	1
2	20134979	C	T	1
2	20481197	C	T	1
2	22580737	C	T	1
2	25615496	C	A	1
2	26208270	G	A	1
2	26815130	G	A	1
2	27120482	A	G	1
2	27284928	A	G	1
2	27284931	T	A	1
2	29820372	A	G	1
2	35953358	A	G	1
2	40053151	T	C	1
2	40053192	C	T	1
2	40053203	T	C	1
2	41743061	T	G	1
2	42056912	A	G	1
2	42056915	T	C	1
2	42056940	A	G	1
2	42056954	A	G	1
2	47904550	T	C	1
2	51764799	G	C	1
2	52190717	T	C	1
2	54348207	G	A	1
2	57775599	T	A	1
2	58016957	G	T	1
2	58017184	T	C	1
2	58021148	A	G	1
2	58021153	A	G	1
2	58870087	A	C	1
2	68451586	G	C	1
2	68778997	A	C	1
2	70738309	G	A	1
2	72472350	A	G	1
2	72472351	C	T	1
2	72472352	A	G	1
2	73048664	A	C	1
2	76885958	A	G	1
2	79536851	A	G	1
2	83718044	T	C	1
2	85244556	A	G	1
2	85453127	G	C	1
2	86607249	A	C	1
2	86607253	A	C	1
2	86607257	A	C	1
2	88944268	T	G	1
2	105500579	A	G	1
2	107620473	C	G	1
2	115565108	T	C	0.952191
2	115565121	A	G	0.958389
2	115565125	C	G	0.961538
2	115565135	A	G	0.965294
2	115565150	C	T	0.963778
2	115565153	T	C	0.963865
2	115565160	T	C	0.962942
2	115565165	T	C	0.958863
2	115565172	C	T	0.95636
2	115565174	G	A	0.955096
2	115565177	C	T	0.954437
2	115565195	T	C	0.956985
2	115565207	T	C	0.955347
2	115565213	G	C	0.958543
2	115565231	A	G	0.961776
2	115565246	A	G	0.963985
2	115565252	C	T	0.963465
2	115565264	T	C	0.961342
2	115565276	T	C	0.963416
2	115565279	A	G	0.963938
2	115565300	G	A	0.972616
2	115565307	G	A	0.973067
2	115565309	C	T	0.972699
2	115760271	G	A	1
2	116405700	A	G	1
2	116515042	A	G	1
2	127095464	C	T	1
2	129416689	T	G	1
2	129463537	G	C	1
2	129878899	A	C	1
2	131050835	A	G	1
2	131050908	T	C	1
2	131050919	A	T	1
2	131051150	A	G	1
2	131352205	T	G	1
2	131771626	G	C	1
2	131771627	C	T	1
2	131771641	G	A	1
2	132488051	G	T	1
2	133057727	C	G	1
2	134555947	C	G	1
2	136320852	T	G	1
2	136320871	C	T	1
2	138750697	T	C	1
2	139113406	T	A	1
2	139113447	C	T	1
2	139113499	G	C	1
2	139113514	T	G	1
2	141713835	T	G	1
2	143615843	C	A	1
2	148396278	T	C	1
2	150540537	G	A	1
2	151326432	C	A	1
3	638729	T	C	1
3	1407640	A	G	1
3	2308073	C	G	1
3	3244367	G	A	1
3	5388633	G	A	1
3	5388643	A	C	1
3	5388645	A	T	1
3	6279346	C	A	1
3	9278233	C	T	1
3	9300079	T	C	1
3	13506196	A	G	1
3	15029780	C	T	1
3	16866408	A	G	1
3	16866413	A	G	1
3	17434035	C	T	1
3	22866327	G	T	1
3	22866329	C	T	1
3	28883726	T	C	1
3	31568432	T	C	1
3	32103068	A	C	1
3	34666581	G	A	1
3	40590098	A	G	1
3	44843670	T	G	1
3	45989348	C	T	1
3	47793066	G	T	1
3	48336678	T	C	1
3	49182551	G	C	1
3	49920825	T	C	1
3	53898860	G	A	1
3	53898865	T	G	1
3	54056818	C	A	1
3	54056821	A	G	1
3	54771040	T	G	1
3	58051014	T	C	1
3	58051045	A	T	0.963785
3	63997379	G	A	1
3	64079176	T	G	1
3	64079184	A	T	1
3	65745884	T	C	0.978291
3	68802516	C	T	1
3	68802527	C	T	1
3	72844017	G	A	1
3	76433816	A	G	1
3	79188450	G	A	1
3	79674657	T	C	1
3	82597256	G	A	0.959635
3	83999170	G	T	1
3	86125582	T	C	1
3	86870765	A	T	1
3	86870771	G	A	1
3	91755796	T	A	1
3	94075775	G	A	1
3	96142415	T	C	1
3	98230019	C	T	1
3	99550501	C	T	1
3	99550567	G	A	1
3	101114301	A	G	1
3	110788240	G	A	1
3	111515564	A	C	1
3	112451178	T	C	1
3	116178234	A	G	1
3	117701692	T	C	1
3	121527316	T	C	1
3	122327025	T	C	1
3	122327026	G	A	1
3	122498001	T	G	1
3	126108020	G	A	1
3	126267690	G	T	1
3	126657226	C	T	1
3	128185123	G	A	1
3	128185129	A	G	1
3	131120209	A	G	1
3	131120216	G	A	1
3	131120231	T	C	1
3	131120252	T	C	1
3	131120269	G	C	1
3	131120311	C	T	1
3	131120320	G	A	1
4	1603711	G	T	1
4	3114703	C	T	1
4	3196074	C	T	1
4	3829270	T	C	1
4	3829271	G	A	1
4	3829282	C	A	0.980673
4	3829308	C	T	1
4	4230876	C	T	1
4	4962496	T	C	1
4	5975641	C	T	1
4	6186373	A	G	1
4	6270027	G	T	1
4	8964222	T	C	1
4	11096113	C	T	1
4	11875294	T	C	1
4	11875314	T	G	1
4	12250542	G	T	1
4	14223722	A	T	1
4	14606085	T	C	1
4	14695122	T	C	1
4	15584316	A	G	1
4	18782700	C	T	1
4	18782716	C	T	1
4	20514906	T	C	1
4	24008287	A	G	1
4	27613581	C	A	1
4	27970032	C	T	1
4	30675333	C	T	1
4	30675475	A	G	1
4	30675497	C	T	1
4	31224691	G	A	1
4	33557470	A	T	1
4	34321589	G	A	0.954412
4	35307077	A	G	1
4	35417388	C	A	1
4	35417393	G	A	1
4	35494669	G	T	1
4	40411397	G	T	1
4	53377902	G	T	1
4	54987920	T	C	1
4	54987929	T	C	1
4	55958013	A	C	1
4	56001907	A	G	1
4	56038663	T	C	1
4	63358034	G	C	1
4	63529167	T	C	1
4	63553221	C	T	1
4	63857273	T	G	1
4	65517259	T	C	1
4	67254613	T	C	1
4	69589556	A	T	1
4	70404077	G	T	1
4	72973934	T	C	1
4	75646367	T	G	1
4	89486439	A	G	1
4	90550281	T	C	1
4	90596500	A	G	1
4	91182929	C	G	1
4	91182948	T	C	1
4	94553474	C	T	1
4	94910896	C	T	1
4	100225156	G	A	1
4	101245791	C	A	1
4	103132145	T	C	1
4	103323246	G	A	1
4	106358927	C	T	1
4	107479412	C	T	1
4	107707594	C	T	1
4	110548583	T	C	1
4	111090819	T	G	1
4	115951834	C	T	1
4	117094060	C	T	1
4	119348872	G	A	1
4	119391588	A	G	1
4	122811247	A	G	1
4	122811311	T	G	1
4	122811350	C	T	1
4	122811369	A	G	1
4	122811392	C	G	1
4	123577495	T	C	1
4	124586378	T	A	1
4	125182109	G	A	1
4	126020959	G	A	1
4	128987903	G	A	1
4	129115058	C	T	1
4	129115059	T	G	1
4	129681579	G	A	1
5	594694	G	A	1
5	3355269	T	C	1
5	4110933	T	C	1
5	7729894	C	T	1
5	7870183	A	C	1
5	8732738	G	T	1
5	9692890	G	A	1
5	10555806	G	A	1
5	13002512	A	G	1
5	14134244	A	T	1
5	15902257	C	T	1
5	16278463	T	C	1
5	18352322	G	T	1
5	18352336	G	A	1
5	19102748	G	A	1
5	25987152	T	C	1
5	26654361	G	A	1
5	26654414	T	C	1
5	26654992	G	A	1
5	26655429	C	T	1
5	27659452	T	C	1
5	27758186	T	C	1
5	30751306	C	A	1
5	33163327	T	A	1
5	33163350	C	T	1
5	38715334	G	C	1
5	39907673	A	G	1
5	39907681	T	G	1
5	39907696	A	G	1
5	39908571	C	G	0.951975
5	40029420	G	A	1
5	42138626	A	G	1
5	45477580	A	C	1
5	45508749	G	A	1
5	48806678	A	G	1
5	50967516	A	C	1
5	58693924	T	C	1
5	59602789	T	C	1
5	62554005	T	C	1
5	63737977	G	C	1
5	65679857	A	G	1
5	70475164	T	C	1
5	70475183	G	T	1
5	74405708	T	C	1
5	74613303	C	A	0.954412
5	76289210	T	C	1
5	78103937	T	C	1
5	80102899	T	C	1
5	80449688	A	C	0.954412
5	81425735	G	A	1
5	83671640	T	G	1
5	83775626	T	C	1
5	84579781	G	A	1
5	84579782	T	G	1
5	85054462	T	C	1
5	86523550	A	G	1
5	89433001	A	G	1
5	92126673	T	C	1
5	95075072	T	C	1
5	96785373	A	C	1
5	97015782	C	G	1
5	98233032	A	C	1
5	100720200	A	G	1
5	100720203	G	A	1
5	100720226	C	T	1
5	100720251	T	C	1
5	100720274	A	G	1
5	100720303	A	G	1
5	100720327	A	C	1
5	100720330	A	G	1
5	100720331	A	G	1
5	100720353	T	G	1
5	100720369	C	T	1
5	100720390	T	C	1
5	100722517	T	C	1
5	102975002	A	G	1
6	1297310	T	C	1
6	1297311	C	T	1
6	2738830	C	T	1
6	2738833	G	A	1
6	2912893	C	A	1
6	4912177	A	C	1
6	5297704	T	C	1
6	5297725	G	A	1
6	11258842	A	G	1
6	11290861	G	A	1
6	11414617	A	G	1
6	12331271	C	G	1
6	12423181	G	A	1
6	16264580	T	A	1
6	16901283	A	C	1
6	19641102	G	C	1
6	20459544	C	T	1
6	21551661	A	G	1
6	25123855	G	T	1
6	26485698	C	G	1
6	28325742	A	T	1
6	28734645	G	C	1
6	29050893	A	G	1
6	30186488	T	A	1
6	30186505	A	G	1
6	30186519	A	G	1
6	30186522	T	A	1
6	30252540	G	T	1
6	32416378	A	G	1
6	33681146	T	C	1
6	34885052	C	T	1
6	35079550	A	G	1
6	35680020	G	A	1
6	36979313	A	G	1
6	36997941	G	A	1
6	38114865	T	C	1
6	39554923	A	G	1
6	42419496	T	C	1
6	42426650	T	A	1
6	42426675	C	A	1
6	42947136	T	G	1
6	44407954	T	C	1
6	52212855	G	T	1
6	74472052	C	T	1
6	75865732	C	T	1
6	75865742	G	C	1
6	76610671	A	C	1
6	80213333	C	T	1
6	81029172	C	A	1
6	81842221	G	A	1
6	81858694	A	G	1
6	82246381	A	G	1
6	82498994	T	C	1
6	82783994	C	T	1
6	87455020	T	C	1
6	89078194	T	C	1
6	92988643	T	C	1
6	93035110	G	A	1
6	93035134	G	A	1
6	93857470	A	C	1
6	95426422	A	T	1
6	97794643	G	A	1
6	99386868	G	T	1
6	100330435	C	T	1
6	100330438	T	C	1
6	102185175	A	G	1
6	107584682	A	C	1
6	112417609	T	C	1
6	112417634	C	A	1
6	125912410	T	G	1
6	125912414	T	G	1
6	128804228	T	A	1
6	131658016	G	A	0.954412
6	137327218	A	C	1
6	150597091	T	C	1
6	150597149	G	A	0.957182
6	152279698	T	C	1
6	152363246	G	A	1
6	152924643	C	T	1
6	153543205	G	A	1
6	154332804	A	G	0.976866
6	157111574	T	C	1
6	158454552	G	A	1
6	158900949	C	A	1
6	159874110	T	C	1
6	163268315	C	T	1
6	163743034	C	T	1
6	165206889	C	T	1
6	169560091	A	C	1
7	2317370	A	G	1
7	3839311	A	G	1
7	8387540	G	A	1
7	8387541	C	T	1
7	9228620	C	G	1
7	9547299	A	G	1
7	10014651	T	C	1
7	11032671	G	T	1
7	15174425	A	G	1
7	21182208	C	A	1
7	26846849	T	C	1
7	28846234	A	G	1
7	28846252	T	A	1
7	29031896	A	G	1
7	29679976	A	T	1
7	29940453	T	G	0.957182
7	34536150	T	C	1
7	36768598	A	G	1
7	38405752	T	C	1
7	39576219	T	C	1
7	39634786	T	C	1
7	41520810	T	C	1
7	43011734	T	C	1
7	43873044	A	T	1
7	43873045	A	T	1
7	44094474	G	A	1
7	47471478	C	T	1
7	50066880	A	G	1
7	50814246	A	T	1
7	51851442	A	G	1
7	85242475	T	G	1
7	87027961	C	G	1
7	92580742	A	G	1
7	92876346	A	G	1
7	93464842	C	T	1
7	96969572	A	G	1
7	98183318	T	C	1
7	98217999	T	C	1
7	98471201	G	A	1
7	99465395	A	G	1
7	101041896	G	A	1
7	103879194	C	A	1
7	104037063	G	A	1
7	105269171	A	G	1
7	105269172	A	G	1
7	105269195	T	G	1
7	105269216	A	G	1
7	106023588	G	A	1
7	107192598	G	A	1
7	107192606	A	G	1
7	107209253	T	C	1
7	108213833	A	T	1
7	114500475	A	C	1
7	114500479	A	C	1
7	116101273	C	T	1
7	116675363	G	A	1
7	117260035	C	G	1
7	117308559	T	G	1
7	118433073	G	A	1
7	120680412	T	C	1
7	121195387	C	G	1
8	975848	C	T	1
8	2214252	A	G	1
8	2387735	T	C	1
8	2387737	T	C	1
8	2387743	C	T	1
8	5052552	G	C	1
8	6152805	A	G	1
8	8589186	T	C	1
8	11179128	C	T	1
8	12542857	C	A	1
8	17501534	A	T	1
8	17501657	C	T	1
8	20955084	T	C	1
8	22647645	C	T	1
8	34064805	T	A	1
8	34064816	A	C	1
8	34267408	C	T	0.954412
8	37557003	T	C	1
8	38731741	A	C	1
8	39594677	T	C	1
8	48498575	A	G	1
8	53254552	G	A	1
8	61585283	C	T	1
8	67455784	A	C	1
8	74189285	G	A	1
8	74858032	A	C	1
8	75254845	G	T	1
8	75254866	G	A	1
8	75999618	C	T	1
8	76090791	G	A	1
8	76736698	T	G	1
8	77173752	A	G	1
8	77288314	T	G	1
8	89207345	A	T	1
8	93523501	A	G	1
8	93917126	A	G	1
8	101723751	A	T	1
8	101723795	T	C	1
8	102152524	T	C	1
8	106455465	A	G	1
8	119117562	T	C	1
8	119780249	T	G	1
8	121533452	C	T	1
8	122427284	T	C	1
8	129525785	A	C	1
8	130297606	C	T	1
8	130297627	C	T	1
8	131954472	G	A	1
8	132770010	T	C	1
8	136155892	T	G	1
8	136155903	C	T	1
8	136155904	A	G	1
8	136218185	A	G	1
8	136218189	C	G	1
8	136218204	A	G	1
8	136593990	T	G	1
9	1044237	C	T	1
9	10329679	C	T	1
9	11196958	G	A	1
9	12896035	A	G	1
9	13033801	T	C	1
9	16675409	G	A	1
9	17088007	T	C	0.963785
9	17950756	T	C	1
9	18138017	C	T	1
9	20200946	C	G	1
9	21591419	G	T	1
9	25579209	G	A	1
9	26178429	T	C	1
9	26298121	C	T	1
9	28244008	C	A	1
9	29499698	C	A	1
9	29499715	C	T	1
9	29499721	C	T	1
9	34565220	A	G	1
9	40081456	G	A	1
9	43893477	G	A	1
9	46773743	A	C	1
9	50826227	C	A	1
9	55619926	C	T	1
9	58780197	G	A	1
9	63377508	A	G	0.978252
9	63383378	T	C	0.952054
9	63383400	T	G	0.951364
9	70477920	C	G	1
9	72345582	T	C	1
9	75448449	C	G	1
9	75811903	A	G	1
9	83896188	G	A	1
9	88844282	C	A	1
9	90367346	T	C	1
9	90813671	T	C	1
9	92433301	T	G	1
9	97331575	A	T	1
9	97331578	G	A	1
9	105899470	G	C	1
9	105899473	A	T	1
9	107108755	C	T	1
9	108095077	C	T	1
9	108095131	T	C	1
9	109030336	T	A	1
9	109030351	A	G	1
9	109030360	T	C	1
9	116511916	G	C	1
9	117281887	A	G	1
9	121619375	G	A	1
9	122933630	G	A	1
9	122933631	A	C	1
9	126264394	A	G	1
9	126412600	A	C	1
9	126637091	T	A	1
9	128810556	T	C	1
9	129082434	G	A	1
9	129215043	C	T	1
9	129244299	A	G	1
9	129244304	G	T	1
9	133080388	T	C	1
9	133359539	G	A	1
9	133662341	C	T	1
9	133696290	C	A	1
9	133701122	T	G	1
10	259087	A	G	0.959635
10	1599880	C	T	1
10	5688972	C	G	1
10	5688977	G	C	1
10	7159088	T	C	1
10	7665555	A	C	1
10	7665563	A	G	1
10	8061229	G	C	1
10	11400807	C	G	1
10	11740500	G	A	1
10	13414479	A	G	1
10	14388208	T	C	1
10	15591996	C	G	1
10	15592047	A	T	1
10	15592071	A	T	1
10	15592093	A	C	1
10	16118403	A	T	1
10	17174798	T	C	1
10	17896483	C	T	1
10	19488860	G	A	0.969351
10	19488861	C	T	0.969168
10	20206365	T	C	1
10	20875976	C	T	1
10	21422855	T	A	1
10	21784357	C	A	1
10	21784366	G	A	1
10	22914053	A	G	1
10	23282621	A	G	1
10	24081347	C	G	1
10	25572776	T	C	1
10	26038940	A	G	1
10	26038952	G	A	1
10	29382574	T	G	1
10	30867128	A	C	1
10	31273008	A	G	0.963785
10	31342631	A	C	0.954412
10	39199327	G	A	1
10	39199681	A	T	1
10	39199704	T	C	1
10	39199709	G	A	1
10	39200006	G	C	1
10	39200084	G	A	1
10	39200533	G	T	1
10	39200588	C	T	1
10	39200656	G	A	1
10	39200677	C	T	1
10	42267562	A	G	1
10	42740884	A	G	1
10	44245675	A	G	1
10	47809825	G	C	1
10	47809881	C	T	1
10	52143914	C	T	1
10	52153436	C	G	1
10	55195211	T	A	1
10	59241961	A	G	1
10	59241973	T	A	0.965556
10	59242003	A	G	1
10	59242022	T	C	1
10	59242052	A	G	1
10	59242070	A	G	1
10	59242076	G	A	1
10	59242077	C	T	1
10	59242105	C	T	1
10	59242132	C	A	1
10	59242181	T	C	1
10	59242190	A	G	1
10	59242197	C	T	1
10	59242204	T	G	1
10	59242238	A	G	1
10	59425278	C	T	1
10	60139675	G	A	1
10	62184835	A	G	1
10	63475416	A	G	1
10	63634090	G	A	1
10	63634158	A	T	1
10	65578057	C	T	1
10	68719661	G	A	1
10	69307938	T	C	1
11	6543799	A	G	1
11	7944438	C	T	1
11	10744630	T	G	0.97524
11	12931883	T	C	1
11	17606696	G	A	1
11	17967471	G	A	1
11	18365237	T	C	1
11	18365252	T	A	1
11	18393847	G	A	1
11	18393853	G	C	1
11	19681114	C	T	1
11	19681136	C	T	1
11	20698674	A	G	1
11	20994097	A	C	1
11	21049254	C	T	1
11	21246236	T	C	1
11	21246239	G	T	1
11	21246255	C	T	1
11	21246258	C	G	1
11	21246275	A	C	1
11	21246279	C	G	1
11	21246285	A	C	1
11	21246286	C	T	1
11	21246299	C	T	1
11	21878534	G	A	1
11	23608499	G	T	1
11	24094572	G	A	1
11	24094583	G	A	1
11	24665162	A	G	1
11	33769751	A	C	1
11	34073551	G	A	1
11	46958422	G	A	1
11	48514046	T	C	1
11	62689719	T	G	1
11	62689741	A	G	1
11	65162660	T	C	1
11	66228430	G	T	1
11	67612551	C	A	1
11	71394562	A	G	1
11	72656963	C	A	1
11	72656967	A	G	1
11	72656972	G	A	1
11	77970940	C	G	1
12	2265901	C	A	1
12	4580820	T	G	1
12	5426670	T	C	1
12	6932048	T	C	1
12	7256712	A	G	1
12	8350799	C	T	1
12	8385478	A	G	1
12	9265879	T	C	1
12	12368651	G	A	1
12	13386022	A	G	1
12	13386038	T	C	1
12	13929016	G	A	1
12	15698326	C	T	1
12	19418443	C	A	1
12	20929823	T	C	1
12	21059289	T	G	1
12	21534720	T	G	1
12	21864715	A	G	1
12	22926235	C	T	1
12	24989432	C	G	1
12	24989457	G	T	1
12	25278847	T	G	1
12	26444490	T	C	1
12	26943986	G	T	1
12	38980470	T	C	1
12	41224868	C	T	1
12	42830847	T	C	1
12	47311927	C	G	1
12	47533729	T	C	1
12	47889177	A	G	1
12	52857493	G	C	1
12	53780387	C	A	1
12	55744093	C	T	1
12	58178429	G	A	1
12	58352922	C	T	1
12	59436738	G	A	1
12	61186153	C	A	1
13	19771	A	T	1
13	19772	T	C	1
13	60391	C	G	1
13	125221	T	G	0.979937
13	125225	A	C	0.979904
13	494701	T	C	1
13	494739	C	A	1
13	494743	T	A	1
13	1763517	G	T	1
13	1763518	C	T	1
13	2407101	G	A	1
13	3170152	G	C	1
13	4019393	A	G	1
13	4292403	G	A	1
13	9540511	C	A	1
13	9540512	A	C	1
13	9729619	G	A	1
13	9777508	A	G	1
13	11119907	C	A	1
13	12356386	G	A	1
13	20154540	A	T	1
13	20154550	C	T	1
13	22747391	T	C	1
13	23299761	A	G	1
13	25736136	A	G	1
13	25736233	G	A	1
13	27698702	A	G	1
13	31981920	G	A	1
13	38935568	A	C	1
13	43416422	A	T	1
13	56359585	G	A	1
13	73694507	C	T	1
13	91779136	T	C	1
13	93843976	A	C	1
13	103603225	T	C	1
13	124120597	C	T	1
13	130814025	T	C	1
13	130860386	T	C	1
13	136735143	A	G	1
13	137013126	T	G	1
13	140901486	G	A	1
13	143358463	T	A	1
13	148769984	A	G	1
13	149265354	G	T	1
13	149559639	A	G	1
13	152864992	G	A	0.961823
13	156831539	G	C	1
13	157093599	G	T	1
13	158450787	C	T	1
13	160561697	T	G	1
13	161378110	C	T	1
13	177255870	C	A	1
13	179905116	A	G	0.97524
13	181915835	T	C	1
13	182026832	T	G	1
13	183476363	G	T	1
13	184695098	G	A	1
13	187639182	A	T	1
13	189372737	G	A	1
13	189372753	A	T	1
13	191563612	T	C	1
13	194591223	C	T	1
13	194619124	T	C	1
13	195213556	G	A	1
13	195603197	A	G	1
13	195603215	T	C	1
13	203418945	T	C	1
13	203832649	T	G	1
13	203832650	T	G	1
13	204563584	G	A	1
13	206787379	A	G	1
13	206787380	C	G	1
13	206787386	C	A	1
13	206787387	G	A	1
13	206787400	T	C	1
13	206787418	C	T	1
13	206788759	T	G	1
13	206820411	G	A	1
13	207800978	T	C	1
14	4946237	T	C	1
14	5469842	A	G	1
14	6733930	T	C	1
14	8194995	C	T	1
14	10419217	T	C	1
14	10795853	G	C	1
14	14181011	T	C	1
14	14181017	C	T	1
14	20977849	T	C	1
14	22184965	C	A	1
14	23124255	A	G	1
14	25567701	G	A	1
14	25775964	C	T	1
14	25775993	T	C	1
14	25898822	T	C	1
14	34029323	T	C	1
14	34220271	C	A	1
14	34375774	T	A	1
14	34769611	T	C	1
14	41508525	A	G	1
14	53750667	T	A	1
14	54059900	G	T	1
14	55937793	G	C	1
14	56245638	C	G	1
14	56654950	C	T	1
14	56884210	T	C	1
14	56884240	A	G	1
14	57011820	G	A	1
14	59581973	G	A	1
14	60044702	A	C	1
14	72116014	T	C	1
14	72116088	T	C	1
14	76492633	C	G	1
14	77746583	A	T	1
14	82086114	A	T	1
14	93616070	A	G	1
14	108473759	T	C	1
14	108496849	C	T	1
14	118816922	T	G	1
14	118816944	C	T	1
14	123802736	G	A	1
14	127782392	A	G	1
14	129379177	C	T	1
14	131476810	C	T	1
14	132291725	A	C	1
14	133102363	T	C	1
14	137105613	G	C	1
14	139672189	C	T	1
14	139847511	C	A	1
14	140369719	T	A	1
14	140369737	A	G	1
14	140671531	T	G	1
14	141077603	G	A	1
15	169576	C	T	1
15	286760	A	C	1
15	1611862	G	C	1
15	6169591	C	G	1
15	6876919	C	A	1
15	11299780	C	G	1
15	11299781	C	A	1
15	13318121	A	G	1
15	20104362	A	C	1
15	21168389	T	G	1
15	23467318	A	G	1
15	25021322	T	G	1
15	25021329	T	C	1
15	28080667	G	A	1
15	30150577	A	G	1
15	31013355	G	A	1
15	32008508	G	T	1
15	32008556	G	A	1
15	32009113	A	G	1
15	33075957	A	G	1
15	33317285	T	C	1
15	34150428	G	A	1
15	38417594	T	C	1
15	40363479	G	T	1
15	49132421	T	C	1
15	49183804	A	G	1
15	52371150	G	A	1
15	66686150	A	G	1
15	77510054	G	A	1
15	106865334	T	G	1
15	110256009	T	C	1
15	116564457	G	A	1
15	121469610	A	T	1
15	121633397	T	C	1
15	122109138	G	A	1
15	122307224	A	T	1
15	123123145	T	C	1
15	123433278	T	C	1
15	124242016	T	C	1
15	124537436	A	G	1
15	124537448	T	C	1
15	124578052	A	G	1
15	124780110	C	T	1
15	126064304	T	C	1
15	126064306	T	A	1
15	126064341	A	G	1
15	127302560	A	C	1
15	128344733	A	G	1
15	128344735	A	C	1
15	129120163	G	A	1
15	129123265	A	C	1
15	131757334	T	C	1
15	134255800	C	T	1
15	134255804	A	T	1
15	135381838	A	G	1
15	136043355	T	G	1
15	136670490	G	A	1
15	137105390	G	A	1
15	137154225	A	G	1
15	137494664	T	G	1
15	137495014	C	T	1
15	138023812	T	C	1
15	140361362	C	A	1
16	8377	C	A	1
16	23405	T	C	1
16	2738356	G	A	1
16	3564294	G	C	1
16	6089651	T	C	1
16	6244000	T	G	1
16	6244275	C	A	1
16	18745145	T	C	1
16	20610890	C	T	1
16	26412079	G	T	1
16	26555162	C	T	1
16	27822727	A	G	1
16	35195705	A	C	1
16	35313564	C	A	1
16	47324898	T	C	1
16	52356712	C	G	1
16	53542316	T	C	1
16	53542317	G	A	1
16	53542334	A	G	1
16	56840196	A	T	1
16	62917905	T	G	1
16	66083659	A	G	1
16	70876780	A	G	1
16	73376557	C	T	1
16	74831660	G	A	1
17	6336872	T	C	1
17	6336876	T	C	1
17	8115911	G	T	1
17	10282504	C	T	1
17	10291643	C	A	1
17	12252076	A	C	1
17	13067348	T	A	1
17	13067352	C	T	1
17	13067371	G	A	1
17	13067389	A	G	1
17	15984028	C	A	1
17	15984053	T	C	1
17	18413219	A	G	1
17	21147999	A	G	1
17	21811198	T	A	1
17	21840288	A	G	1
17	22328432	G	T	1
17	26608313	A	G	1
17	27801029	G	A	1
17	27801043	T	G	1
17	28704784	C	G	1
17	33226529	T	A	1
17	36097187	G	A	1
17	36779007	T	C	1
17	37548478	C	T	1
17	45221782	T	G	1
17	45573868	T	A	1
17	45867031	G	A	1
17	45867046	C	G	1
17	45867048	G	A	1
17	48814324	G	C	1
17	49306943	G	A	1
17	49326940	T	C	1
17	50811746	A	T	1
17	53061446	T	C	1
17	53117928	T	C	1
17	58080274	A	C	1
17	62369426	C	T	1
18	186406	A	G	0.957515
18	186421	A	G	0.978226
18	186422	C	G	0.974953
18	186482	T	C	0.973994
18	186484	G	C	0.979448
18	1382085	G	A	1
18	2174498	T	C	1
18	2174522	A	G	1
18	3244754	T	G	1
18	3285125	A	G	1
18	5978346	G	C	1
18	8067817	C	T	1
18	9068528	C	T	1
18	9070683	A	G	1
18	9071490	T	C	1
18	9560433	T	A	1
18	9924204	T	G	1
18	9968896	A	G	1
18	10323489	T	C	1
18	10323491	T	C	1
18	11320935	A	T	1
18	11610158	G	A	1
18	12489206	A	G	1
18	13794405	G	A	1
18	15854338	C	T	1
18	15854434	A	G	0.979551
18	16528485	G	T	1
18	19712757	A	G	1
18	24673986	C	T	1
18	27131655	T	G	1
18	31028511	T	G	1
18	35010788	C	A	1
18	38257972	G	A	1
18	38888408	A	C	1
18	38888420	A	G	1
18	43576074	C	T	1
18	45161548	T	C	1
18	46475741	T	C	1
18	46482493	G	T	1
18	49029828	T	G	1
18	50413500	G	T	1
X	1363577	G	T	1
X	1506443	T	C	1
X	2870124	C	A	1
X	6954889	C	T	1
X	8791109	C	G	1
X	8791115	A	G	1
X	8945359	C	T	1
X	8945365	A	G	1
X	9179942	C	T	1
X	9179963	A	C	1
X	9179993	A	G	1
X	9180003	T	C	1
X	9180010	T	C	1
X	9290980	A	C	1
X	9290987	G	A	1
X	9487941	G	T	1
X	9815525	A	G	1
X	9897842	A	G	0.957182
X	9897873	T	C	1
X	12162481	T	C	1
X	12162680	A	G	1
X	12883999	G	T	1
X	12946923	A	G	1
X	12946960	G	A	1
X	13027544	A	G	1
X	13027548	T	C	1
X	13034557	T	C	1
X	14147414	G	A	1
X	20413679	A	G	1
X	21384491	G	T	1
X	22607929	C	T	1
X	24141066	C	A	1
X	24474757	A	G	1
X	25358345	A	G	1
X	25590931	G	C	1
X	25590945	T	G	1
X	31539279	C	T	1
X	34183121	A	G	1
X	34257398	G	A	1
X	34321000	C	T	1
X	34456385	G	T	1
X	36899939	C	T	1
X	36899974	G	A	1
X	36899980	T	C	1
X	36899981	G	C	1
X	40389613	G	T	1
X	40389615	C	T	1
X	41044006	A	G	1
X	46186476	C	T	1
X	49323830	A	T	1
X	49914984	T	A	1
X	54142536	C	A	1
X	56032208	G	T	1
X	56032218	T	C	1
X	57550203	A	G	1
X	58355033	A	G	1
X	59068420	G	A	1
X	59068450	C	T	1
X	66611867	A	G	1
X	67447311	T	G	1
X	69105079	C	T	1
X	69105089	C	A	1
X	69990862	A	T	1
X	71709725	T	G	1
X	73773831	T	C	1
X	74070702	T	C	1
X	74656078	G	A	1
X	75525194	T	C	1
X	75525213	C	T	1
X	76859012	A	G	1
X	78203189	A	G	1
X	83069041	C	G	1
X	83069042	C	A	1
X	83235902	G	T	1
X	86191759	G	A	1
X	87406084	A	G	1
X	87815781	C	T	1
X	92100689	C	T	1
X	96989671	A	C	1
X	106157152	A	C	1
X	108203792	C	A	1
X	109853242	T	C	1
X	111387578	G	A	1
X	113617210	A	G	1
X	114056648	C	T	1
X	114534741	C	T	1
X	114797705	T	C	1
X	114797707	A	T	1
X	115130568	A	G	1
X	120052288	C	T	1
X	121458334	A	G	1
