# Supplementary material for: Genomic evidence for the suitability of Göttingen Minipigs with a rare seizure phenotype as a model for human epilepsy
Source: Neurogenetics. 2024 Feb 21;25(2):103–17. doi: 10.1007/s10048-024-00750-2 (PMC11076379; doi:10.1007/s10048-024-00750-2)
Supplement: Supplementary file 3 — Supplementary file3 (XLSX 502 KB) [file 10048_2024_750_MOESM3_ESM.xlsx]

## Sheet: OWbCs1vr8rTO7F1g
Supplementary Information S3: Variant effect prediction results for the 1276 genes with an FST value > 0.95 between healthy and seizure mini pigs.
#Uploaded_variation	Location	Allele	Consequence	IMPACT	SYMBOL	Gene	Feature_type	Feature	BIOTYPE	EXON	INTRON	HGVSc	HGVSp	cDNA_position	CDS_position	Protein_position	Amino_acids	Codons	Existing_variation	DISTANCE	STRAND	FLAGS	SYMBOL_SOURCE	HGNC_ID	MANE_SELECT	MANE_PLUS_CLINICAL	TSL	APPRIS	REFSEQ_MATCH	REFSEQ_OFFSET	SIFT	CLIN_SIG	SOMATIC	PHENO
1_1902787_C/T	1:1902787-1902787	T	intergenic_variant	MODIFIER	-	-	-	-	-	-	-	-	-	-	-	-	-	-	rs335333837	-	-	-	-	-	-	-	-	-	-	-	-	-	-	-
1_1902909_C/T	1:1902909-1902909	T	intergenic_variant	MODIFIER	-	-	-	-	-	-	-	-	-	-	-	-	-	-	rs335726630	-	-	-	-	-	-	-	-	-	-	-	-	-	-	-
1_1902921_T/C	1:1902921-1902921	C	intergenic_variant	MODIFIER	-	-	-	-	-	-	-	-	-	-	-	-	-	-	rs343025244	-	-	-	-	-	-	-	-	-	-	-	-	-	-	-
1_1902969_C/T	1:1902969-1902969	T	intergenic_variant	MODIFIER	-	-	-	-	-	-	-	-	-	-	-	-	-	-	rs338197250	-	-	-	-	-	-	-	-	-	-	-	-	-	-	-
1_1902978_C/G	1:1902978-1902978	G	intergenic_variant	MODIFIER	-	-	-	-	-	-	-	-	-	-	-	-	-	-	rs706509049	-	-	-	-	-	-	-	-	-	-	-	-	-	-	-
1_1902980_G/T	1:1902980-1902980	T	intergenic_variant	MODIFIER	-	-	-	-	-	-	-	-	-	-	-	-	-	-	rs321085109	-	-	-	-	-	-	-	-	-	-	-	-	-	-	-
1_2424263_G/A	1:2424263-2424263	A	intron_variant	MODIFIER	RPS6KA2	100515286	Transcript	XM_021086109.1	protein_coding	-	3/23	-	-	-	-	-	-	-	rs337546023	-	1	-	EntrezGene	-	-	-	-	-	-	-	-	-	-	-
1_2435201_A/G	1:2435201-2435201	G	intron_variant	MODIFIER	RPS6KA2	100515286	Transcript	XM_021086109.1	protein_coding	-	3/23	-	-	-	-	-	-	-	rs332789197	-	1	-	EntrezGene	-	-	-	-	-	-	-	-	-	-	-
1_4544583_A/C	1:4544583-4544583	C	intergenic_variant	MODIFIER	-	-	-	-	-	-	-	-	-	-	-	-	-	-	rs333565695	-	-	-	-	-	-	-	-	-	-	-	-	-	-	-
1_5592565_T/C	1:5592565-5592565	C	intergenic_variant	MODIFIER	-	-	-	-	-	-	-	-	-	-	-	-	-	-	rs332157002	-	-	-	-	-	-	-	-	-	-	-	-	-	-	-
1_5855923_T/A	1:5855923-5855923	A	intron_variant	MODIFIER	PRKN	733673	Transcript	NM_001044603.2	protein_coding	-	1/10	-	-	-	-	-	-	-	rs338389892	-	1	cds_start_NF	EntrezGene	-	-	-	-	-	-	-	-	-	-	-
1_11054724_G/A	1:11054724-11054724	A	intergenic_variant	MODIFIER	-	-	-	-	-	-	-	-	-	-	-	-	-	-	rs3469772954	-	-	-	-	-	-	-	-	-	-	-	-	-	-	-
1_12302279_A/G	1:12302279-12302279	G	intron_variant	MODIFIER	CNKSR3	100513248	Transcript	XM_021086603.1	protein_coding	-	1/12	-	-	-	-	-	-	-	rs338042247	-	1	-	EntrezGene	-	-	-	-	-	-	-	-	-	-	-
1_12302279_A/G	1:12302279-12302279	G	upstream_gene_variant	MODIFIER	CNKSR3	100513248	Transcript	XM_021086610.1	protein_coding	-	-	-	-	-	-	-	-	-	rs338042247	4031	1	-	EntrezGene	-	-	-	-	-	-	-	-	-	-	-
1_13198938_G/A	1:13198938-13198938	A	intergenic_variant	MODIFIER	-	-	-	-	-	-	-	-	-	-	-	-	-	-	-	-	-	-	-	-	-	-	-	-	-	-	-	-	-	-
1_14039973_T/C	1:14039973-14039973	C	intron_variant	MODIFIER	SYNE1	100157427	Transcript	XM_021084410.1	protein_coding	-	99/150	-	-	-	-	-	-	-	rs706239414	-	1	-	EntrezGene	-	-	-	-	-	-	-	-	-	-	-
1_14039989_A/G	1:14039989-14039989	G	intron_variant	MODIFIER	SYNE1	100157427	Transcript	XM_021084410.1	protein_coding	-	99/150	-	-	-	-	-	-	-	rs324212709	-	1	-	EntrezGene	-	-	-	-	-	-	-	-	-	-	-
1_15627993_T/C	1:15627993-15627993	C	intergenic_variant	MODIFIER	-	-	-	-	-	-	-	-	-	-	-	-	-	-	rs3473536971	-	-	-	-	-	-	-	-	-	-	-	-	-	-	-
1_16173591_A/G	1:16173591-16173591	G	intron_variant	MODIFIER	LRP11	100153355	Transcript	XM_001928988.5	protein_coding	-	3/6	-	-	-	-	-	-	-	rs699214002	-	1	-	EntrezGene	-	-	-	-	-	-	-	-	-	-	-
1_20832127_T/C	1:20832127-20832127	C	intron_variant	MODIFIER	UTRN	100523292	Transcript	XM_021072252.1	protein_coding	-	33/73	-	-	-	-	-	-	-	rs320941003	-	-1	-	EntrezGene	-	-	-	-	-	-	-	-	-	-	-
1_20832127_T/C	1:20832127-20832127	C	intron_variant	MODIFIER	UTRN	100523292	Transcript	XM_021072254.1	protein_coding	-	33/73	-	-	-	-	-	-	-	rs320941003	-	-1	-	EntrezGene	-	-	-	-	-	-	-	-	-	-	-
1_20832127_T/C	1:20832127-20832127	C	intron_variant	MODIFIER	UTRN	100523292	Transcript	XM_021072259.1	protein_coding	-	33/73	-	-	-	-	-	-	-	rs320941003	-	-1	-	EntrezGene	-	-	-	-	-	-	-	-	-	-	-
1_20832127_T/C	1:20832127-20832127	C	intron_variant	MODIFIER	UTRN	100523292	Transcript	XM_021072261.1	protein_coding	-	34/74	-	-	-	-	-	-	-	rs320941003	-	-1	-	EntrezGene	-	-	-	-	-	-	-	-	-	-	-
1_20832127_T/C	1:20832127-20832127	C	intron_variant	MODIFIER	UTRN	100523292	Transcript	XM_021072267.1	protein_coding	-	34/74	-	-	-	-	-	-	-	rs320941003	-	-1	-	EntrezGene	-	-	-	-	-	-	-	-	-	-	-
1_20832127_T/C	1:20832127-20832127	C	intron_variant	MODIFIER	UTRN	100523292	Transcript	XM_021072273.1	protein_coding	-	34/74	-	-	-	-	-	-	-	rs320941003	-	-1	-	EntrezGene	-	-	-	-	-	-	-	-	-	-	-
1_20832127_T/C	1:20832127-20832127	C	intron_variant	MODIFIER	UTRN	100523292	Transcript	XM_021072280.1	protein_coding	-	33/72	-	-	-	-	-	-	-	rs320941003	-	-1	-	EntrezGene	-	-	-	-	-	-	-	-	-	-	-
1_20832127_T/C	1:20832127-20832127	C	intron_variant	MODIFIER	UTRN	100523292	Transcript	XM_021072283.1	protein_coding	-	33/73	-	-	-	-	-	-	-	rs320941003	-	-1	-	EntrezGene	-	-	-	-	-	-	-	-	-	-	-
1_20832127_T/C	1:20832127-20832127	C	intron_variant	MODIFIER	UTRN	100523292	Transcript	XM_021072289.1	protein_coding	-	33/72	-	-	-	-	-	-	-	rs320941003	-	-1	-	EntrezGene	-	-	-	-	-	-	-	-	-	-	-
1_20832127_T/C	1:20832127-20832127	C	intron_variant	MODIFIER	UTRN	100523292	Transcript	XM_021072298.1	protein_coding	-	33/73	-	-	-	-	-	-	-	rs320941003	-	-1	-	EntrezGene	-	-	-	-	-	-	-	-	-	-	-
1_20832127_T/C	1:20832127-20832127	C	intron_variant	MODIFIER	UTRN	100523292	Transcript	XM_021072303.1	protein_coding	-	33/73	-	-	-	-	-	-	-	rs320941003	-	-1	-	EntrezGene	-	-	-	-	-	-	-	-	-	-	-
1_20832127_T/C	1:20832127-20832127	C	intron_variant	MODIFIER	UTRN	100523292	Transcript	XM_021072305.1	protein_coding	-	33/73	-	-	-	-	-	-	-	rs320941003	-	-1	-	EntrezGene	-	-	-	-	-	-	-	-	-	-	-
1_20832127_T/C	1:20832127-20832127	C	intron_variant	MODIFIER	UTRN	100523292	Transcript	XM_021072310.1	protein_coding	-	33/73	-	-	-	-	-	-	-	rs320941003	-	-1	-	EntrezGene	-	-	-	-	-	-	-	-	-	-	-
1_21677025_C/G	1:21677025-21677025	G	intron_variant	MODIFIER	PHACTR2	100524350	Transcript	XM_021087139.1	protein_coding	-	1/12	-	-	-	-	-	-	-	rs326956150	-	-1	-	EntrezGene	-	-	-	-	-	-	-	-	-	-	-
1_21677025_C/G	1:21677025-21677025	G	intron_variant	MODIFIER	PHACTR2	100524350	Transcript	XM_021087148.1	protein_coding	-	1/11	-	-	-	-	-	-	-	rs326956150	-	-1	-	EntrezGene	-	-	-	-	-	-	-	-	-	-	-
1_21677044_G/A	1:21677044-21677044	A	intron_variant	MODIFIER	PHACTR2	100524350	Transcript	XM_021087139.1	protein_coding	-	1/12	-	-	-	-	-	-	-	rs80784139	-	-1	-	EntrezGene	-	-	-	-	-	-	-	-	-	-	-
1_21677044_G/A	1:21677044-21677044	A	intron_variant	MODIFIER	PHACTR2	100524350	Transcript	XM_021087148.1	protein_coding	-	1/11	-	-	-	-	-	-	-	rs80784139	-	-1	-	EntrezGene	-	-	-	-	-	-	-	-	-	-	-
1_22053576_T/C	1:22053576-22053576	C	intron_variant	MODIFIER	AIG1	100151943	Transcript	XM_021072446.1	protein_coding	-	3/6	-	-	-	-	-	-	-	rs345399240	-	-1	-	EntrezGene	-	-	-	-	-	-	-	-	-	-	-
1_22053576_T/C	1:22053576-22053576	C	intron_variant	MODIFIER	AIG1	100151943	Transcript	XM_021072450.1	protein_coding	-	3/5	-	-	-	-	-	-	-	rs345399240	-	-1	-	EntrezGene	-	-	-	-	-	-	-	-	-	-	-
1_22053576_T/C	1:22053576-22053576	C	intron_variant	MODIFIER	AIG1	100151943	Transcript	XM_021072454.1	protein_coding	-	3/6	-	-	-	-	-	-	-	rs345399240	-	-1	-	EntrezGene	-	-	-	-	-	-	-	-	-	-	-
1_22053576_T/C	1:22053576-22053576	C	intron_variant	MODIFIER	AIG1	100151943	Transcript	XM_021072459.1	protein_coding	-	3/5	-	-	-	-	-	-	-	rs345399240	-	-1	-	EntrezGene	-	-	-	-	-	-	-	-	-	-	-
1_22053576_T/C	1:22053576-22053576	C	intron_variant	MODIFIER	AIG1	100151943	Transcript	XM_021072467.1	protein_coding	-	3/5	-	-	-	-	-	-	-	rs345399240	-	-1	-	EntrezGene	-	-	-	-	-	-	-	-	-	-	-
1_22053576_T/C	1:22053576-22053576	C	intron_variant	MODIFIER	AIG1	100151943	Transcript	XM_021072473.1	protein_coding	-	3/4	-	-	-	-	-	-	-	rs345399240	-	-1	-	EntrezGene	-	-	-	-	-	-	-	-	-	-	-
1_22053576_T/C	1:22053576-22053576	C	intron_variant	MODIFIER	AIG1	100151943	Transcript	XM_021072482.1	protein_coding	-	3/3	-	-	-	-	-	-	-	rs345399240	-	-1	-	EntrezGene	-	-	-	-	-	-	-	-	-	-	-
1_25971951_C/A	1:25971951-25971951	A	intron_variant	MODIFIER	NHSL1	100156257	Transcript	XM_005659173.3	protein_coding	-	5/7	-	-	-	-	-	-	-	rs702441078	-	1	-	EntrezGene	-	-	-	-	-	-	-	-	-	-	-
1_25971951_C/A	1:25971951-25971951	A	intron_variant	MODIFIER	NHSL1	100156257	Transcript	XM_005659175.3	protein_coding	-	4/6	-	-	-	-	-	-	-	rs702441078	-	1	-	EntrezGene	-	-	-	-	-	-	-	-	-	-	-
1_25971951_C/A	1:25971951-25971951	A	intron_variant	MODIFIER	NHSL1	100156257	Transcript	XM_005659176.3	protein_coding	-	5/7	-	-	-	-	-	-	-	rs702441078	-	1	-	EntrezGene	-	-	-	-	-	-	-	-	-	-	-
1_25971951_C/A	1:25971951-25971951	A	intron_variant	MODIFIER	NHSL1	100156257	Transcript	XM_021087394.1	protein_coding	-	5/7	-	-	-	-	-	-	-	rs702441078	-	1	-	EntrezGene	-	-	-	-	-	-	-	-	-	-	-
1_25971951_C/A	1:25971951-25971951	A	intron_variant	MODIFIER	NHSL1	100156257	Transcript	XM_021087398.1	protein_coding	-	4/6	-	-	-	-	-	-	-	rs702441078	-	1	-	EntrezGene	-	-	-	-	-	-	-	-	-	-	-
1_25971951_C/A	1:25971951-25971951	A	intron_variant	MODIFIER	NHSL1	100156257	Transcript	XM_021087404.1	protein_coding	-	4/6	-	-	-	-	-	-	-	rs702441078	-	1	-	EntrezGene	-	-	-	-	-	-	-	-	-	-	-
1_25971951_C/A	1:25971951-25971951	A	intron_variant	MODIFIER	NHSL1	100156257	Transcript	XM_021087406.1	protein_coding	-	5/7	-	-	-	-	-	-	-	rs702441078	-	1	-	EntrezGene	-	-	-	-	-	-	-	-	-	-	-
1_25971951_C/A	1:25971951-25971951	A	intron_variant	MODIFIER	NHSL1	100156257	Transcript	XM_021087407.1	protein_coding	-	4/6	-	-	-	-	-	-	-	rs702441078	-	1	-	EntrezGene	-	-	-	-	-	-	-	-	-	-	-
1_25971981_C/T	1:25971981-25971981	T	intron_variant	MODIFIER	NHSL1	100156257	Transcript	XM_005659173.3	protein_coding	-	5/7	-	-	-	-	-	-	-	rs320962060	-	1	-	EntrezGene	-	-	-	-	-	-	-	-	-	-	-
1_25971981_C/T	1:25971981-25971981	T	intron_variant	MODIFIER	NHSL1	100156257	Transcript	XM_005659175.3	protein_coding	-	4/6	-	-	-	-	-	-	-	rs320962060	-	1	-	EntrezGene	-	-	-	-	-	-	-	-	-	-	-
1_25971981_C/T	1:25971981-25971981	T	intron_variant	MODIFIER	NHSL1	100156257	Transcript	XM_005659176.3	protein_coding	-	5/7	-	-	-	-	-	-	-	rs320962060	-	1	-	EntrezGene	-	-	-	-	-	-	-	-	-	-	-
1_25971981_C/T	1:25971981-25971981	T	intron_variant	MODIFIER	NHSL1	100156257	Transcript	XM_021087394.1	protein_coding	-	5/7	-	-	-	-	-	-	-	rs320962060	-	1	-	EntrezGene	-	-	-	-	-	-	-	-	-	-	-
1_25971981_C/T	1:25971981-25971981	T	intron_variant	MODIFIER	NHSL1	100156257	Transcript	XM_021087398.1	protein_coding	-	4/6	-	-	-	-	-	-	-	rs320962060	-	1	-	EntrezGene	-	-	-	-	-	-	-	-	-	-	-
1_25971981_C/T	1:25971981-25971981	T	intron_variant	MODIFIER	NHSL1	100156257	Transcript	XM_021087404.1	protein_coding	-	4/6	-	-	-	-	-	-	-	rs320962060	-	1	-	EntrezGene	-	-	-	-	-	-	-	-	-	-	-
1_25971981_C/T	1:25971981-25971981	T	intron_variant	MODIFIER	NHSL1	100156257	Transcript	XM_021087406.1	protein_coding	-	5/7	-	-	-	-	-	-	-	rs320962060	-	1	-	EntrezGene	-	-	-	-	-	-	-	-	-	-	-
1_25971981_C/T	1:25971981-25971981	T	intron_variant	MODIFIER	NHSL1	100156257	Transcript	XM_021087407.1	protein_coding	-	4/6	-	-	-	-	-	-	-	rs320962060	-	1	-	EntrezGene	-	-	-	-	-	-	-	-	-	-	-
1_28250611_A/G	1:28250611-28250611	G	intron_variant	MODIFIER	PDE7B	100037969	Transcript	XM_021087547.1	protein_coding	-	1/12	-	-	-	-	-	-	-	rs335715836	-	-1	-	EntrezGene	-	-	-	-	-	-	-	-	-	-	-
1_28250611_A/G	1:28250611-28250611	G	intron_variant	MODIFIER	PDE7B	100037969	Transcript	XM_021087554.1	protein_coding	-	2/13	-	-	-	-	-	-	-	rs335715836	-	-1	-	EntrezGene	-	-	-	-	-	-	-	-	-	-	-
1_28250611_A/G	1:28250611-28250611	G	intron_variant	MODIFIER	PDE7B	100037969	Transcript	XM_021087558.1	protein_coding	-	2/13	-	-	-	-	-	-	-	rs335715836	-	-1	-	EntrezGene	-	-	-	-	-	-	-	-	-	-	-
1_28250611_A/G	1:28250611-28250611	G	intron_variant	MODIFIER	PDE7B	100037969	Transcript	XM_021087561.1	protein_coding	-	2/13	-	-	-	-	-	-	-	rs335715836	-	-1	-	EntrezGene	-	-	-	-	-	-	-	-	-	-	-
1_28250627_T/C	1:28250627-28250627	C	intron_variant	MODIFIER	PDE7B	100037969	Transcript	XM_021087547.1	protein_coding	-	1/12	-	-	-	-	-	-	-	rs325049441	-	-1	-	EntrezGene	-	-	-	-	-	-	-	-	-	-	-
1_28250627_T/C	1:28250627-28250627	C	intron_variant	MODIFIER	PDE7B	100037969	Transcript	XM_021087554.1	protein_coding	-	2/13	-	-	-	-	-	-	-	rs325049441	-	-1	-	EntrezGene	-	-	-	-	-	-	-	-	-	-	-
1_28250627_T/C	1:28250627-28250627	C	intron_variant	MODIFIER	PDE7B	100037969	Transcript	XM_021087558.1	protein_coding	-	2/13	-	-	-	-	-	-	-	rs325049441	-	-1	-	EntrezGene	-	-	-	-	-	-	-	-	-	-	-
1_28250627_T/C	1:28250627-28250627	C	intron_variant	MODIFIER	PDE7B	100037969	Transcript	XM_021087561.1	protein_coding	-	2/13	-	-	-	-	-	-	-	rs325049441	-	-1	-	EntrezGene	-	-	-	-	-	-	-	-	-	-	-
1_29960014_C/T	1:29960014-29960014	T	intergenic_variant	MODIFIER	-	-	-	-	-	-	-	-	-	-	-	-	-	-	rs336601440	-	-	-	-	-	-	-	-	-	-	-	-	-	-	-
1_31116659_G/T	1:31116659-31116659	T	downstream_gene_variant	MODIFIER	LOC100156866	100156866	Transcript	XM_001926037.2	protein_coding	-	-	-	-	-	-	-	-	-	rs694889329	89	1	-	EntrezGene	-	-	-	-	-	-	-	-	-	-	-
1_41738806_C/A	1:41738806-41738806	A	intron_variant,non_coding_transcript_variant	MODIFIER	LOC106507559	106507559	Transcript	XR_002343110.1	lncRNA	-	6/8	-	-	-	-	-	-	-	rs1108547011	-	1	-	EntrezGene	-	-	-	-	-	-	-	-	-	-	-
1_41738806_C/A	1:41738806-41738806	A	intron_variant,non_coding_transcript_variant	MODIFIER	LOC106507559	106507559	Transcript	XR_002343113.1	lncRNA	-	6/7	-	-	-	-	-	-	-	rs1108547011	-	1	-	EntrezGene	-	-	-	-	-	-	-	-	-	-	-
1_41738806_C/A	1:41738806-41738806	A	intron_variant,non_coding_transcript_variant	MODIFIER	LOC106507559	106507559	Transcript	XR_002343114.1	lncRNA	-	6/7	-	-	-	-	-	-	-	rs1108547011	-	1	-	EntrezGene	-	-	-	-	-	-	-	-	-	-	-
1_41738806_C/A	1:41738806-41738806	A	intron_variant,non_coding_transcript_variant	MODIFIER	LOC106507559	106507559	Transcript	XR_002343115.1	lncRNA	-	5/7	-	-	-	-	-	-	-	rs1108547011	-	1	-	EntrezGene	-	-	-	-	-	-	-	-	-	-	-
1_41738806_C/A	1:41738806-41738806	A	intron_variant,non_coding_transcript_variant	MODIFIER	LOC106507559	106507559	Transcript	XR_002343116.1	lncRNA	-	8/9	-	-	-	-	-	-	-	rs1108547011	-	1	-	EntrezGene	-	-	-	-	-	-	-	-	-	-	-
1_41738806_C/A	1:41738806-41738806	A	intron_variant,non_coding_transcript_variant	MODIFIER	LOC106507559	106507559	Transcript	XR_002343118.1	lncRNA	-	8/10	-	-	-	-	-	-	-	rs1108547011	-	1	-	EntrezGene	-	-	-	-	-	-	-	-	-	-	-
1_41738806_C/A	1:41738806-41738806	A	intron_variant,non_coding_transcript_variant	MODIFIER	LOC106507559	106507559	Transcript	XR_002343119.1	lncRNA	-	6/8	-	-	-	-	-	-	-	rs1108547011	-	1	-	EntrezGene	-	-	-	-	-	-	-	-	-	-	-
1_41738806_C/A	1:41738806-41738806	A	intron_variant,non_coding_transcript_variant	MODIFIER	LOC106507559	106507559	Transcript	XR_002343122.1	lncRNA	-	7/8	-	-	-	-	-	-	-	rs1108547011	-	1	-	EntrezGene	-	-	-	-	-	-	-	-	-	-	-
1_41738806_C/A	1:41738806-41738806	A	intron_variant,non_coding_transcript_variant	MODIFIER	LOC106507559	106507559	Transcript	XR_002343123.1	lncRNA	-	6/8	-	-	-	-	-	-	-	rs1108547011	-	1	-	EntrezGene	-	-	-	-	-	-	-	-	-	-	-
1_41738806_C/A	1:41738806-41738806	A	intron_variant,non_coding_transcript_variant	MODIFIER	LOC106507559	106507559	Transcript	XR_002343124.1	lncRNA	-	8/9	-	-	-	-	-	-	-	rs1108547011	-	1	-	EntrezGene	-	-	-	-	-	-	-	-	-	-	-
1_41738806_C/A	1:41738806-41738806	A	intron_variant,non_coding_transcript_variant	MODIFIER	LOC106507559	106507559	Transcript	XR_002343125.1	lncRNA	-	5/7	-	-	-	-	-	-	-	rs1108547011	-	1	-	EntrezGene	-	-	-	-	-	-	-	-	-	-	-
1_41738806_C/A	1:41738806-41738806	A	intron_variant,non_coding_transcript_variant	MODIFIER	LOC106507559	106507559	Transcript	XR_002343126.1	lncRNA	-	6/8	-	-	-	-	-	-	-	rs1108547011	-	1	-	EntrezGene	-	-	-	-	-	-	-	-	-	-	-
1_41738806_C/A	1:41738806-41738806	A	intron_variant,non_coding_transcript_variant	MODIFIER	LOC106507559	106507559	Transcript	XR_002343129.1	lncRNA	-	7/8	-	-	-	-	-	-	-	rs1108547011	-	1	-	EntrezGene	-	-	-	-	-	-	-	-	-	-	-
1_73083391_A/G	1:73083391-73083391	G	intergenic_variant	MODIFIER	-	-	-	-	-	-	-	-	-	-	-	-	-	-	rs345586409	-	-	-	-	-	-	-	-	-	-	-	-	-	-	-
1_73083458_A/C	1:73083458-73083458	C	intergenic_variant	MODIFIER	-	-	-	-	-	-	-	-	-	-	-	-	-	-	rs334050811	-	-	-	-	-	-	-	-	-	-	-	-	-	-	-
1_73083491_G/A	1:73083491-73083491	A	intergenic_variant	MODIFIER	-	-	-	-	-	-	-	-	-	-	-	-	-	-	rs338615609	-	-	-	-	-	-	-	-	-	-	-	-	-	-	-
1_73548498_G/T	1:73548498-73548498	T	upstream_gene_variant	MODIFIER	SOBP	100521699	Transcript	XM_003121331.6	protein_coding	-	-	-	-	-	-	-	-	-	-	1280	1	-	EntrezGene	-	-	-	-	-	-	-	-	-	-	-
1_73548498_G/T	1:73548498-73548498	T	upstream_gene_variant	MODIFIER	SOBP	100521699	Transcript	XM_013992735.2	protein_coding	-	-	-	-	-	-	-	-	-	-	1280	1	-	EntrezGene	-	-	-	-	-	-	-	-	-	-	-
1_73548498_G/T	1:73548498-73548498	T	intron_variant	MODIFIER	LOC110260430	110260430	Transcript	XM_021090650.1	protein_coding	-	1/3	-	-	-	-	-	-	-	-	-	-1	-	EntrezGene	-	-	-	-	-	-	-	-	-	-	-
1_73548498_G/T	1:73548498-73548498	T	intron_variant,non_coding_transcript_variant	MODIFIER	LOC110260430	110260430	Transcript	XR_002343702.1	misc_RNA	-	1/2	-	-	-	-	-	-	-	-	-	-1	-	EntrezGene	-	-	-	-	-	-	-	-	-	-	-
1_73548498_G/T	1:73548498-73548498	T	intron_variant,non_coding_transcript_variant	MODIFIER	LOC110260430	110260430	Transcript	XR_002343703.1	misc_RNA	-	1/3	-	-	-	-	-	-	-	-	-	-1	-	EntrezGene	-	-	-	-	-	-	-	-	-	-	-
1_73548498_G/T	1:73548498-73548498	T	intron_variant,non_coding_transcript_variant	MODIFIER	LOC110260430	110260430	Transcript	XR_002343704.1	misc_RNA	-	1/3	-	-	-	-	-	-	-	-	-	-1	-	EntrezGene	-	-	-	-	-	-	-	-	-	-	-
1_76900731_A/C	1:76900731-76900731	C	intron_variant	MODIFIER	GTF3C6	100525020	Transcript	XM_003121346.4	protein_coding	-	4/5	-	-	-	-	-	-	-	rs328208769	-	1	-	EntrezGene	-	-	-	-	-	-	-	-	-	-	-
1_76900731_A/C	1:76900731-76900731	C	intron_variant	MODIFIER	GTF3C6	100525020	Transcript	XM_005652686.3	protein_coding	-	4/5	-	-	-	-	-	-	-	rs328208769	-	1	-	EntrezGene	-	-	-	-	-	-	-	-	-	-	-
1_76900749_G/C	1:76900749-76900749	C	intron_variant	MODIFIER	GTF3C6	100525020	Transcript	XM_003121346.4	protein_coding	-	4/5	-	-	-	-	-	-	-	rs343468414	-	1	-	EntrezGene	-	-	-	-	-	-	-	-	-	-	-
1_76900749_G/C	1:76900749-76900749	C	intron_variant	MODIFIER	GTF3C6	100525020	Transcript	XM_005652686.3	protein_coding	-	4/5	-	-	-	-	-	-	-	rs343468414	-	1	-	EntrezGene	-	-	-	-	-	-	-	-	-	-	-
1_76901081_A/G	1:76901081-76901081	G	intron_variant	MODIFIER	GTF3C6	100525020	Transcript	XM_003121346.4	protein_coding	-	4/5	-	-	-	-	-	-	-	rs346354803	-	1	-	EntrezGene	-	-	-	-	-	-	-	-	-	-	-
1_76901081_A/G	1:76901081-76901081	G	intron_variant	MODIFIER	GTF3C6	100525020	Transcript	XM_005652686.3	protein_coding	-	4/5	-	-	-	-	-	-	-	rs346354803	-	1	-	EntrezGene	-	-	-	-	-	-	-	-	-	-	-
1_80539980_T/C	1:80539980-80539980	C	intergenic_variant	MODIFIER	-	-	-	-	-	-	-	-	-	-	-	-	-	-	rs319890762	-	-	-	-	-	-	-	-	-	-	-	-	-	-	-
1_83782997_A/C	1:83782997-83782997	C	intergenic_variant	MODIFIER	-	-	-	-	-	-	-	-	-	-	-	-	-	-	rs338449155	-	-	-	-	-	-	-	-	-	-	-	-	-	-	-
1_87059719_A/T	1:87059719-87059719	T	intergenic_variant	MODIFIER	-	-	-	-	-	-	-	-	-	-	-	-	-	-	rs704043785	-	-	-	-	-	-	-	-	-	-	-	-	-	-	-
1_90673475_C/T	1:90673475-90673475	T	intron_variant	MODIFIER	TMEM30A	100154255	Transcript	XM_021092349.1	protein_coding	-	2/6	-	-	-	-	-	-	-	rs1112428264	-	1	-	EntrezGene	-	-	-	-	-	-	-	-	-	-	-
1_90673475_C/T	1:90673475-90673475	T	intron_variant	MODIFIER	TMEM30A	100154255	Transcript	XM_021092352.1	protein_coding	-	2/6	-	-	-	-	-	-	-	rs1112428264	-	1	-	EntrezGene	-	-	-	-	-	-	-	-	-	-	-
1_97023754_C/T	1:97023754-97023754	T	intergenic_variant	MODIFIER	-	-	-	-	-	-	-	-	-	-	-	-	-	-	rs345859296	-	-	-	-	-	-	-	-	-	-	-	-	-	-	-
1_98798048_C/A	1:98798048-98798048	A	intron_variant	MODIFIER	DYM	100738627	Transcript	XM_021092897.1	protein_coding	-	14/17	-	-	-	-	-	-	-	rs3470306656	-	-1	-	EntrezGene	-	-	-	-	-	-	-	-	-	-	-
1_98798048_C/A	1:98798048-98798048	A	intron_variant	MODIFIER	DYM	100738627	Transcript	XM_021092904.1	protein_coding	-	14/17	-	-	-	-	-	-	-	rs3470306656	-	-1	-	EntrezGene	-	-	-	-	-	-	-	-	-	-	-
1_98798048_C/A	1:98798048-98798048	A	intron_variant	MODIFIER	DYM	100738627	Transcript	XM_021092915.1	protein_coding	-	14/17	-	-	-	-	-	-	-	rs3470306656	-	-1	-	EntrezGene	-	-	-	-	-	-	-	-	-	-	-
1_98798048_C/A	1:98798048-98798048	A	intron_variant	MODIFIER	DYM	100738627	Transcript	XM_021092922.1	protein_coding	-	13/16	-	-	-	-	-	-	-	rs3470306656	-	-1	-	EntrezGene	-	-	-	-	-	-	-	-	-	-	-
1_98798048_C/A	1:98798048-98798048	A	intron_variant	MODIFIER	DYM	100738627	Transcript	XM_021092933.1	protein_coding	-	14/16	-	-	-	-	-	-	-	rs3470306656	-	-1	-	EntrezGene	-	-	-	-	-	-	-	-	-	-	-
1_98798048_C/A	1:98798048-98798048	A	intron_variant	MODIFIER	DYM	100738627	Transcript	XM_021092944.1	protein_coding	-	13/16	-	-	-	-	-	-	-	rs3470306656	-	-1	-	EntrezGene	-	-	-	-	-	-	-	-	-	-	-
1_98798048_C/A	1:98798048-98798048	A	intron_variant	MODIFIER	DYM	100738627	Transcript	XM_021092955.1	protein_coding	-	13/15	-	-	-	-	-	-	-	rs3470306656	-	-1	-	EntrezGene	-	-	-	-	-	-	-	-	-	-	-
1_99156976_T/G	1:99156976-99156976	G	intergenic_variant	MODIFIER	-	-	-	-	-	-	-	-	-	-	-	-	-	-	rs3470644810	-	-	-	-	-	-	-	-	-	-	-	-	-	-	-
1_100302682_A/G	1:100302682-100302682	G	intergenic_variant	MODIFIER	-	-	-	-	-	-	-	-	-	-	-	-	-	-	rs791932102	-	-	-	-	-	-	-	-	-	-	-	-	-	-	-
1_108113763_T/G	1:108113763-108113763	G	intron_variant	MODIFIER	DAPK2	100155578	Transcript	NM_001243563.1	protein_coding	-	7/11	-	-	-	-	-	-	-	rs3473019323	-	1	-	EntrezGene	-	-	-	-	-	-	-	-	-	-	-
1_108113763_T/G	1:108113763-108113763	G	intron_variant,non_coding_transcript_variant	MODIFIER	-	NM_001243563	Transcript	NM_001243563.1	cDNA	-	7/11	-	-	-	-	-	-	-	rs3473019323	-	1	-	-	-	-	-	-	-	-	-	-	-	-	-
1_108113763_T/G	1:108113763-108113763	G	intron_variant	MODIFIER	DAPK2	100155578	Transcript	XM_021093314.1	protein_coding	-	7/9	-	-	-	-	-	-	-	rs3473019323	-	1	-	EntrezGene	-	-	-	-	-	-	-	-	-	-	-
1_108113763_T/G	1:108113763-108113763	G	intron_variant	MODIFIER	DAPK2	100155578	Transcript	XM_021093345.1	protein_coding	-	6/8	-	-	-	-	-	-	-	rs3473019323	-	1	-	EntrezGene	-	-	-	-	-	-	-	-	-	-	-
1_108113763_T/G	1:108113763-108113763	G	intron_variant	MODIFIER	DAPK2	100155578	Transcript	XM_021093392.1	protein_coding	-	7/10	-	-	-	-	-	-	-	rs3473019323	-	1	-	EntrezGene	-	-	-	-	-	-	-	-	-	-	-
1_111187992_A/G	1:111187992-111187992	G	intron_variant	MODIFIER	RORA	100156637	Transcript	XM_021073474.1	protein_coding	-	1/10	-	-	-	-	-	-	-	rs324722383	-	1	-	EntrezGene	-	-	-	-	-	-	-	-	-	-	-
1_111187992_A/G	1:111187992-111187992	G	intron_variant	MODIFIER	RORA	100156637	Transcript	XM_021073481.1	protein_coding	-	1/10	-	-	-	-	-	-	-	rs324722383	-	1	-	EntrezGene	-	-	-	-	-	-	-	-	-	-	-
1_117244315_A/C	1:117244315-117244315	C	intron_variant	MODIFIER	UNC13C	100516123	Transcript	XM_021095023.1	protein_coding	-	29/35	-	-	-	-	-	-	-	rs700808912	-	-1	-	EntrezGene	-	-	-	-	-	-	-	-	-	-	-
1_117244315_A/C	1:117244315-117244315	C	intron_variant	MODIFIER	UNC13C	100516123	Transcript	XM_021095034.1	protein_coding	-	28/34	-	-	-	-	-	-	-	rs700808912	-	-1	-	EntrezGene	-	-	-	-	-	-	-	-	-	-	-
1_117244315_A/C	1:117244315-117244315	C	intron_variant	MODIFIER	UNC13C	100516123	Transcript	XM_021095042.1	protein_coding	-	29/35	-	-	-	-	-	-	-	rs700808912	-	-1	-	EntrezGene	-	-	-	-	-	-	-	-	-	-	-
1_117244315_A/C	1:117244315-117244315	C	intron_variant	MODIFIER	UNC13C	100516123	Transcript	XM_021095046.1	protein_coding	-	30/36	-	-	-	-	-	-	-	rs700808912	-	-1	-	EntrezGene	-	-	-	-	-	-	-	-	-	-	-
1_117244315_A/C	1:117244315-117244315	C	intron_variant	MODIFIER	UNC13C	100516123	Transcript	XM_021095054.1	protein_coding	-	29/35	-	-	-	-	-	-	-	rs700808912	-	-1	-	EntrezGene	-	-	-	-	-	-	-	-	-	-	-
1_117244315_A/C	1:117244315-117244315	C	intron_variant	MODIFIER	UNC13C	100516123	Transcript	XM_021095060.1	protein_coding	-	27/33	-	-	-	-	-	-	-	rs700808912	-	-1	-	EntrezGene	-	-	-	-	-	-	-	-	-	-	-
1_117244315_A/C	1:117244315-117244315	C	intron_variant	MODIFIER	UNC13C	100516123	Transcript	XM_021095064.1	protein_coding	-	27/33	-	-	-	-	-	-	-	rs700808912	-	-1	-	EntrezGene	-	-	-	-	-	-	-	-	-	-	-
1_117244315_A/C	1:117244315-117244315	C	intron_variant	MODIFIER	UNC13C	100516123	Transcript	XM_021095071.1	protein_coding	-	27/33	-	-	-	-	-	-	-	rs700808912	-	-1	-	EntrezGene	-	-	-	-	-	-	-	-	-	-	-
1_117244315_A/C	1:117244315-117244315	C	intron_variant	MODIFIER	UNC13C	100516123	Transcript	XM_021095079.1	protein_coding	-	27/33	-	-	-	-	-	-	-	rs700808912	-	-1	-	EntrezGene	-	-	-	-	-	-	-	-	-	-	-
1_117244315_A/C	1:117244315-117244315	C	intron_variant	MODIFIER	UNC13C	100516123	Transcript	XM_021095082.1	protein_coding	-	26/32	-	-	-	-	-	-	-	rs700808912	-	-1	-	EntrezGene	-	-	-	-	-	-	-	-	-	-	-
1_131317853_C/T	1:131317853-131317853	T	intron_variant	MODIFIER	EIF2AK4	100621160	Transcript	XM_021097873.1	protein_coding	-	6/38	-	-	-	-	-	-	-	rs3473275793	-	-1	-	EntrezGene	-	-	-	-	-	-	-	-	-	-	-
1_131317853_C/T	1:131317853-131317853	T	intron_variant	MODIFIER	EIF2AK4	100621160	Transcript	XM_021097878.1	protein_coding	-	5/37	-	-	-	-	-	-	-	rs3473275793	-	-1	-	EntrezGene	-	-	-	-	-	-	-	-	-	-	-
1_131317853_C/T	1:131317853-131317853	T	intron_variant	MODIFIER	EIF2AK4	100621160	Transcript	XM_021097886.1	protein_coding	-	6/38	-	-	-	-	-	-	-	rs3473275793	-	-1	-	EntrezGene	-	-	-	-	-	-	-	-	-	-	-
1_131317853_C/T	1:131317853-131317853	T	intron_variant,non_coding_transcript_variant	MODIFIER	EIF2AK4	100621160	Transcript	XR_002345542.1	misc_RNA	-	6/38	-	-	-	-	-	-	-	rs3473275793	-	-1	-	EntrezGene	-	-	-	-	-	-	-	-	-	-	-
1_131317853_C/T	1:131317853-131317853	T	intron_variant,non_coding_transcript_variant	MODIFIER	EIF2AK4	100621160	Transcript	XR_002345543.1	misc_RNA	-	6/39	-	-	-	-	-	-	-	rs3473275793	-	-1	-	EntrezGene	-	-	-	-	-	-	-	-	-	-	-
1_131317853_C/T	1:131317853-131317853	T	intron_variant,non_coding_transcript_variant	MODIFIER	EIF2AK4	100621160	Transcript	XR_002345549.1	misc_RNA	-	5/37	-	-	-	-	-	-	-	rs3473275793	-	-1	-	EntrezGene	-	-	-	-	-	-	-	-	-	-	-
1_131317853_C/T	1:131317853-131317853	T	intron_variant,non_coding_transcript_variant	MODIFIER	EIF2AK4	100621160	Transcript	XR_002345551.1	misc_RNA	-	6/38	-	-	-	-	-	-	-	rs3473275793	-	-1	-	EntrezGene	-	-	-	-	-	-	-	-	-	-	-
1_131317853_C/T	1:131317853-131317853	T	intron_variant,non_coding_transcript_variant	MODIFIER	EIF2AK4	100621160	Transcript	XR_002345552.1	misc_RNA	-	6/37	-	-	-	-	-	-	-	rs3473275793	-	-1	-	EntrezGene	-	-	-	-	-	-	-	-	-	-	-
1_131317853_C/T	1:131317853-131317853	T	intron_variant,non_coding_transcript_variant	MODIFIER	EIF2AK4	100621160	Transcript	XR_002345553.1	misc_RNA	-	2/33	-	-	-	-	-	-	-	rs3473275793	-	-1	-	EntrezGene	-	-	-	-	-	-	-	-	-	-	-
1_131317853_C/T	1:131317853-131317853	T	intron_variant,non_coding_transcript_variant	MODIFIER	EIF2AK4	100621160	Transcript	XR_002345554.1	misc_RNA	-	7/39	-	-	-	-	-	-	-	rs3473275793	-	-1	-	EntrezGene	-	-	-	-	-	-	-	-	-	-	-
1_131317853_C/T	1:131317853-131317853	T	intron_variant,non_coding_transcript_variant	MODIFIER	EIF2AK4	100621160	Transcript	XR_002345555.1	misc_RNA	-	7/39	-	-	-	-	-	-	-	rs3473275793	-	-1	-	EntrezGene	-	-	-	-	-	-	-	-	-	-	-
1_138994481_A/G	1:138994481-138994481	G	intron_variant	MODIFIER	ADAMTS17	102160867	Transcript	XM_005659785.3	protein_coding	-	3/22	-	-	-	-	-	-	-	rs345129827	-	-1	-	EntrezGene	-	-	-	-	-	-	-	-	-	-	-
1_138994481_A/G	1:138994481-138994481	G	intron_variant	MODIFIER	ADAMTS17	102160867	Transcript	XM_013993230.2	protein_coding	-	3/23	-	-	-	-	-	-	-	rs345129827	-	-1	-	EntrezGene	-	-	-	-	-	-	-	-	-	-	-
1_138994481_A/G	1:138994481-138994481	G	intron_variant	MODIFIER	ADAMTS17	102160867	Transcript	XM_021098449.1	protein_coding	-	3/23	-	-	-	-	-	-	-	rs345129827	-	-1	-	EntrezGene	-	-	-	-	-	-	-	-	-	-	-
1_138994481_A/G	1:138994481-138994481	G	intron_variant	MODIFIER	ADAMTS17	102160867	Transcript	XM_021098456.1	protein_coding	-	3/22	-	-	-	-	-	-	-	rs345129827	-	-1	-	EntrezGene	-	-	-	-	-	-	-	-	-	-	-
1_139283129_T/G	1:139283129-139283129	G	intergenic_variant	MODIFIER	-	-	-	-	-	-	-	-	-	-	-	-	-	-	rs342446800	-	-	-	-	-	-	-	-	-	-	-	-	-	-	-
1_142630415_G/A	1:142630415-142630415	A	intergenic_variant	MODIFIER	-	-	-	-	-	-	-	-	-	-	-	-	-	-	rs326496466	-	-	-	-	-	-	-	-	-	-	-	-	-	-	-
1_143051974_C/T	1:143051974-143051974	T	intergenic_variant	MODIFIER	-	-	-	-	-	-	-	-	-	-	-	-	-	-	rs3475123083	-	-	-	-	-	-	-	-	-	-	-	-	-	-	-
1_143503471_C/T	1:143503471-143503471	T	intron_variant	MODIFIER	KLF13	494563	Transcript	NM_001011505.1	protein_coding	-	1/1	-	-	-	-	-	-	-	rs789490948	-	-1	-	EntrezGene	-	-	-	-	-	-	-	-	-	-	-
1_143503471_C/T	1:143503471-143503471	T	intron_variant,non_coding_transcript_variant	MODIFIER	-	NM_001011505	Transcript	NM_001011505.1	cDNA	-	1/1	-	-	-	-	-	-	-	rs789490948	-	-1	-	-	-	-	-	-	-	-	-	-	-	-	-
1_143503471_C/T	1:143503471-143503471	T	upstream_gene_variant	MODIFIER	LOC102164789	102164789	Transcript	XR_301074.3	lncRNA	-	-	-	-	-	-	-	-	-	rs789490948	2066	1	-	EntrezGene	-	-	-	-	-	-	-	-	-	-	-
1_144857857_G/T	1:144857857-144857857	T	intergenic_variant	MODIFIER	-	-	-	-	-	-	-	-	-	-	-	-	-	-	rs341536528	-	-	-	-	-	-	-	-	-	-	-	-	-	-	-
1_144857882_A/G	1:144857882-144857882	G	intergenic_variant	MODIFIER	-	-	-	-	-	-	-	-	-	-	-	-	-	-	rs333329835	-	-	-	-	-	-	-	-	-	-	-	-	-	-	-
1_144857897_G/T	1:144857897-144857897	T	intergenic_variant	MODIFIER	-	-	-	-	-	-	-	-	-	-	-	-	-	-	rs323578948	-	-	-	-	-	-	-	-	-	-	-	-	-	-	-
1_147508596_G/T	1:147508596-147508596	T	intergenic_variant	MODIFIER	-	-	-	-	-	-	-	-	-	-	-	-	-	-	rs319289843	-	-	-	-	-	-	-	-	-	-	-	-	-	-	-
1_149728899_T/A	1:149728899-149728899	A	upstream_gene_variant	MODIFIER	C1H18orf63	100622499	Transcript	XM_013993265.2	protein_coding	-	-	-	-	-	-	-	-	-	rs691929059	3376	-1	-	EntrezGene	-	-	-	-	-	-	-	-	-	-	-
1_155500061_T/C	1:155500061-155500061	C	intergenic_variant	MODIFIER	-	-	-	-	-	-	-	-	-	-	-	-	-	-	rs324982132	-	-	-	-	-	-	-	-	-	-	-	-	-	-	-
1_157391010_T/G	1:157391010-157391010	G	intergenic_variant	MODIFIER	-	-	-	-	-	-	-	-	-	-	-	-	-	-	rs332724004	-	-	-	-	-	-	-	-	-	-	-	-	-	-	-
1_159605982_C/G	1:159605982-159605982	G	downstream_gene_variant	MODIFIER	RNF152	100155834	Transcript	NM_001244578.1	protein_coding	-	-	-	-	-	-	-	-	-	rs332503973	4001	1	-	EntrezGene	-	-	-	-	-	-	-	-	-	-	-
1_159605982_C/G	1:159605982-159605982	G	downstream_gene_variant	MODIFIER	-	NM_001244578	Transcript	NM_001244578.1	cDNA	-	-	-	-	-	-	-	-	-	rs332503973	4001	1	-	-	-	-	-	-	-	-	-	-	-	-	-
1_159605982_C/G	1:159605982-159605982	G	3_prime_UTR_variant	MODIFIER	RNF152	100155834	Transcript	XM_021094806.1	protein_coding	2/2	-	-	-	5117	-	-	-	-	rs332503973	-	1	-	EntrezGene	-	-	-	-	-	-	-	-	-	-	-
1_159605982_C/G	1:159605982-159605982	G	3_prime_UTR_variant	MODIFIER	RNF152	100155834	Transcript	XM_021094866.1	protein_coding	2/2	-	-	-	5081	-	-	-	-	rs332503973	-	1	-	EntrezGene	-	-	-	-	-	-	-	-	-	-	-
1_159605982_C/G	1:159605982-159605982	G	3_prime_UTR_variant	MODIFIER	RNF152	100155834	Transcript	XM_021094919.1	protein_coding	3/3	-	-	-	5209	-	-	-	-	rs332503973	-	1	-	EntrezGene	-	-	-	-	-	-	-	-	-	-	-
1_159605982_C/G	1:159605982-159605982	G	3_prime_UTR_variant	MODIFIER	RNF152	100155834	Transcript	XM_021094970.1	protein_coding	2/2	-	-	-	8853	-	-	-	-	rs332503973	-	1	-	EntrezGene	-	-	-	-	-	-	-	-	-	-	-
1_159605982_C/G	1:159605982-159605982	G	3_prime_UTR_variant	MODIFIER	RNF152	100155834	Transcript	XM_021095029.1	protein_coding	3/3	-	-	-	5177	-	-	-	-	rs332503973	-	1	-	EntrezGene	-	-	-	-	-	-	-	-	-	-	-
1_159605982_C/G	1:159605982-159605982	G	3_prime_UTR_variant	MODIFIER	RNF152	100155834	Transcript	XM_021095088.1	protein_coding	2/2	-	-	-	5649	-	-	-	-	rs332503973	-	1	-	EntrezGene	-	-	-	-	-	-	-	-	-	-	-
1_159605982_C/G	1:159605982-159605982	G	3_prime_UTR_variant	MODIFIER	RNF152	100155834	Transcript	XM_021095144.1	protein_coding	2/2	-	-	-	13164	-	-	-	-	rs332503973	-	1	-	EntrezGene	-	-	-	-	-	-	-	-	-	-	-
1_159605982_C/G	1:159605982-159605982	G	downstream_gene_variant	MODIFIER	RNF152	100155834	Transcript	XM_021095206.1	protein_coding	-	-	-	-	-	-	-	-	-	rs332503973	4667	1	-	EntrezGene	-	-	-	-	-	-	-	-	-	-	-
1_159605982_C/G	1:159605982-159605982	G	downstream_gene_variant	MODIFIER	RNF152	100155834	Transcript	XR_002344876.1	misc_RNA	-	-	-	-	-	-	-	-	-	rs332503973	4679	1	-	EntrezGene	-	-	-	-	-	-	-	-	-	-	-
1_161797416_T/C	1:161797416-161797416	C	intron_variant	MODIFIER	LOC100627702	100627702	Transcript	XM_021099942.1	protein_coding	-	13/14	-	-	-	-	-	-	-	rs707150641	-	-1	-	EntrezGene	-	-	-	-	-	-	-	-	-	-	-
1_161797416_T/C	1:161797416-161797416	C	intron_variant	MODIFIER	LOC100627702	100627702	Transcript	XM_021099951.1	protein_coding	-	13/14	-	-	-	-	-	-	-	rs707150641	-	-1	-	EntrezGene	-	-	-	-	-	-	-	-	-	-	-
1_161797416_T/C	1:161797416-161797416	C	intron_variant	MODIFIER	LOC100627702	100627702	Transcript	XM_021099955.1	protein_coding	-	12/13	-	-	-	-	-	-	-	rs707150641	-	-1	-	EntrezGene	-	-	-	-	-	-	-	-	-	-	-
1_161797416_T/C	1:161797416-161797416	C	intron_variant	MODIFIER	LOC100627702	100627702	Transcript	XM_021099957.1	protein_coding	-	11/12	-	-	-	-	-	-	-	rs707150641	-	-1	-	EntrezGene	-	-	-	-	-	-	-	-	-	-	-
1_161797416_T/C	1:161797416-161797416	C	intron_variant	MODIFIER	LOC100627702	100627702	Transcript	XM_021099968.1	protein_coding	-	11/12	-	-	-	-	-	-	-	rs707150641	-	-1	-	EntrezGene	-	-	-	-	-	-	-	-	-	-	-
1_164680930_C/A	1:164680930-164680930	A	intron_variant	MODIFIER	SMAD6	100152069	Transcript	XM_003480446.4	protein_coding	-	3/3	-	-	-	-	-	-	-	rs701858143	-	1	-	EntrezGene	-	-	-	-	-	-	-	-	-	-	-
1_166206171_T/C	1:166206171-166206171	C	intron_variant	MODIFIER	ITGA11	100520350	Transcript	XM_021100519.1	protein_coding	-	18/29	-	-	-	-	-	-	-	rs693215530	-	-1	-	EntrezGene	-	-	-	-	-	-	-	-	-	-	-
1_166206171_T/C	1:166206171-166206171	C	intron_variant	MODIFIER	ITGA11	100520350	Transcript	XM_021100522.1	protein_coding	-	18/29	-	-	-	-	-	-	-	rs693215530	-	-1	-	EntrezGene	-	-	-	-	-	-	-	-	-	-	-
1_169426599_T/A	1:169426599-169426599	A	intron_variant	MODIFIER	MYO9A	100157683	Transcript	XM_021100877.1	protein_coding	-	29/43	-	-	-	-	-	-	-	rs321843585	-	-1	-	EntrezGene	-	-	-	-	-	-	-	-	-	-	-
1_169426599_T/A	1:169426599-169426599	A	intron_variant	MODIFIER	MYO9A	100157683	Transcript	XM_021100886.1	protein_coding	-	29/43	-	-	-	-	-	-	-	rs321843585	-	-1	-	EntrezGene	-	-	-	-	-	-	-	-	-	-	-
1_169426599_T/A	1:169426599-169426599	A	intron_variant	MODIFIER	MYO9A	100157683	Transcript	XM_021100896.1	protein_coding	-	29/43	-	-	-	-	-	-	-	rs321843585	-	-1	-	EntrezGene	-	-	-	-	-	-	-	-	-	-	-
1_169426599_T/A	1:169426599-169426599	A	intron_variant	MODIFIER	MYO9A	100157683	Transcript	XM_021100901.1	protein_coding	-	29/43	-	-	-	-	-	-	-	rs321843585	-	-1	-	EntrezGene	-	-	-	-	-	-	-	-	-	-	-
1_169426599_T/A	1:169426599-169426599	A	intron_variant	MODIFIER	MYO9A	100157683	Transcript	XM_021100912.1	protein_coding	-	29/43	-	-	-	-	-	-	-	rs321843585	-	-1	-	EntrezGene	-	-	-	-	-	-	-	-	-	-	-
1_169426599_T/A	1:169426599-169426599	A	intron_variant	MODIFIER	MYO9A	100157683	Transcript	XM_021100919.1	protein_coding	-	29/43	-	-	-	-	-	-	-	rs321843585	-	-1	-	EntrezGene	-	-	-	-	-	-	-	-	-	-	-
1_169426599_T/A	1:169426599-169426599	A	intron_variant	MODIFIER	MYO9A	100157683	Transcript	XM_021100928.1	protein_coding	-	29/43	-	-	-	-	-	-	-	rs321843585	-	-1	-	EntrezGene	-	-	-	-	-	-	-	-	-	-	-
1_169426599_T/A	1:169426599-169426599	A	intron_variant	MODIFIER	MYO9A	100157683	Transcript	XM_021100935.1	protein_coding	-	29/42	-	-	-	-	-	-	-	rs321843585	-	-1	-	EntrezGene	-	-	-	-	-	-	-	-	-	-	-
1_169426599_T/A	1:169426599-169426599	A	intron_variant	MODIFIER	MYO9A	100157683	Transcript	XM_021100939.1	protein_coding	-	29/42	-	-	-	-	-	-	-	rs321843585	-	-1	-	EntrezGene	-	-	-	-	-	-	-	-	-	-	-
1_169426599_T/A	1:169426599-169426599	A	intron_variant	MODIFIER	MYO9A	100157683	Transcript	XM_021100941.1	protein_coding	-	28/42	-	-	-	-	-	-	-	rs321843585	-	-1	-	EntrezGene	-	-	-	-	-	-	-	-	-	-	-
1_169426599_T/A	1:169426599-169426599	A	intron_variant	MODIFIER	MYO9A	100157683	Transcript	XM_021100946.1	protein_coding	-	29/42	-	-	-	-	-	-	-	rs321843585	-	-1	-	EntrezGene	-	-	-	-	-	-	-	-	-	-	-
1_169426599_T/A	1:169426599-169426599	A	intron_variant	MODIFIER	MYO9A	100157683	Transcript	XM_021100948.1	protein_coding	-	28/42	-	-	-	-	-	-	-	rs321843585	-	-1	-	EntrezGene	-	-	-	-	-	-	-	-	-	-	-
1_169426599_T/A	1:169426599-169426599	A	intron_variant	MODIFIER	MYO9A	100157683	Transcript	XM_021100955.1	protein_coding	-	28/42	-	-	-	-	-	-	-	rs321843585	-	-1	-	EntrezGene	-	-	-	-	-	-	-	-	-	-	-
1_169426599_T/A	1:169426599-169426599	A	intron_variant	MODIFIER	MYO9A	100157683	Transcript	XM_021100965.1	protein_coding	-	28/41	-	-	-	-	-	-	-	rs321843585	-	-1	-	EntrezGene	-	-	-	-	-	-	-	-	-	-	-
1_169426599_T/A	1:169426599-169426599	A	intron_variant	MODIFIER	MYO9A	100157683	Transcript	XM_021100967.1	protein_coding	-	28/42	-	-	-	-	-	-	-	rs321843585	-	-1	-	EntrezGene	-	-	-	-	-	-	-	-	-	-	-
1_169426599_T/A	1:169426599-169426599	A	intron_variant	MODIFIER	MYO9A	100157683	Transcript	XM_021100971.1	protein_coding	-	28/42	-	-	-	-	-	-	-	rs321843585	-	-1	-	EntrezGene	-	-	-	-	-	-	-	-	-	-	-
1_169426599_T/A	1:169426599-169426599	A	intron_variant	MODIFIER	MYO9A	100157683	Transcript	XM_021100980.1	protein_coding	-	27/41	-	-	-	-	-	-	-	rs321843585	-	-1	-	EntrezGene	-	-	-	-	-	-	-	-	-	-	-
1_169426599_T/A	1:169426599-169426599	A	intron_variant	MODIFIER	MYO9A	100157683	Transcript	XM_021100985.1	protein_coding	-	28/42	-	-	-	-	-	-	-	rs321843585	-	-1	-	EntrezGene	-	-	-	-	-	-	-	-	-	-	-
1_169426599_T/A	1:169426599-169426599	A	intron_variant	MODIFIER	MYO9A	100157683	Transcript	XM_021100994.1	protein_coding	-	28/42	-	-	-	-	-	-	-	rs321843585	-	-1	-	EntrezGene	-	-	-	-	-	-	-	-	-	-	-
1_169426599_T/A	1:169426599-169426599	A	intron_variant	MODIFIER	MYO9A	100157683	Transcript	XM_021101004.1	protein_coding	-	28/41	-	-	-	-	-	-	-	rs321843585	-	-1	-	EntrezGene	-	-	-	-	-	-	-	-	-	-	-
1_169426599_T/A	1:169426599-169426599	A	intron_variant	MODIFIER	MYO9A	100157683	Transcript	XM_021101009.1	protein_coding	-	28/41	-	-	-	-	-	-	-	rs321843585	-	-1	-	EntrezGene	-	-	-	-	-	-	-	-	-	-	-
1_178047742_T/C	1:178047742-178047742	C	intergenic_variant	MODIFIER	-	-	-	-	-	-	-	-	-	-	-	-	-	-	rs344587053	-	-	-	-	-	-	-	-	-	-	-	-	-	-	-
1_181886265_G/A	1:181886265-181886265	A	intergenic_variant	MODIFIER	-	-	-	-	-	-	-	-	-	-	-	-	-	-	rs319244865	-	-	-	-	-	-	-	-	-	-	-	-	-	-	-
1_184945720_T/A	1:184945720-184945720	A	intron_variant	MODIFIER	KTN1	100152397	Transcript	NM_001258303.1	protein_coding	-	17/43	-	-	-	-	-	-	-	rs793396139	-	1	-	EntrezGene	-	-	-	-	-	-	-	-	-	-	-
1_184945720_T/A	1:184945720-184945720	A	intron_variant,non_coding_transcript_variant	MODIFIER	-	NM_001258303	Transcript	NM_001258303.1	cDNA	-	17/43	-	-	-	-	-	-	-	rs793396139	-	1	-	-	-	-	-	-	-	-	-	-	-	-	-
1_184945720_T/A	1:184945720-184945720	A	intron_variant	MODIFIER	KTN1	100152397	Transcript	XM_021085505.1	protein_coding	-	17/43	-	-	-	-	-	-	-	rs793396139	-	1	-	EntrezGene	-	-	-	-	-	-	-	-	-	-	-
1_184945720_T/A	1:184945720-184945720	A	intron_variant	MODIFIER	KTN1	100152397	Transcript	XM_021085523.1	protein_coding	-	17/42	-	-	-	-	-	-	-	rs793396139	-	1	-	EntrezGene	-	-	-	-	-	-	-	-	-	-	-
1_184945720_T/A	1:184945720-184945720	A	intron_variant	MODIFIER	KTN1	100152397	Transcript	XM_021085571.1	protein_coding	-	17/42	-	-	-	-	-	-	-	rs793396139	-	1	-	EntrezGene	-	-	-	-	-	-	-	-	-	-	-
1_184945720_T/A	1:184945720-184945720	A	intron_variant	MODIFIER	KTN1	100152397	Transcript	XM_021085629.1	protein_coding	-	17/42	-	-	-	-	-	-	-	rs793396139	-	1	-	EntrezGene	-	-	-	-	-	-	-	-	-	-	-
1_184945720_T/A	1:184945720-184945720	A	intron_variant	MODIFIER	KTN1	100152397	Transcript	XM_021085663.1	protein_coding	-	16/42	-	-	-	-	-	-	-	rs793396139	-	1	-	EntrezGene	-	-	-	-	-	-	-	-	-	-	-
1_184945720_T/A	1:184945720-184945720	A	intron_variant	MODIFIER	KTN1	100152397	Transcript	XM_021085690.1	protein_coding	-	17/41	-	-	-	-	-	-	-	rs793396139	-	1	-	EntrezGene	-	-	-	-	-	-	-	-	-	-	-
1_184945720_T/A	1:184945720-184945720	A	intron_variant	MODIFIER	KTN1	100152397	Transcript	XM_021085751.1	protein_coding	-	17/41	-	-	-	-	-	-	-	rs793396139	-	1	-	EntrezGene	-	-	-	-	-	-	-	-	-	-	-
1_184945720_T/A	1:184945720-184945720	A	intron_variant	MODIFIER	KTN1	100152397	Transcript	XM_021085804.1	protein_coding	-	17/41	-	-	-	-	-	-	-	rs793396139	-	1	-	EntrezGene	-	-	-	-	-	-	-	-	-	-	-
1_184945720_T/A	1:184945720-184945720	A	intron_variant	MODIFIER	KTN1	100152397	Transcript	XM_021085852.1	protein_coding	-	17/40	-	-	-	-	-	-	-	rs793396139	-	1	-	EntrezGene	-	-	-	-	-	-	-	-	-	-	-
1_184945720_T/A	1:184945720-184945720	A	intron_variant	MODIFIER	KTN1	100152397	Transcript	XM_021085894.1	protein_coding	-	16/41	-	-	-	-	-	-	-	rs793396139	-	1	-	EntrezGene	-	-	-	-	-	-	-	-	-	-	-
1_184945720_T/A	1:184945720-184945720	A	intron_variant	MODIFIER	KTN1	100152397	Transcript	XM_021085951.1	protein_coding	-	16/41	-	-	-	-	-	-	-	rs793396139	-	1	-	EntrezGene	-	-	-	-	-	-	-	-	-	-	-
1_184945720_T/A	1:184945720-184945720	A	intron_variant	MODIFIER	KTN1	100152397	Transcript	XM_021086020.1	protein_coding	-	17/40	-	-	-	-	-	-	-	rs793396139	-	1	-	EntrezGene	-	-	-	-	-	-	-	-	-	-	-
1_184945720_T/A	1:184945720-184945720	A	intron_variant	MODIFIER	KTN1	100152397	Transcript	XM_021086082.1	protein_coding	-	16/40	-	-	-	-	-	-	-	rs793396139	-	1	-	EntrezGene	-	-	-	-	-	-	-	-	-	-	-
1_184945720_T/A	1:184945720-184945720	A	intron_variant	MODIFIER	KTN1	100152397	Transcript	XM_021086137.1	protein_coding	-	16/39	-	-	-	-	-	-	-	rs793396139	-	1	-	EntrezGene	-	-	-	-	-	-	-	-	-	-	-
1_185394523_G/A	1:185394523-185394523	A	upstream_gene_variant	MODIFIER	PELI2	100152019	Transcript	XM_013993445.2	protein_coding	-	-	-	-	-	-	-	-	-	rs712106641	3284	1	-	EntrezGene	-	-	-	-	-	-	-	-	-	-	-
1_194229625_A/T	1:194229625-194229625	T	intron_variant	MODIFIER	SYNE2	100524661	Transcript	XM_005660039.3	protein_coding	-	1/115	-	-	-	-	-	-	-	rs336193943	-	-1	-	EntrezGene	-	-	-	-	-	-	-	-	-	-	-
1_194229625_A/T	1:194229625-194229625	T	intron_variant	MODIFIER	SYNE2	100524661	Transcript	XM_013993483.2	protein_coding	-	1/115	-	-	-	-	-	-	-	rs336193943	-	-1	-	EntrezGene	-	-	-	-	-	-	-	-	-	-	-
1_194229625_A/T	1:194229625-194229625	T	intron_variant	MODIFIER	SYNE2	100524661	Transcript	XM_021074116.1	protein_coding	-	2/116	-	-	-	-	-	-	-	rs336193943	-	-1	-	EntrezGene	-	-	-	-	-	-	-	-	-	-	-
1_194229625_A/T	1:194229625-194229625	T	intron_variant	MODIFIER	SYNE2	100524661	Transcript	XM_021074123.1	protein_coding	-	1/115	-	-	-	-	-	-	-	rs336193943	-	-1	-	EntrezGene	-	-	-	-	-	-	-	-	-	-	-
1_194229625_A/T	1:194229625-194229625	T	intron_variant	MODIFIER	SYNE2	100524661	Transcript	XM_021074160.1	protein_coding	-	1/114	-	-	-	-	-	-	-	rs336193943	-	-1	-	EntrezGene	-	-	-	-	-	-	-	-	-	-	-
1_194229625_A/T	1:194229625-194229625	T	intron_variant	MODIFIER	SYNE2	100524661	Transcript	XM_021074171.1	protein_coding	-	1/114	-	-	-	-	-	-	-	rs336193943	-	-1	-	EntrezGene	-	-	-	-	-	-	-	-	-	-	-
1_194229625_A/T	1:194229625-194229625	T	intron_variant	MODIFIER	SYNE2	100524661	Transcript	XM_021074177.1	protein_coding	-	1/114	-	-	-	-	-	-	-	rs336193943	-	-1	-	EntrezGene	-	-	-	-	-	-	-	-	-	-	-
1_194229625_A/T	1:194229625-194229625	T	intron_variant	MODIFIER	SYNE2	100524661	Transcript	XM_021074185.1	protein_coding	-	1/96	-	-	-	-	-	-	-	rs336193943	-	-1	-	EntrezGene	-	-	-	-	-	-	-	-	-	-	-
1_206542350_A/G	1:206542350-206542350	G	intron_variant,non_coding_transcript_variant	MODIFIER	LOC110255488	110255488	Transcript	XR_002335869.1	lncRNA	-	3/5	-	-	-	-	-	-	-	rs323161112	-	-1	-	EntrezGene	-	-	-	-	-	-	-	-	-	-	-
1_206542350_A/G	1:206542350-206542350	G	intron_variant,non_coding_transcript_variant	MODIFIER	LOC110255488	110255488	Transcript	XR_002335870.1	lncRNA	-	3/5	-	-	-	-	-	-	-	rs323161112	-	-1	-	EntrezGene	-	-	-	-	-	-	-	-	-	-	-
1_206542350_A/G	1:206542350-206542350	G	intron_variant,non_coding_transcript_variant	MODIFIER	LOC110255488	110255488	Transcript	XR_002335871.1	lncRNA	-	3/5	-	-	-	-	-	-	-	rs323161112	-	-1	-	EntrezGene	-	-	-	-	-	-	-	-	-	-	-
1_211531903_G/T	1:211531903-211531903	T	intron_variant,non_coding_transcript_variant	MODIFIER	LOC102164767	102164767	Transcript	XR_002336021.1	lncRNA	-	2/3	-	-	-	-	-	-	-	rs1111060356	-	1	-	EntrezGene	-	-	-	-	-	-	-	-	-	-	-
1_211531903_G/T	1:211531903-211531903	T	intron_variant,non_coding_transcript_variant	MODIFIER	LOC102164767	102164767	Transcript	XR_002336023.1	lncRNA	-	3/4	-	-	-	-	-	-	-	rs1111060356	-	1	-	EntrezGene	-	-	-	-	-	-	-	-	-	-	-
1_211531903_G/T	1:211531903-211531903	T	intron_variant,non_coding_transcript_variant	MODIFIER	LOC102164767	102164767	Transcript	XR_002336025.1	lncRNA	-	4/5	-	-	-	-	-	-	-	rs1111060356	-	1	-	EntrezGene	-	-	-	-	-	-	-	-	-	-	-
1_211531905_C/T	1:211531905-211531905	T	intron_variant,non_coding_transcript_variant	MODIFIER	LOC102164767	102164767	Transcript	XR_002336021.1	lncRNA	-	2/3	-	-	-	-	-	-	-	rs1108803436	-	1	-	EntrezGene	-	-	-	-	-	-	-	-	-	-	-
1_211531905_C/T	1:211531905-211531905	T	intron_variant,non_coding_transcript_variant	MODIFIER	LOC102164767	102164767	Transcript	XR_002336023.1	lncRNA	-	3/4	-	-	-	-	-	-	-	rs1108803436	-	1	-	EntrezGene	-	-	-	-	-	-	-	-	-	-	-
1_211531905_C/T	1:211531905-211531905	T	intron_variant,non_coding_transcript_variant	MODIFIER	LOC102164767	102164767	Transcript	XR_002336025.1	lncRNA	-	4/5	-	-	-	-	-	-	-	rs1108803436	-	1	-	EntrezGene	-	-	-	-	-	-	-	-	-	-	-
1_236778502_T/G	1:236778502-236778502	G	intergenic_variant	MODIFIER	-	-	-	-	-	-	-	-	-	-	-	-	-	-	rs712815794	-	-	-	-	-	-	-	-	-	-	-	-	-	-	-
1_238678868_C/T	1:238678868-238678868	T	downstream_gene_variant	MODIFIER	SHB	100153587	Transcript	XM_021066254.1	protein_coding	-	-	-	-	-	-	-	-	-	rs322163555	1936	-1	-	EntrezGene	-	-	-	-	-	-	-	-	-	-	-
1_246022749_T/A	1:246022749-246022749	A	intergenic_variant	MODIFIER	-	-	-	-	-	-	-	-	-	-	-	-	-	-	rs3474135187	-	-	-	-	-	-	-	-	-	-	-	-	-	-	-
1_248577865_A/T	1:248577865-248577865	T	intergenic_variant	MODIFIER	-	-	-	-	-	-	-	-	-	-	-	-	-	-	rs320443456	-	-	-	-	-	-	-	-	-	-	-	-	-	-	-
1_250559211_A/G	1:250559211-250559211	G	intron_variant	MODIFIER	PTPN3	100622329	Transcript	XM_021067334.1	protein_coding	-	1/25	-	-	-	-	-	-	-	rs342115647	-	-1	-	EntrezGene	-	-	-	-	-	-	-	-	-	-	-
1_257147637_G/A	1:257147637-257147637	A	intron_variant	MODIFIER	ASTN2	100523883	Transcript	XM_021074486.1	protein_coding	-	13/22	-	-	-	-	-	-	-	rs1113877020	-	-1	-	EntrezGene	-	-	-	-	-	-	-	-	-	-	-
1_257147637_G/A	1:257147637-257147637	A	intron_variant	MODIFIER	ASTN2	100523883	Transcript	XM_021074494.1	protein_coding	-	13/22	-	-	-	-	-	-	-	rs1113877020	-	-1	-	EntrezGene	-	-	-	-	-	-	-	-	-	-	-
1_257147637_G/A	1:257147637-257147637	A	intron_variant	MODIFIER	ASTN2	100523883	Transcript	XM_021074502.1	protein_coding	-	13/22	-	-	-	-	-	-	-	rs1113877020	-	-1	-	EntrezGene	-	-	-	-	-	-	-	-	-	-	-
1_257147637_G/A	1:257147637-257147637	A	intron_variant	MODIFIER	ASTN2	100523883	Transcript	XM_021074505.1	protein_coding	-	12/21	-	-	-	-	-	-	-	rs1113877020	-	-1	-	EntrezGene	-	-	-	-	-	-	-	-	-	-	-
1_257147637_G/A	1:257147637-257147637	A	intron_variant	MODIFIER	ASTN2	100523883	Transcript	XM_021074507.1	protein_coding	-	13/22	-	-	-	-	-	-	-	rs1113877020	-	-1	-	EntrezGene	-	-	-	-	-	-	-	-	-	-	-
1_257147637_G/A	1:257147637-257147637	A	intron_variant	MODIFIER	ASTN2	100523883	Transcript	XM_021074509.1	protein_coding	-	13/20	-	-	-	-	-	-	-	rs1113877020	-	-1	-	EntrezGene	-	-	-	-	-	-	-	-	-	-	-
1_261571310_T/C	1:261571310-261571310	C	intron_variant	MODIFIER	GGTA1P	396733	Transcript	NM_001323055.1	protein_coding	-	1/5	-	-	-	-	-	-	-	rs345446245	-	-1	-	EntrezGene	-	-	-	-	-	-	-	-	-	-	-
1_261571310_T/C	1:261571310-261571310	C	intron_variant,non_coding_transcript_variant	MODIFIER	-	NM_001323055	Transcript	NM_001323055.1	cDNA	-	1/5	-	-	-	-	-	-	-	rs345446245	-	-1	-	-	-	-	-	-	-	-	-	-	-	-	-
1_261571310_T/C	1:261571310-261571310	C	intron_variant	MODIFIER	GGTA1P	396733	Transcript	NM_001323056.1	protein_coding	-	1/6	-	-	-	-	-	-	-	rs345446245	-	-1	-	EntrezGene	-	-	-	-	-	-	-	-	-	-	-
1_261571310_T/C	1:261571310-261571310	C	intron_variant,non_coding_transcript_variant	MODIFIER	-	NM_001323056	Transcript	NM_001323056.1	cDNA	-	1/6	-	-	-	-	-	-	-	rs345446245	-	-1	-	-	-	-	-	-	-	-	-	-	-	-	-
1_261571310_T/C	1:261571310-261571310	C	intron_variant	MODIFIER	GGTA1P	396733	Transcript	NM_213810.3	protein_coding	-	1/7	-	-	-	-	-	-	-	rs345446245	-	-1	-	EntrezGene	-	-	-	-	-	-	-	-	-	-	-
1_261571310_T/C	1:261571310-261571310	C	intron_variant,non_coding_transcript_variant	MODIFIER	-	NM_213810	Transcript	NM_213810.3	cDNA	-	1/7	-	-	-	-	-	-	-	rs345446245	-	-1	-	-	-	-	-	-	-	-	-	-	-	-	-
1_261571310_T/C	1:261571310-261571310	C	intron_variant	MODIFIER	GGTA1P	396733	Transcript	XM_005660399.3	protein_coding	-	1/6	-	-	-	-	-	-	-	rs345446245	-	-1	-	EntrezGene	-	-	-	-	-	-	-	-	-	-	-
1_261571310_T/C	1:261571310-261571310	C	intron_variant	MODIFIER	GGTA1P	396733	Transcript	XM_005660402.3	protein_coding	-	1/4	-	-	-	-	-	-	-	rs345446245	-	-1	-	EntrezGene	-	-	-	-	-	-	-	-	-	-	-
1_261571310_T/C	1:261571310-261571310	C	intron_variant	MODIFIER	GGTA1P	396733	Transcript	XM_013993814.2	protein_coding	-	1/5	-	-	-	-	-	-	-	rs345446245	-	-1	-	EntrezGene	-	-	-	-	-	-	-	-	-	-	-
1_261571310_T/C	1:261571310-261571310	C	intron_variant	MODIFIER	GGTA1P	396733	Transcript	XM_013993815.2	protein_coding	-	1/4	-	-	-	-	-	-	-	rs345446245	-	-1	-	EntrezGene	-	-	-	-	-	-	-	-	-	-	-
1_261571310_T/C	1:261571310-261571310	C	intron_variant	MODIFIER	GGTA1P	396733	Transcript	XM_013993817.2	protein_coding	-	1/3	-	-	-	-	-	-	-	rs345446245	-	-1	-	EntrezGene	-	-	-	-	-	-	-	-	-	-	-
1_266894478_G/T	1:266894478-266894478	T	intron_variant,non_coding_transcript_variant	MODIFIER	LOC110256245	110256245	Transcript	XR_002337583.1	lncRNA	-	3/3	-	-	-	-	-	-	-	rs323720380	-	1	-	EntrezGene	-	-	-	-	-	-	-	-	-	-	-
1_266894503_C/T	1:266894503-266894503	T	intron_variant,non_coding_transcript_variant	MODIFIER	LOC110256245	110256245	Transcript	XR_002337583.1	lncRNA	-	3/3	-	-	-	-	-	-	-	rs344576808	-	1	-	EntrezGene	-	-	-	-	-	-	-	-	-	-	-
1_268498577_T/A	1:268498577-268498577	A	downstream_gene_variant	MODIFIER	LOC110256295	110256295	Transcript	XR_002337672.1	lncRNA	-	-	-	-	-	-	-	-	-	rs337492044	1873	1	-	EntrezGene	-	-	-	-	-	-	-	-	-	-	-
1_269040458_A/T	1:269040458-269040458	T	intergenic_variant	MODIFIER	-	-	-	-	-	-	-	-	-	-	-	-	-	-	rs706378878	-	-	-	-	-	-	-	-	-	-	-	-	-	-	-
1_269962188_T/G	1:269962188-269962188	G	upstream_gene_variant	MODIFIER	TOR1B	100153472	Transcript	XM_021070119.1	protein_coding	-	-	-	-	-	-	-	-	-	rs793545607	4731	1	-	EntrezGene	-	-	-	-	-	-	-	-	-	-	-
1_272231783_T/C	1:272231783-272231783	C	intron_variant	MODIFIER	CFAP77	102166697	Transcript	XM_021085476.1	protein_coding	-	2/6	-	-	-	-	-	-	-	rs334517908	-	1	-	EntrezGene	-	-	-	-	-	-	-	-	-	-	-
1_272937880_G/A	1:272937880-272937880	A	upstream_gene_variant	MODIFIER	ABO	396713	Transcript	NM_213799.1	protein_coding	-	-	-	-	-	-	-	-	-	rs3472849255	2564	-1	cds_end_NF	EntrezGene	-	-	-	-	-	-	-	-	-	-	-
1_273511625_T/A	1:273511625-273511625	A	upstream_gene_variant	MODIFIER	MIR9812	104797357	Transcript	NR_128497.1	miRNA	-	-	-	-	-	-	-	-	-	rs701655579	2622	-1	-	EntrezGene	-	-	-	-	-	-	-	-	-	-	-
10_259087_A/G	10:259087-259087	G	intergenic_variant	MODIFIER	-	-	-	-	-	-	-	-	-	-	-	-	-	-	rs345273091	-	-	-	-	-	-	-	-	-	-	-	-	-	-	-
10_1599880_C/T	10:1599880-1599880	T	intron_variant	MODIFIER	LOC102158399	102158399	Transcript	XM_021065088.1	protein_coding	-	3/4	-	-	-	-	-	-	-	-	-	1	-	EntrezGene	-	-	-	-	-	-	-	-	-	-	-
10_5688972_C/G	10:5688972-5688972	G	intergenic_variant	MODIFIER	-	-	-	-	-	-	-	-	-	-	-	-	-	-	rs335357485	-	-	-	-	-	-	-	-	-	-	-	-	-	-	-
10_5688977_G/C	10:5688977-5688977	C	intergenic_variant	MODIFIER	-	-	-	-	-	-	-	-	-	-	-	-	-	-	rs320965144	-	-	-	-	-	-	-	-	-	-	-	-	-	-	-
10_7159088_T/C	10:7159088-7159088	C	intron_variant	MODIFIER	ESRRG	100622056	Transcript	XM_021064108.1	protein_coding	-	1/6	-	-	-	-	-	-	-	rs699073497	-	-1	-	EntrezGene	-	-	-	-	-	-	-	-	-	-	-
10_7159088_T/C	10:7159088-7159088	C	intron_variant	MODIFIER	ESRRG	100622056	Transcript	XM_021064109.1	protein_coding	-	2/7	-	-	-	-	-	-	-	rs699073497	-	-1	-	EntrezGene	-	-	-	-	-	-	-	-	-	-	-
10_7159088_T/C	10:7159088-7159088	C	intron_variant	MODIFIER	ESRRG	100622056	Transcript	XM_021064110.1	protein_coding	-	2/7	-	-	-	-	-	-	-	rs699073497	-	-1	-	EntrezGene	-	-	-	-	-	-	-	-	-	-	-
10_7159088_T/C	10:7159088-7159088	C	intron_variant	MODIFIER	ESRRG	100622056	Transcript	XM_021064111.1	protein_coding	-	2/7	-	-	-	-	-	-	-	rs699073497	-	-1	-	EntrezGene	-	-	-	-	-	-	-	-	-	-	-
10_7159088_T/C	10:7159088-7159088	C	intron_variant	MODIFIER	ESRRG	100622056	Transcript	XM_021064112.1	protein_coding	-	2/7	-	-	-	-	-	-	-	rs699073497	-	-1	-	EntrezGene	-	-	-	-	-	-	-	-	-	-	-
10_7159088_T/C	10:7159088-7159088	C	intron_variant	MODIFIER	ESRRG	100622056	Transcript	XM_021064113.1	protein_coding	-	1/6	-	-	-	-	-	-	-	rs699073497	-	-1	-	EntrezGene	-	-	-	-	-	-	-	-	-	-	-
10_7159088_T/C	10:7159088-7159088	C	intron_variant	MODIFIER	ESRRG	100622056	Transcript	XM_021064114.1	protein_coding	-	2/7	-	-	-	-	-	-	-	rs699073497	-	-1	-	EntrezGene	-	-	-	-	-	-	-	-	-	-	-
10_7159088_T/C	10:7159088-7159088	C	intron_variant	MODIFIER	ESRRG	100622056	Transcript	XM_021064115.1	protein_coding	-	3/8	-	-	-	-	-	-	-	rs699073497	-	-1	-	EntrezGene	-	-	-	-	-	-	-	-	-	-	-
10_7159088_T/C	10:7159088-7159088	C	intron_variant	MODIFIER	ESRRG	100622056	Transcript	XM_021064116.1	protein_coding	-	3/8	-	-	-	-	-	-	-	rs699073497	-	-1	-	EntrezGene	-	-	-	-	-	-	-	-	-	-	-
10_7159088_T/C	10:7159088-7159088	C	intron_variant	MODIFIER	ESRRG	100622056	Transcript	XM_021064117.1	protein_coding	-	2/7	-	-	-	-	-	-	-	rs699073497	-	-1	-	EntrezGene	-	-	-	-	-	-	-	-	-	-	-
10_7159088_T/C	10:7159088-7159088	C	intron_variant	MODIFIER	ESRRG	100622056	Transcript	XM_021064118.1	protein_coding	-	2/7	-	-	-	-	-	-	-	rs699073497	-	-1	-	EntrezGene	-	-	-	-	-	-	-	-	-	-	-
10_7159088_T/C	10:7159088-7159088	C	intron_variant	MODIFIER	ESRRG	100622056	Transcript	XM_021064119.1	protein_coding	-	2/7	-	-	-	-	-	-	-	rs699073497	-	-1	-	EntrezGene	-	-	-	-	-	-	-	-	-	-	-
10_7159088_T/C	10:7159088-7159088	C	intron_variant	MODIFIER	ESRRG	100622056	Transcript	XM_021064120.1	protein_coding	-	2/7	-	-	-	-	-	-	-	rs699073497	-	-1	-	EntrezGene	-	-	-	-	-	-	-	-	-	-	-
10_7159088_T/C	10:7159088-7159088	C	intron_variant	MODIFIER	ESRRG	100622056	Transcript	XM_021064122.1	protein_coding	-	2/7	-	-	-	-	-	-	-	rs699073497	-	-1	-	EntrezGene	-	-	-	-	-	-	-	-	-	-	-
10_7159088_T/C	10:7159088-7159088	C	intron_variant	MODIFIER	ESRRG	100622056	Transcript	XM_021064124.1	protein_coding	-	1/6	-	-	-	-	-	-	-	rs699073497	-	-1	-	EntrezGene	-	-	-	-	-	-	-	-	-	-	-
10_7159088_T/C	10:7159088-7159088	C	intron_variant	MODIFIER	ESRRG	100622056	Transcript	XM_021064125.1	protein_coding	-	1/6	-	-	-	-	-	-	-	rs699073497	-	-1	-	EntrezGene	-	-	-	-	-	-	-	-	-	-	-
10_7159088_T/C	10:7159088-7159088	C	intron_variant	MODIFIER	ESRRG	100622056	Transcript	XM_021064127.1	protein_coding	-	1/6	-	-	-	-	-	-	-	rs699073497	-	-1	-	EntrezGene	-	-	-	-	-	-	-	-	-	-	-
10_7665555_A/C	10:7665555-7665555	C	intron_variant	MODIFIER	GPATCH2	100513810	Transcript	XM_021064098.1	protein_coding	-	9/11	-	-	-	-	-	-	-	rs327474950	-	-1	-	EntrezGene	-	-	-	-	-	-	-	-	-	-	-
10_7665555_A/C	10:7665555-7665555	C	intron_variant	MODIFIER	GPATCH2	100513810	Transcript	XM_021064099.1	protein_coding	-	8/10	-	-	-	-	-	-	-	rs327474950	-	-1	-	EntrezGene	-	-	-	-	-	-	-	-	-	-	-
10_7665555_A/C	10:7665555-7665555	C	intron_variant	MODIFIER	GPATCH2	100513810	Transcript	XM_021064100.1	protein_coding	-	9/10	-	-	-	-	-	-	-	rs327474950	-	-1	-	EntrezGene	-	-	-	-	-	-	-	-	-	-	-
10_7665555_A/C	10:7665555-7665555	C	intron_variant	MODIFIER	GPATCH2	100513810	Transcript	XM_021064101.1	protein_coding	-	8/9	-	-	-	-	-	-	-	rs327474950	-	-1	-	EntrezGene	-	-	-	-	-	-	-	-	-	-	-
10_7665555_A/C	10:7665555-7665555	C	intron_variant	MODIFIER	GPATCH2	100513810	Transcript	XM_021064102.1	protein_coding	-	7/8	-	-	-	-	-	-	-	rs327474950	-	-1	-	EntrezGene	-	-	-	-	-	-	-	-	-	-	-
10_7665555_A/C	10:7665555-7665555	C	intron_variant	MODIFIER	GPATCH2	100513810	Transcript	XM_021064103.1	protein_coding	-	6/7	-	-	-	-	-	-	-	rs327474950	-	-1	-	EntrezGene	-	-	-	-	-	-	-	-	-	-	-
10_7665555_A/C	10:7665555-7665555	C	downstream_gene_variant	MODIFIER	GPATCH2	100513810	Transcript	XM_021064104.1	protein_coding	-	-	-	-	-	-	-	-	-	rs327474950	1089	-1	-	EntrezGene	-	-	-	-	-	-	-	-	-	-	-
10_7665563_A/G	10:7665563-7665563	G	intron_variant	MODIFIER	GPATCH2	100513810	Transcript	XM_021064098.1	protein_coding	-	9/11	-	-	-	-	-	-	-	rs339195072	-	-1	-	EntrezGene	-	-	-	-	-	-	-	-	-	-	-
10_7665563_A/G	10:7665563-7665563	G	intron_variant	MODIFIER	GPATCH2	100513810	Transcript	XM_021064099.1	protein_coding	-	8/10	-	-	-	-	-	-	-	rs339195072	-	-1	-	EntrezGene	-	-	-	-	-	-	-	-	-	-	-
10_7665563_A/G	10:7665563-7665563	G	intron_variant	MODIFIER	GPATCH2	100513810	Transcript	XM_021064100.1	protein_coding	-	9/10	-	-	-	-	-	-	-	rs339195072	-	-1	-	EntrezGene	-	-	-	-	-	-	-	-	-	-	-
10_7665563_A/G	10:7665563-7665563	G	intron_variant	MODIFIER	GPATCH2	100513810	Transcript	XM_021064101.1	protein_coding	-	8/9	-	-	-	-	-	-	-	rs339195072	-	-1	-	EntrezGene	-	-	-	-	-	-	-	-	-	-	-
10_7665563_A/G	10:7665563-7665563	G	intron_variant	MODIFIER	GPATCH2	100513810	Transcript	XM_021064102.1	protein_coding	-	7/8	-	-	-	-	-	-	-	rs339195072	-	-1	-	EntrezGene	-	-	-	-	-	-	-	-	-	-	-
10_7665563_A/G	10:7665563-7665563	G	intron_variant	MODIFIER	GPATCH2	100513810	Transcript	XM_021064103.1	protein_coding	-	6/7	-	-	-	-	-	-	-	rs339195072	-	-1	-	EntrezGene	-	-	-	-	-	-	-	-	-	-	-
10_7665563_A/G	10:7665563-7665563	G	downstream_gene_variant	MODIFIER	GPATCH2	100513810	Transcript	XM_021064104.1	protein_coding	-	-	-	-	-	-	-	-	-	rs339195072	1081	-1	-	EntrezGene	-	-	-	-	-	-	-	-	-	-	-
10_8061229_G/C	10:8061229-8061229	C	intron_variant	MODIFIER	SPATA17	100415922	Transcript	XM_021063977.1	protein_coding	-	10/10	-	-	-	-	-	-	-	rs698441397	-	1	-	EntrezGene	-	-	-	-	-	-	-	-	-	-	-
10_8061229_G/C	10:8061229-8061229	C	intron_variant,non_coding_transcript_variant	MODIFIER	SPATA17	100415922	Transcript	XR_002336102.1	misc_RNA	-	10/12	-	-	-	-	-	-	-	rs698441397	-	1	-	EntrezGene	-	-	-	-	-	-	-	-	-	-	-
10_8061229_G/C	10:8061229-8061229	C	intron_variant,non_coding_transcript_variant	MODIFIER	SPATA17	100415922	Transcript	XR_002336103.1	misc_RNA	-	10/13	-	-	-	-	-	-	-	rs698441397	-	1	-	EntrezGene	-	-	-	-	-	-	-	-	-	-	-
10_8061229_G/C	10:8061229-8061229	C	intron_variant,non_coding_transcript_variant	MODIFIER	SPATA17	100415922	Transcript	XR_002336104.1	misc_RNA	-	10/13	-	-	-	-	-	-	-	rs698441397	-	1	-	EntrezGene	-	-	-	-	-	-	-	-	-	-	-
10_8061229_G/C	10:8061229-8061229	C	intron_variant,non_coding_transcript_variant	MODIFIER	SPATA17	100415922	Transcript	XR_002336105.1	misc_RNA	-	9/12	-	-	-	-	-	-	-	rs698441397	-	1	-	EntrezGene	-	-	-	-	-	-	-	-	-	-	-
10_11400807_C/G	10:11400807-11400807	G	intron_variant	MODIFIER	MIA3	100520445	Transcript	XM_021064133.1	protein_coding	-	6/28	-	-	-	-	-	-	-	rs335332756	-	1	-	EntrezGene	-	-	-	-	-	-	-	-	-	-	-
10_11400807_C/G	10:11400807-11400807	G	intron_variant	MODIFIER	MIA3	100520445	Transcript	XM_021064134.1	protein_coding	-	7/29	-	-	-	-	-	-	-	rs335332756	-	1	-	EntrezGene	-	-	-	-	-	-	-	-	-	-	-
10_11400807_C/G	10:11400807-11400807	G	intron_variant	MODIFIER	MIA3	100520445	Transcript	XM_021064135.1	protein_coding	-	6/27	-	-	-	-	-	-	-	rs335332756	-	1	-	EntrezGene	-	-	-	-	-	-	-	-	-	-	-
10_11400807_C/G	10:11400807-11400807	G	intron_variant	MODIFIER	MIA3	100520445	Transcript	XM_021064136.1	protein_coding	-	6/28	-	-	-	-	-	-	-	rs335332756	-	1	-	EntrezGene	-	-	-	-	-	-	-	-	-	-	-
10_11400807_C/G	10:11400807-11400807	G	intron_variant	MODIFIER	MIA3	100520445	Transcript	XM_021064137.1	protein_coding	-	6/27	-	-	-	-	-	-	-	rs335332756	-	1	-	EntrezGene	-	-	-	-	-	-	-	-	-	-	-
10_11740500_G/A	10:11740500-11740500	A	intergenic_variant	MODIFIER	-	-	-	-	-	-	-	-	-	-	-	-	-	-	rs696480056	-	-	-	-	-	-	-	-	-	-	-	-	-	-	-
10_13414479_A/G	10:13414479-13414479	G	intron_variant	MODIFIER	LBR	110255643	Transcript	XM_021064388.1	protein_coding	-	1/13	-	-	-	-	-	-	-	rs3474686123	-	-1	-	EntrezGene	-	-	-	-	-	-	-	-	-	-	-
10_13414479_A/G	10:13414479-13414479	G	upstream_gene_variant	MODIFIER	LBR	110255643	Transcript	XM_021064389.1	protein_coding	-	-	-	-	-	-	-	-	-	rs3474686123	3353	-1	-	EntrezGene	-	-	-	-	-	-	-	-	-	-	-
10_14388208_T/C	10:14388208-14388208	C	intron_variant	MODIFIER	ITPKB	102164283	Transcript	XM_021064414.1	protein_coding	-	3/9	-	-	-	-	-	-	-	rs3474580342	-	-1	-	EntrezGene	-	-	-	-	-	-	-	-	-	-	-
10_15591996_C/G	10:15591996-15591996	G	intron_variant	MODIFIER	PLD5	100622421	Transcript	XM_021064453.1	protein_coding	-	1/9	-	-	-	-	-	-	-	rs701629905	-	-1	-	EntrezGene	-	-	-	-	-	-	-	-	-	-	-
10_15591996_C/G	10:15591996-15591996	G	intron_variant	MODIFIER	PLD5	100622421	Transcript	XM_021064454.1	protein_coding	-	1/9	-	-	-	-	-	-	-	rs701629905	-	-1	-	EntrezGene	-	-	-	-	-	-	-	-	-	-	-
10_15592047_A/T	10:15592047-15592047	T	intron_variant	MODIFIER	PLD5	100622421	Transcript	XM_021064453.1	protein_coding	-	1/9	-	-	-	-	-	-	-	rs692558669	-	-1	-	EntrezGene	-	-	-	-	-	-	-	-	-	-	-
10_15592047_A/T	10:15592047-15592047	T	intron_variant	MODIFIER	PLD5	100622421	Transcript	XM_021064454.1	protein_coding	-	1/9	-	-	-	-	-	-	-	rs692558669	-	-1	-	EntrezGene	-	-	-	-	-	-	-	-	-	-	-
10_15592071_A/T	10:15592071-15592071	T	intron_variant	MODIFIER	PLD5	100622421	Transcript	XM_021064453.1	protein_coding	-	1/9	-	-	-	-	-	-	-	-	-	-1	-	EntrezGene	-	-	-	-	-	-	-	-	-	-	-
10_15592071_A/T	10:15592071-15592071	T	intron_variant	MODIFIER	PLD5	100622421	Transcript	XM_021064454.1	protein_coding	-	1/9	-	-	-	-	-	-	-	-	-	-1	-	EntrezGene	-	-	-	-	-	-	-	-	-	-	-
10_15592093_A/C	10:15592093-15592093	C	intron_variant	MODIFIER	PLD5	100622421	Transcript	XM_021064453.1	protein_coding	-	1/9	-	-	-	-	-	-	-	rs329935459	-	-1	-	EntrezGene	-	-	-	-	-	-	-	-	-	-	-
10_15592093_A/C	10:15592093-15592093	C	intron_variant	MODIFIER	PLD5	100622421	Transcript	XM_021064454.1	protein_coding	-	1/9	-	-	-	-	-	-	-	rs329935459	-	-1	-	EntrezGene	-	-	-	-	-	-	-	-	-	-	-
10_16118403_A/T	10:16118403-16118403	T	intron_variant	MODIFIER	CEP170	100623007	Transcript	XM_021064140.1	protein_coding	-	8/18	-	-	-	-	-	-	-	rs345253053	-	-1	-	EntrezGene	-	-	-	-	-	-	-	-	-	-	-
10_16118403_A/T	10:16118403-16118403	T	intron_variant	MODIFIER	CEP170	100623007	Transcript	XM_021064141.1	protein_coding	-	8/18	-	-	-	-	-	-	-	rs345253053	-	-1	-	EntrezGene	-	-	-	-	-	-	-	-	-	-	-
10_16118403_A/T	10:16118403-16118403	T	intron_variant	MODIFIER	CEP170	100623007	Transcript	XM_021064142.1	protein_coding	-	8/18	-	-	-	-	-	-	-	rs345253053	-	-1	-	EntrezGene	-	-	-	-	-	-	-	-	-	-	-
10_16118403_A/T	10:16118403-16118403	T	intron_variant	MODIFIER	CEP170	100623007	Transcript	XM_021064143.1	protein_coding	-	7/17	-	-	-	-	-	-	-	rs345253053	-	-1	-	EntrezGene	-	-	-	-	-	-	-	-	-	-	-
10_16118403_A/T	10:16118403-16118403	T	intron_variant	MODIFIER	CEP170	100623007	Transcript	XM_021064144.1	protein_coding	-	8/18	-	-	-	-	-	-	-	rs345253053	-	-1	-	EntrezGene	-	-	-	-	-	-	-	-	-	-	-
10_16118403_A/T	10:16118403-16118403	T	intron_variant	MODIFIER	CEP170	100623007	Transcript	XM_021064145.1	protein_coding	-	8/18	-	-	-	-	-	-	-	rs345253053	-	-1	-	EntrezGene	-	-	-	-	-	-	-	-	-	-	-
10_16118403_A/T	10:16118403-16118403	T	intron_variant	MODIFIER	CEP170	100623007	Transcript	XM_021064146.1	protein_coding	-	8/19	-	-	-	-	-	-	-	rs345253053	-	-1	-	EntrezGene	-	-	-	-	-	-	-	-	-	-	-
10_16118403_A/T	10:16118403-16118403	T	intron_variant	MODIFIER	CEP170	100623007	Transcript	XM_021064147.1	protein_coding	-	8/19	-	-	-	-	-	-	-	rs345253053	-	-1	-	EntrezGene	-	-	-	-	-	-	-	-	-	-	-
10_16118403_A/T	10:16118403-16118403	T	intron_variant	MODIFIER	CEP170	100623007	Transcript	XM_021064148.1	protein_coding	-	8/19	-	-	-	-	-	-	-	rs345253053	-	-1	-	EntrezGene	-	-	-	-	-	-	-	-	-	-	-
10_16118403_A/T	10:16118403-16118403	T	intron_variant	MODIFIER	CEP170	100623007	Transcript	XM_021064149.1	protein_coding	-	8/18	-	-	-	-	-	-	-	rs345253053	-	-1	-	EntrezGene	-	-	-	-	-	-	-	-	-	-	-
10_16118403_A/T	10:16118403-16118403	T	intron_variant	MODIFIER	CEP170	100623007	Transcript	XM_021064150.1	protein_coding	-	8/19	-	-	-	-	-	-	-	rs345253053	-	-1	-	EntrezGene	-	-	-	-	-	-	-	-	-	-	-
10_16118403_A/T	10:16118403-16118403	T	intron_variant	MODIFIER	CEP170	100623007	Transcript	XM_021064151.1	protein_coding	-	8/19	-	-	-	-	-	-	-	rs345253053	-	-1	-	EntrezGene	-	-	-	-	-	-	-	-	-	-	-
10_16118403_A/T	10:16118403-16118403	T	intron_variant	MODIFIER	CEP170	100623007	Transcript	XM_021064152.1	protein_coding	-	8/19	-	-	-	-	-	-	-	rs345253053	-	-1	-	EntrezGene	-	-	-	-	-	-	-	-	-	-	-
10_16118403_A/T	10:16118403-16118403	T	intron_variant	MODIFIER	CEP170	100623007	Transcript	XM_021064153.1	protein_coding	-	8/19	-	-	-	-	-	-	-	rs345253053	-	-1	-	EntrezGene	-	-	-	-	-	-	-	-	-	-	-
10_16118403_A/T	10:16118403-16118403	T	intron_variant	MODIFIER	CEP170	100623007	Transcript	XM_021064154.1	protein_coding	-	8/19	-	-	-	-	-	-	-	rs345253053	-	-1	-	EntrezGene	-	-	-	-	-	-	-	-	-	-	-
10_16118403_A/T	10:16118403-16118403	T	intron_variant	MODIFIER	CEP170	100623007	Transcript	XM_021064155.1	protein_coding	-	8/19	-	-	-	-	-	-	-	rs345253053	-	-1	-	EntrezGene	-	-	-	-	-	-	-	-	-	-	-
10_16118403_A/T	10:16118403-16118403	T	intron_variant	MODIFIER	CEP170	100623007	Transcript	XM_021064156.1	protein_coding	-	8/19	-	-	-	-	-	-	-	rs345253053	-	-1	-	EntrezGene	-	-	-	-	-	-	-	-	-	-	-
10_16118403_A/T	10:16118403-16118403	T	intron_variant	MODIFIER	CEP170	100623007	Transcript	XM_021064157.1	protein_coding	-	8/20	-	-	-	-	-	-	-	rs345253053	-	-1	-	EntrezGene	-	-	-	-	-	-	-	-	-	-	-
10_16118403_A/T	10:16118403-16118403	T	intron_variant	MODIFIER	CEP170	100623007	Transcript	XM_021064158.1	protein_coding	-	8/20	-	-	-	-	-	-	-	rs345253053	-	-1	-	EntrezGene	-	-	-	-	-	-	-	-	-	-	-
10_16118403_A/T	10:16118403-16118403	T	intron_variant	MODIFIER	CEP170	100623007	Transcript	XM_021064159.1	protein_coding	-	8/20	-	-	-	-	-	-	-	rs345253053	-	-1	-	EntrezGene	-	-	-	-	-	-	-	-	-	-	-
10_16118403_A/T	10:16118403-16118403	T	intron_variant	MODIFIER	CEP170	100623007	Transcript	XM_021064160.1	protein_coding	-	8/20	-	-	-	-	-	-	-	rs345253053	-	-1	-	EntrezGene	-	-	-	-	-	-	-	-	-	-	-
10_16118403_A/T	10:16118403-16118403	T	intron_variant	MODIFIER	CEP170	100623007	Transcript	XM_021064161.1	protein_coding	-	8/18	-	-	-	-	-	-	-	rs345253053	-	-1	-	EntrezGene	-	-	-	-	-	-	-	-	-	-	-
10_16118403_A/T	10:16118403-16118403	T	intron_variant	MODIFIER	CEP170	100623007	Transcript	XM_021064162.1	protein_coding	-	8/18	-	-	-	-	-	-	-	rs345253053	-	-1	-	EntrezGene	-	-	-	-	-	-	-	-	-	-	-
10_16118403_A/T	10:16118403-16118403	T	intron_variant	MODIFIER	CEP170	100623007	Transcript	XM_021064163.1	protein_coding	-	8/18	-	-	-	-	-	-	-	rs345253053	-	-1	-	EntrezGene	-	-	-	-	-	-	-	-	-	-	-
10_16118403_A/T	10:16118403-16118403	T	intron_variant	MODIFIER	CEP170	100623007	Transcript	XM_021064164.1	protein_coding	-	8/18	-	-	-	-	-	-	-	rs345253053	-	-1	-	EntrezGene	-	-	-	-	-	-	-	-	-	-	-
10_16118403_A/T	10:16118403-16118403	T	intron_variant	MODIFIER	CEP170	100623007	Transcript	XM_021064165.1	protein_coding	-	8/18	-	-	-	-	-	-	-	rs345253053	-	-1	-	EntrezGene	-	-	-	-	-	-	-	-	-	-	-
10_16118403_A/T	10:16118403-16118403	T	intron_variant	MODIFIER	CEP170	100623007	Transcript	XM_021064166.1	protein_coding	-	8/19	-	-	-	-	-	-	-	rs345253053	-	-1	-	EntrezGene	-	-	-	-	-	-	-	-	-	-	-
10_16118403_A/T	10:16118403-16118403	T	intron_variant	MODIFIER	CEP170	100623007	Transcript	XM_021064167.1	protein_coding	-	8/19	-	-	-	-	-	-	-	rs345253053	-	-1	-	EntrezGene	-	-	-	-	-	-	-	-	-	-	-
10_16118403_A/T	10:16118403-16118403	T	intron_variant	MODIFIER	CEP170	100623007	Transcript	XM_021064168.1	protein_coding	-	8/18	-	-	-	-	-	-	-	rs345253053	-	-1	-	EntrezGene	-	-	-	-	-	-	-	-	-	-	-
10_16118403_A/T	10:16118403-16118403	T	intron_variant	MODIFIER	CEP170	100623007	Transcript	XM_021064170.1	protein_coding	-	8/19	-	-	-	-	-	-	-	rs345253053	-	-1	-	EntrezGene	-	-	-	-	-	-	-	-	-	-	-
10_16118403_A/T	10:16118403-16118403	T	intron_variant	MODIFIER	CEP170	100623007	Transcript	XM_021064171.1	protein_coding	-	8/19	-	-	-	-	-	-	-	rs345253053	-	-1	-	EntrezGene	-	-	-	-	-	-	-	-	-	-	-
10_17174798_T/C	10:17174798-17174798	C	intergenic_variant	MODIFIER	-	-	-	-	-	-	-	-	-	-	-	-	-	-	-	-	-	-	-	-	-	-	-	-	-	-	-	-	-	-
10_17896483_C/T	10:17896483-17896483	T	intron_variant	MODIFIER	KIF26B	100516102	Transcript	XM_021064466.1	protein_coding	-	3/15	-	-	-	-	-	-	-	rs343948961	-	1	-	EntrezGene	-	-	-	-	-	-	-	-	-	-	-
10_17896483_C/T	10:17896483-17896483	T	intron_variant	MODIFIER	KIF26B	100516102	Transcript	XM_021064467.1	protein_coding	-	2/14	-	-	-	-	-	-	-	rs343948961	-	1	-	EntrezGene	-	-	-	-	-	-	-	-	-	-	-
10_19488860_G/A	10:19488860-19488860	A	intron_variant	MODIFIER	SUSD4	100516995	Transcript	XM_021064474.1	protein_coding	-	2/11	-	-	-	-	-	-	-	rs328187997	-	-1	-	EntrezGene	-	-	-	-	-	-	-	-	-	-	-
10_19488861_C/T	10:19488861-19488861	T	intron_variant	MODIFIER	SUSD4	100516995	Transcript	XM_021064474.1	protein_coding	-	2/11	-	-	-	-	-	-	-	rs336899017	-	-1	-	EntrezGene	-	-	-	-	-	-	-	-	-	-	-
10_20206365_T/C	10:20206365-20206365	C	intron_variant	MODIFIER	CRB1	100738148	Transcript	XM_021064482.1	protein_coding	-	4/11	-	-	-	-	-	-	-	rs696621135	-	1	-	EntrezGene	-	-	-	-	-	-	-	-	-	-	-
10_20875976_C/T	10:20875976-20875976	T	intergenic_variant	MODIFIER	-	-	-	-	-	-	-	-	-	-	-	-	-	-	rs322191953	-	-	-	-	-	-	-	-	-	-	-	-	-	-	-
10_21422855_T/A	10:21422855-21422855	A	intergenic_variant	MODIFIER	-	-	-	-	-	-	-	-	-	-	-	-	-	-	rs342499303	-	-	-	-	-	-	-	-	-	-	-	-	-	-	-
10_21784357_C/A	10:21784357-21784357	A	intergenic_variant	MODIFIER	-	-	-	-	-	-	-	-	-	-	-	-	-	-	rs698888584	-	-	-	-	-	-	-	-	-	-	-	-	-	-	-
10_21784366_G/A	10:21784366-21784366	A	intergenic_variant	MODIFIER	-	-	-	-	-	-	-	-	-	-	-	-	-	-	rs707363703	-	-	-	-	-	-	-	-	-	-	-	-	-	-	-
10_22914053_A/G	10:22914053-22914053	G	intergenic_variant	MODIFIER	-	-	-	-	-	-	-	-	-	-	-	-	-	-	rs699662976	-	-	-	-	-	-	-	-	-	-	-	-	-	-	-
10_23282621_A/G	10:23282621-23282621	G	intron_variant	MODIFIER	CAMSAP2	100621685	Transcript	XM_021064501.1	protein_coding	-	1/18	-	-	-	-	-	-	-	rs3470764759	-	1	-	EntrezGene	-	-	-	-	-	-	-	-	-	-	-
10_24081347_C/G	10:24081347-24081347	G	intron_variant	MODIFIER	NAV1	100525121	Transcript	XM_021064510.1	protein_coding	-	13/32	-	-	-	-	-	-	-	rs712323579	-	1	-	EntrezGene	-	-	-	-	-	-	-	-	-	-	-
10_24081347_C/G	10:24081347-24081347	G	intron_variant	MODIFIER	NAV1	100525121	Transcript	XM_021064511.1	protein_coding	-	13/31	-	-	-	-	-	-	-	rs712323579	-	1	-	EntrezGene	-	-	-	-	-	-	-	-	-	-	-
10_24081347_C/G	10:24081347-24081347	G	intron_variant	MODIFIER	NAV1	100525121	Transcript	XM_021064512.1	protein_coding	-	13/31	-	-	-	-	-	-	-	rs712323579	-	1	-	EntrezGene	-	-	-	-	-	-	-	-	-	-	-
10_24081347_C/G	10:24081347-24081347	G	intron_variant	MODIFIER	NAV1	100525121	Transcript	XM_021064513.1	protein_coding	-	13/30	-	-	-	-	-	-	-	rs712323579	-	1	-	EntrezGene	-	-	-	-	-	-	-	-	-	-	-
10_24081347_C/G	10:24081347-24081347	G	intron_variant	MODIFIER	NAV1	100525121	Transcript	XM_021064514.1	protein_coding	-	12/31	-	-	-	-	-	-	-	rs712323579	-	1	-	EntrezGene	-	-	-	-	-	-	-	-	-	-	-
10_24081347_C/G	10:24081347-24081347	G	intron_variant	MODIFIER	NAV1	100525121	Transcript	XM_021064516.1	protein_coding	-	12/30	-	-	-	-	-	-	-	rs712323579	-	1	-	EntrezGene	-	-	-	-	-	-	-	-	-	-	-
10_24081347_C/G	10:24081347-24081347	G	intron_variant	MODIFIER	NAV1	100525121	Transcript	XM_021064517.1	protein_coding	-	12/30	-	-	-	-	-	-	-	rs712323579	-	1	-	EntrezGene	-	-	-	-	-	-	-	-	-	-	-
10_24081347_C/G	10:24081347-24081347	G	intron_variant	MODIFIER	NAV1	100525121	Transcript	XM_021064518.1	protein_coding	-	12/29	-	-	-	-	-	-	-	rs712323579	-	1	-	EntrezGene	-	-	-	-	-	-	-	-	-	-	-
10_25572776_T/C	10:25572776-25572776	C	intron_variant	MODIFIER	CDC14B	100626260	Transcript	XM_013989701.2	protein_coding	-	12/14	-	-	-	-	-	-	-	rs334191520	-	1	-	EntrezGene	-	-	-	-	-	-	-	-	-	-	-
10_25572776_T/C	10:25572776-25572776	C	intron_variant	MODIFIER	CDC14B	100626260	Transcript	XM_021064575.1	protein_coding	-	13/15	-	-	-	-	-	-	-	rs334191520	-	1	-	EntrezGene	-	-	-	-	-	-	-	-	-	-	-
10_25572776_T/C	10:25572776-25572776	C	downstream_gene_variant	MODIFIER	CDC14B	100626260	Transcript	XM_021064576.1	protein_coding	-	-	-	-	-	-	-	-	-	rs334191520	41	1	-	EntrezGene	-	-	-	-	-	-	-	-	-	-	-
10_25572776_T/C	10:25572776-25572776	C	intron_variant	MODIFIER	CDC14B	100626260	Transcript	XM_021064578.1	protein_coding	-	12/14	-	-	-	-	-	-	-	rs334191520	-	1	-	EntrezGene	-	-	-	-	-	-	-	-	-	-	-
10_25572776_T/C	10:25572776-25572776	C	intron_variant	MODIFIER	CDC14B	100626260	Transcript	XM_021064579.1	protein_coding	-	13/14	-	-	-	-	-	-	-	rs334191520	-	1	-	EntrezGene	-	-	-	-	-	-	-	-	-	-	-
10_25572776_T/C	10:25572776-25572776	C	intron_variant	MODIFIER	CDC14B	100626260	Transcript	XM_021064580.1	protein_coding	-	12/13	-	-	-	-	-	-	-	rs334191520	-	1	-	EntrezGene	-	-	-	-	-	-	-	-	-	-	-
10_25572776_T/C	10:25572776-25572776	C	intron_variant	MODIFIER	CDC14B	100626260	Transcript	XM_021064581.1	protein_coding	-	13/14	-	-	-	-	-	-	-	rs334191520	-	1	-	EntrezGene	-	-	-	-	-	-	-	-	-	-	-
10_25572776_T/C	10:25572776-25572776	C	intron_variant	MODIFIER	CDC14B	100626260	Transcript	XM_021064582.1	protein_coding	-	13/14	-	-	-	-	-	-	-	rs334191520	-	1	-	EntrezGene	-	-	-	-	-	-	-	-	-	-	-
10_25572776_T/C	10:25572776-25572776	C	intron_variant	MODIFIER	CDC14B	100626260	Transcript	XM_021064583.1	protein_coding	-	13/14	-	-	-	-	-	-	-	rs334191520	-	1	-	EntrezGene	-	-	-	-	-	-	-	-	-	-	-
10_25572776_T/C	10:25572776-25572776	C	intron_variant	MODIFIER	CDC14B	100626260	Transcript	XM_021064584.1	protein_coding	-	12/14	-	-	-	-	-	-	-	rs334191520	-	1	-	EntrezGene	-	-	-	-	-	-	-	-	-	-	-
10_25572776_T/C	10:25572776-25572776	C	intron_variant	MODIFIER	CDC14B	100626260	Transcript	XM_021064585.1	protein_coding	-	12/14	-	-	-	-	-	-	-	rs334191520	-	1	-	EntrezGene	-	-	-	-	-	-	-	-	-	-	-
10_25572776_T/C	10:25572776-25572776	C	intron_variant	MODIFIER	CDC14B	100626260	Transcript	XM_021064586.1	protein_coding	-	13/13	-	-	-	-	-	-	-	rs334191520	-	1	-	EntrezGene	-	-	-	-	-	-	-	-	-	-	-
10_25572776_T/C	10:25572776-25572776	C	intron_variant	MODIFIER	CDC14B	100626260	Transcript	XM_021064588.1	protein_coding	-	12/13	-	-	-	-	-	-	-	rs334191520	-	1	-	EntrezGene	-	-	-	-	-	-	-	-	-	-	-
10_25572776_T/C	10:25572776-25572776	C	intron_variant	MODIFIER	CDC14B	100626260	Transcript	XM_021064589.1	protein_coding	-	12/13	-	-	-	-	-	-	-	rs334191520	-	1	-	EntrezGene	-	-	-	-	-	-	-	-	-	-	-
10_25572776_T/C	10:25572776-25572776	C	intron_variant	MODIFIER	CDC14B	100626260	Transcript	XM_021064590.1	protein_coding	-	12/13	-	-	-	-	-	-	-	rs334191520	-	1	-	EntrezGene	-	-	-	-	-	-	-	-	-	-	-
10_25572776_T/C	10:25572776-25572776	C	intron_variant	MODIFIER	CDC14B	100626260	Transcript	XM_021064591.1	protein_coding	-	11/12	-	-	-	-	-	-	-	rs334191520	-	1	-	EntrezGene	-	-	-	-	-	-	-	-	-	-	-
10_25572776_T/C	10:25572776-25572776	C	intron_variant	MODIFIER	CDC14B	100626260	Transcript	XM_021064592.1	protein_coding	-	12/12	-	-	-	-	-	-	-	rs334191520	-	1	-	EntrezGene	-	-	-	-	-	-	-	-	-	-	-
10_25572776_T/C	10:25572776-25572776	C	intron_variant,non_coding_transcript_variant	MODIFIER	CDC14B	100626260	Transcript	XR_002336288.1	misc_RNA	-	13/15	-	-	-	-	-	-	-	rs334191520	-	1	-	EntrezGene	-	-	-	-	-	-	-	-	-	-	-
10_25572776_T/C	10:25572776-25572776	C	intron_variant,non_coding_transcript_variant	MODIFIER	CDC14B	100626260	Transcript	XR_002336289.1	misc_RNA	-	12/14	-	-	-	-	-	-	-	rs334191520	-	1	-	EntrezGene	-	-	-	-	-	-	-	-	-	-	-
10_25572776_T/C	10:25572776-25572776	C	intron_variant,non_coding_transcript_variant	MODIFIER	CDC14B	100626260	Transcript	XR_002336290.1	misc_RNA	-	12/14	-	-	-	-	-	-	-	rs334191520	-	1	-	EntrezGene	-	-	-	-	-	-	-	-	-	-	-
10_26038940_A/G	10:26038940-26038940	G	intergenic_variant	MODIFIER	-	-	-	-	-	-	-	-	-	-	-	-	-	-	rs343729322	-	-	-	-	-	-	-	-	-	-	-	-	-	-	-
10_26038952_G/A	10:26038952-26038952	A	intergenic_variant	MODIFIER	-	-	-	-	-	-	-	-	-	-	-	-	-	-	rs334124132	-	-	-	-	-	-	-	-	-	-	-	-	-	-	-
10_29382574_T/G	10:29382574-29382574	G	intergenic_variant	MODIFIER	-	-	-	-	-	-	-	-	-	-	-	-	-	-	rs345234319	-	-	-	-	-	-	-	-	-	-	-	-	-	-	-
10_30867128_A/C	10:30867128-30867128	C	intergenic_variant	MODIFIER	-	-	-	-	-	-	-	-	-	-	-	-	-	-	rs321647590	-	-	-	-	-	-	-	-	-	-	-	-	-	-	-
10_31273008_A/G	10:31273008-31273008	G	upstream_gene_variant	MODIFIER	UBQLN1	100622592	Transcript	XM_021064658.1	protein_coding	-	-	-	-	-	-	-	-	-	rs336927883	2908	1	-	EntrezGene	-	-	-	-	-	-	-	-	-	-	-
10_31273008_A/G	10:31273008-31273008	G	upstream_gene_variant	MODIFIER	UBQLN1	100622592	Transcript	XM_021064659.1	protein_coding	-	-	-	-	-	-	-	-	-	rs336927883	3478	1	-	EntrezGene	-	-	-	-	-	-	-	-	-	-	-
10_31273008_A/G	10:31273008-31273008	G	downstream_gene_variant	MODIFIER	LOC110255669	110255669	Transcript	XR_002336308.1	lncRNA	-	-	-	-	-	-	-	-	-	rs336927883	1304	-1	-	EntrezGene	-	-	-	-	-	-	-	-	-	-	-
10_31342631_A/C	10:31342631-31342631	C	upstream_gene_variant	MODIFIER	IDNK	100622692	Transcript	XM_003357715.4	protein_coding	-	-	-	-	-	-	-	-	-	rs332604717	1725	-1	-	EntrezGene	-	-	-	-	-	-	-	-	-	-	-
10_31342631_A/C	10:31342631-31342631	C	upstream_gene_variant	MODIFIER	IDNK	100622692	Transcript	XM_005668034.3	protein_coding	-	-	-	-	-	-	-	-	-	rs332604717	1732	-1	-	EntrezGene	-	-	-	-	-	-	-	-	-	-	-
10_31342631_A/C	10:31342631-31342631	C	upstream_gene_variant	MODIFIER	IDNK	100622692	Transcript	XM_005668035.3	protein_coding	-	-	-	-	-	-	-	-	-	rs332604717	1850	-1	-	EntrezGene	-	-	-	-	-	-	-	-	-	-	-
10_31342631_A/C	10:31342631-31342631	C	upstream_gene_variant	MODIFIER	IDNK	100622692	Transcript	XM_005668037.3	protein_coding	-	-	-	-	-	-	-	-	-	rs332604717	1606	-1	-	EntrezGene	-	-	-	-	-	-	-	-	-	-	-
10_31342631_A/C	10:31342631-31342631	C	upstream_gene_variant	MODIFIER	IDNK	100622692	Transcript	XM_013980152.2	protein_coding	-	-	-	-	-	-	-	-	-	rs332604717	1747	-1	-	EntrezGene	-	-	-	-	-	-	-	-	-	-	-
10_31342631_A/C	10:31342631-31342631	C	upstream_gene_variant	MODIFIER	IDNK	100622692	Transcript	XM_013980154.2	protein_coding	-	-	-	-	-	-	-	-	-	rs332604717	1850	-1	-	EntrezGene	-	-	-	-	-	-	-	-	-	-	-
10_31342631_A/C	10:31342631-31342631	C	upstream_gene_variant	MODIFIER	IDNK	100622692	Transcript	XM_013980155.2	protein_coding	-	-	-	-	-	-	-	-	-	rs332604717	1748	-1	-	EntrezGene	-	-	-	-	-	-	-	-	-	-	-
10_31342631_A/C	10:31342631-31342631	C	intron_variant	MODIFIER	FRMD3	100519727	Transcript	XM_021064660.1	protein_coding	-	2/16	-	-	-	-	-	-	-	rs332604717	-	1	-	EntrezGene	-	-	-	-	-	-	-	-	-	-	-
10_31342631_A/C	10:31342631-31342631	C	intron_variant	MODIFIER	FRMD3	100519727	Transcript	XM_021064662.1	protein_coding	-	2/15	-	-	-	-	-	-	-	rs332604717	-	1	-	EntrezGene	-	-	-	-	-	-	-	-	-	-	-
10_31342631_A/C	10:31342631-31342631	C	intron_variant	MODIFIER	FRMD3	100519727	Transcript	XM_021064663.1	protein_coding	-	2/17	-	-	-	-	-	-	-	rs332604717	-	1	-	EntrezGene	-	-	-	-	-	-	-	-	-	-	-
10_39199327_G/A	10:39199327-39199327	A	intergenic_variant	MODIFIER	-	-	-	-	-	-	-	-	-	-	-	-	-	-	rs343117152	-	-	-	-	-	-	-	-	-	-	-	-	-	-	-
10_39199681_A/T	10:39199681-39199681	T	intergenic_variant	MODIFIER	-	-	-	-	-	-	-	-	-	-	-	-	-	-	rs331003370	-	-	-	-	-	-	-	-	-	-	-	-	-	-	-
10_39199704_T/C	10:39199704-39199704	C	intergenic_variant	MODIFIER	-	-	-	-	-	-	-	-	-	-	-	-	-	-	rs342447586	-	-	-	-	-	-	-	-	-	-	-	-	-	-	-
10_39199709_G/A	10:39199709-39199709	A	intergenic_variant	MODIFIER	-	-	-	-	-	-	-	-	-	-	-	-	-	-	rs330288476	-	-	-	-	-	-	-	-	-	-	-	-	-	-	-
10_39200006_G/C	10:39200006-39200006	C	intergenic_variant	MODIFIER	-	-	-	-	-	-	-	-	-	-	-	-	-	-	rs318514560	-	-	-	-	-	-	-	-	-	-	-	-	-	-	-
10_39200084_G/A	10:39200084-39200084	A	intergenic_variant	MODIFIER	-	-	-	-	-	-	-	-	-	-	-	-	-	-	rs337501075	-	-	-	-	-	-	-	-	-	-	-	-	-	-	-
10_39200533_G/T	10:39200533-39200533	T	intergenic_variant	MODIFIER	-	-	-	-	-	-	-	-	-	-	-	-	-	-	rs325738725	-	-	-	-	-	-	-	-	-	-	-	-	-	-	-
10_39200588_C/T	10:39200588-39200588	T	intergenic_variant	MODIFIER	-	-	-	-	-	-	-	-	-	-	-	-	-	-	rs342787204	-	-	-	-	-	-	-	-	-	-	-	-	-	-	-
10_39200656_G/A	10:39200656-39200656	A	intergenic_variant	MODIFIER	-	-	-	-	-	-	-	-	-	-	-	-	-	-	rs334425953	-	-	-	-	-	-	-	-	-	-	-	-	-	-	-
10_39200677_C/T	10:39200677-39200677	T	intergenic_variant	MODIFIER	-	-	-	-	-	-	-	-	-	-	-	-	-	-	rs324901448	-	-	-	-	-	-	-	-	-	-	-	-	-	-	-
10_42267562_A/G	10:42267562-42267562	G	upstream_gene_variant	MODIFIER	LOC102164518	102164518	Transcript	XR_305912.3	lncRNA	-	-	-	-	-	-	-	-	-	rs708187968	596	-1	-	EntrezGene	-	-	-	-	-	-	-	-	-	-	-
10_42740884_A/G	10:42740884-42740884	G	intergenic_variant	MODIFIER	-	-	-	-	-	-	-	-	-	-	-	-	-	-	rs342233759	-	-	-	-	-	-	-	-	-	-	-	-	-	-	-
10_44245675_A/G	10:44245675-44245675	G	intron_variant	MODIFIER	SLC39A12	100523814	Transcript	XM_003130727.4	protein_coding	-	2/11	-	-	-	-	-	-	-	rs332354519	-	1	-	EntrezGene	-	-	-	-	-	-	-	-	-	-	-
10_44245675_A/G	10:44245675-44245675	G	intron_variant	MODIFIER	SLC39A12	100523814	Transcript	XM_003130728.4	protein_coding	-	2/12	-	-	-	-	-	-	-	rs332354519	-	1	-	EntrezGene	-	-	-	-	-	-	-	-	-	-	-
10_47809825_G/C	10:47809825-47809825	C	intron_variant	MODIFIER	FRMD4A	100737056	Transcript	XM_021064213.1	protein_coding	-	1/22	-	-	-	-	-	-	-	rs333194359	-	1	-	EntrezGene	-	-	-	-	-	-	-	-	-	-	-
10_47809825_G/C	10:47809825-47809825	C	intron_variant	MODIFIER	FRMD4A	100737056	Transcript	XM_021064214.1	protein_coding	-	1/23	-	-	-	-	-	-	-	rs333194359	-	1	-	EntrezGene	-	-	-	-	-	-	-	-	-	-	-
10_47809825_G/C	10:47809825-47809825	C	intron_variant	MODIFIER	FRMD4A	100737056	Transcript	XM_021064215.1	protein_coding	-	1/23	-	-	-	-	-	-	-	rs333194359	-	1	-	EntrezGene	-	-	-	-	-	-	-	-	-	-	-
10_47809825_G/C	10:47809825-47809825	C	intron_variant	MODIFIER	FRMD4A	100737056	Transcript	XM_021064216.1	protein_coding	-	1/22	-	-	-	-	-	-	-	rs333194359	-	1	-	EntrezGene	-	-	-	-	-	-	-	-	-	-	-
10_47809825_G/C	10:47809825-47809825	C	intron_variant	MODIFIER	FRMD4A	100737056	Transcript	XM_021064217.1	protein_coding	-	1/22	-	-	-	-	-	-	-	rs333194359	-	1	-	EntrezGene	-	-	-	-	-	-	-	-	-	-	-
10_47809825_G/C	10:47809825-47809825	C	intron_variant	MODIFIER	FRMD4A	100737056	Transcript	XM_021064218.1	protein_coding	-	1/22	-	-	-	-	-	-	-	rs333194359	-	1	-	EntrezGene	-	-	-	-	-	-	-	-	-	-	-
10_47809825_G/C	10:47809825-47809825	C	intron_variant	MODIFIER	FRMD4A	100737056	Transcript	XM_021064219.1	protein_coding	-	1/23	-	-	-	-	-	-	-	rs333194359	-	1	-	EntrezGene	-	-	-	-	-	-	-	-	-	-	-
10_47809825_G/C	10:47809825-47809825	C	intron_variant	MODIFIER	FRMD4A	100737056	Transcript	XM_021064221.1	protein_coding	-	2/23	-	-	-	-	-	-	-	rs333194359	-	1	-	EntrezGene	-	-	-	-	-	-	-	-	-	-	-
10_47809825_G/C	10:47809825-47809825	C	intron_variant	MODIFIER	FRMD4A	100737056	Transcript	XM_021064222.1	protein_coding	-	2/23	-	-	-	-	-	-	-	rs333194359	-	1	-	EntrezGene	-	-	-	-	-	-	-	-	-	-	-
10_47809825_G/C	10:47809825-47809825	C	intron_variant	MODIFIER	FRMD4A	100737056	Transcript	XM_021064223.1	protein_coding	-	1/22	-	-	-	-	-	-	-	rs333194359	-	1	-	EntrezGene	-	-	-	-	-	-	-	-	-	-	-
10_47809825_G/C	10:47809825-47809825	C	intron_variant	MODIFIER	FRMD4A	100737056	Transcript	XM_021064224.1	protein_coding	-	1/21	-	-	-	-	-	-	-	rs333194359	-	1	-	EntrezGene	-	-	-	-	-	-	-	-	-	-	-
10_47809825_G/C	10:47809825-47809825	C	intron_variant	MODIFIER	FRMD4A	100737056	Transcript	XM_021064225.1	protein_coding	-	1/22	-	-	-	-	-	-	-	rs333194359	-	1	-	EntrezGene	-	-	-	-	-	-	-	-	-	-	-
10_47809825_G/C	10:47809825-47809825	C	intron_variant	MODIFIER	FRMD4A	100737056	Transcript	XM_021064226.1	protein_coding	-	1/22	-	-	-	-	-	-	-	rs333194359	-	1	-	EntrezGene	-	-	-	-	-	-	-	-	-	-	-
10_47809825_G/C	10:47809825-47809825	C	intron_variant	MODIFIER	FRMD4A	100737056	Transcript	XM_021064227.1	protein_coding	-	1/21	-	-	-	-	-	-	-	rs333194359	-	1	-	EntrezGene	-	-	-	-	-	-	-	-	-	-	-
10_47809825_G/C	10:47809825-47809825	C	intron_variant	MODIFIER	FRMD4A	100737056	Transcript	XM_021064228.1	protein_coding	-	1/21	-	-	-	-	-	-	-	rs333194359	-	1	-	EntrezGene	-	-	-	-	-	-	-	-	-	-	-
10_47809881_C/T	10:47809881-47809881	T	intron_variant	MODIFIER	FRMD4A	100737056	Transcript	XM_021064213.1	protein_coding	-	1/22	-	-	-	-	-	-	-	rs326934931	-	1	-	EntrezGene	-	-	-	-	-	-	-	-	-	-	-
10_47809881_C/T	10:47809881-47809881	T	intron_variant	MODIFIER	FRMD4A	100737056	Transcript	XM_021064214.1	protein_coding	-	1/23	-	-	-	-	-	-	-	rs326934931	-	1	-	EntrezGene	-	-	-	-	-	-	-	-	-	-	-
10_47809881_C/T	10:47809881-47809881	T	intron_variant	MODIFIER	FRMD4A	100737056	Transcript	XM_021064215.1	protein_coding	-	1/23	-	-	-	-	-	-	-	rs326934931	-	1	-	EntrezGene	-	-	-	-	-	-	-	-	-	-	-
10_47809881_C/T	10:47809881-47809881	T	intron_variant	MODIFIER	FRMD4A	100737056	Transcript	XM_021064216.1	protein_coding	-	1/22	-	-	-	-	-	-	-	rs326934931	-	1	-	EntrezGene	-	-	-	-	-	-	-	-	-	-	-
10_47809881_C/T	10:47809881-47809881	T	intron_variant	MODIFIER	FRMD4A	100737056	Transcript	XM_021064217.1	protein_coding	-	1/22	-	-	-	-	-	-	-	rs326934931	-	1	-	EntrezGene	-	-	-	-	-	-	-	-	-	-	-
10_47809881_C/T	10:47809881-47809881	T	intron_variant	MODIFIER	FRMD4A	100737056	Transcript	XM_021064218.1	protein_coding	-	1/22	-	-	-	-	-	-	-	rs326934931	-	1	-	EntrezGene	-	-	-	-	-	-	-	-	-	-	-
10_47809881_C/T	10:47809881-47809881	T	intron_variant	MODIFIER	FRMD4A	100737056	Transcript	XM_021064219.1	protein_coding	-	1/23	-	-	-	-	-	-	-	rs326934931	-	1	-	EntrezGene	-	-	-	-	-	-	-	-	-	-	-
10_47809881_C/T	10:47809881-47809881	T	intron_variant	MODIFIER	FRMD4A	100737056	Transcript	XM_021064221.1	protein_coding	-	2/23	-	-	-	-	-	-	-	rs326934931	-	1	-	EntrezGene	-	-	-	-	-	-	-	-	-	-	-
10_47809881_C/T	10:47809881-47809881	T	intron_variant	MODIFIER	FRMD4A	100737056	Transcript	XM_021064222.1	protein_coding	-	2/23	-	-	-	-	-	-	-	rs326934931	-	1	-	EntrezGene	-	-	-	-	-	-	-	-	-	-	-
10_47809881_C/T	10:47809881-47809881	T	intron_variant	MODIFIER	FRMD4A	100737056	Transcript	XM_021064223.1	protein_coding	-	1/22	-	-	-	-	-	-	-	rs326934931	-	1	-	EntrezGene	-	-	-	-	-	-	-	-	-	-	-
10_47809881_C/T	10:47809881-47809881	T	intron_variant	MODIFIER	FRMD4A	100737056	Transcript	XM_021064224.1	protein_coding	-	1/21	-	-	-	-	-	-	-	rs326934931	-	1	-	EntrezGene	-	-	-	-	-	-	-	-	-	-	-
10_47809881_C/T	10:47809881-47809881	T	intron_variant	MODIFIER	FRMD4A	100737056	Transcript	XM_021064225.1	protein_coding	-	1/22	-	-	-	-	-	-	-	rs326934931	-	1	-	EntrezGene	-	-	-	-	-	-	-	-	-	-	-
10_47809881_C/T	10:47809881-47809881	T	intron_variant	MODIFIER	FRMD4A	100737056	Transcript	XM_021064226.1	protein_coding	-	1/22	-	-	-	-	-	-	-	rs326934931	-	1	-	EntrezGene	-	-	-	-	-	-	-	-	-	-	-
10_47809881_C/T	10:47809881-47809881	T	intron_variant	MODIFIER	FRMD4A	100737056	Transcript	XM_021064227.1	protein_coding	-	1/21	-	-	-	-	-	-	-	rs326934931	-	1	-	EntrezGene	-	-	-	-	-	-	-	-	-	-	-
10_47809881_C/T	10:47809881-47809881	T	intron_variant	MODIFIER	FRMD4A	100737056	Transcript	XM_021064228.1	protein_coding	-	1/21	-	-	-	-	-	-	-	rs326934931	-	1	-	EntrezGene	-	-	-	-	-	-	-	-	-	-	-
10_52143914_C/T	10:52143914-52143914	T	intergenic_variant	MODIFIER	-	-	-	-	-	-	-	-	-	-	-	-	-	-	rs345385080	-	-	-	-	-	-	-	-	-	-	-	-	-	-	-
10_52153436_C/G	10:52153436-52153436	G	intergenic_variant	MODIFIER	-	-	-	-	-	-	-	-	-	-	-	-	-	-	rs330796735	-	-	-	-	-	-	-	-	-	-	-	-	-	-	-
10_55195211_T/A	10:55195211-55195211	A	intron_variant	MODIFIER	MALRD1	100523136	Transcript	XM_021064964.1	protein_coding	-	23/43	-	-	-	-	-	-	-	rs3476870860	-	-1	-	EntrezGene	-	-	-	-	-	-	-	-	-	-	-
10_59241961_A/G	10:59241961-59241961	G	intron_variant	MODIFIER	CAMK1D	100511150	Transcript	NM_001243935.1	protein_coding	-	4/9	-	-	-	-	-	-	-	rs342379282	-	-1	-	EntrezGene	-	-	-	-	-	-	-	-	-	-	-
10_59241961_A/G	10:59241961-59241961	G	intron_variant,non_coding_transcript_variant	MODIFIER	-	NM_001243935	Transcript	NM_001243935.1	cDNA	-	4/9	-	-	-	-	-	-	-	rs342379282	-	-1	-	-	-	-	-	-	-	-	-	-	-	-	-
10_59241961_A/G	10:59241961-59241961	G	intron_variant	MODIFIER	CAMK1D	100511150	Transcript	XM_021063978.1	protein_coding	-	5/10	-	-	-	-	-	-	-	rs342379282	-	-1	-	EntrezGene	-	-	-	-	-	-	-	-	-	-	-
10_59241961_A/G	10:59241961-59241961	G	intron_variant	MODIFIER	CAMK1D	100511150	Transcript	XM_021063979.1	protein_coding	-	5/10	-	-	-	-	-	-	-	rs342379282	-	-1	-	EntrezGene	-	-	-	-	-	-	-	-	-	-	-
10_59241961_A/G	10:59241961-59241961	G	intron_variant	MODIFIER	CAMK1D	100511150	Transcript	XM_021063980.1	protein_coding	-	5/10	-	-	-	-	-	-	-	rs342379282	-	-1	-	EntrezGene	-	-	-	-	-	-	-	-	-	-	-
10_59241961_A/G	10:59241961-59241961	G	intron_variant	MODIFIER	CAMK1D	100511150	Transcript	XM_021063981.1	protein_coding	-	5/10	-	-	-	-	-	-	-	rs342379282	-	-1	-	EntrezGene	-	-	-	-	-	-	-	-	-	-	-
10_59241961_A/G	10:59241961-59241961	G	intron_variant	MODIFIER	CAMK1D	100511150	Transcript	XM_021063982.1	protein_coding	-	5/10	-	-	-	-	-	-	-	rs342379282	-	-1	-	EntrezGene	-	-	-	-	-	-	-	-	-	-	-
10_59241961_A/G	10:59241961-59241961	G	intron_variant	MODIFIER	CAMK1D	100511150	Transcript	XM_021063983.1	protein_coding	-	5/10	-	-	-	-	-	-	-	rs342379282	-	-1	-	EntrezGene	-	-	-	-	-	-	-	-	-	-	-
10_59241961_A/G	10:59241961-59241961	G	intron_variant	MODIFIER	CAMK1D	100511150	Transcript	XM_021063984.1	protein_coding	-	5/10	-	-	-	-	-	-	-	rs342379282	-	-1	-	EntrezGene	-	-	-	-	-	-	-	-	-	-	-
10_59241961_A/G	10:59241961-59241961	G	intron_variant	MODIFIER	CAMK1D	100511150	Transcript	XM_021063985.1	protein_coding	-	5/10	-	-	-	-	-	-	-	rs342379282	-	-1	-	EntrezGene	-	-	-	-	-	-	-	-	-	-	-
10_59241973_T/A	10:59241973-59241973	A	intron_variant	MODIFIER	CAMK1D	100511150	Transcript	NM_001243935.1	protein_coding	-	4/9	-	-	-	-	-	-	-	rs322283614	-	-1	-	EntrezGene	-	-	-	-	-	-	-	-	-	-	-
10_59241973_T/A	10:59241973-59241973	A	intron_variant,non_coding_transcript_variant	MODIFIER	-	NM_001243935	Transcript	NM_001243935.1	cDNA	-	4/9	-	-	-	-	-	-	-	rs322283614	-	-1	-	-	-	-	-	-	-	-	-	-	-	-	-
10_59241973_T/A	10:59241973-59241973	A	intron_variant	MODIFIER	CAMK1D	100511150	Transcript	XM_021063978.1	protein_coding	-	5/10	-	-	-	-	-	-	-	rs322283614	-	-1	-	EntrezGene	-	-	-	-	-	-	-	-	-	-	-
10_59241973_T/A	10:59241973-59241973	A	intron_variant	MODIFIER	CAMK1D	100511150	Transcript	XM_021063979.1	protein_coding	-	5/10	-	-	-	-	-	-	-	rs322283614	-	-1	-	EntrezGene	-	-	-	-	-	-	-	-	-	-	-
10_59241973_T/A	10:59241973-59241973	A	intron_variant	MODIFIER	CAMK1D	100511150	Transcript	XM_021063980.1	protein_coding	-	5/10	-	-	-	-	-	-	-	rs322283614	-	-1	-	EntrezGene	-	-	-	-	-	-	-	-	-	-	-
10_59241973_T/A	10:59241973-59241973	A	intron_variant	MODIFIER	CAMK1D	100511150	Transcript	XM_021063981.1	protein_coding	-	5/10	-	-	-	-	-	-	-	rs322283614	-	-1	-	EntrezGene	-	-	-	-	-	-	-	-	-	-	-
10_59241973_T/A	10:59241973-59241973	A	intron_variant	MODIFIER	CAMK1D	100511150	Transcript	XM_021063982.1	protein_coding	-	5/10	-	-	-	-	-	-	-	rs322283614	-	-1	-	EntrezGene	-	-	-	-	-	-	-	-	-	-	-
10_59241973_T/A	10:59241973-59241973	A	intron_variant	MODIFIER	CAMK1D	100511150	Transcript	XM_021063983.1	protein_coding	-	5/10	-	-	-	-	-	-	-	rs322283614	-	-1	-	EntrezGene	-	-	-	-	-	-	-	-	-	-	-
10_59241973_T/A	10:59241973-59241973	A	intron_variant	MODIFIER	CAMK1D	100511150	Transcript	XM_021063984.1	protein_coding	-	5/10	-	-	-	-	-	-	-	rs322283614	-	-1	-	EntrezGene	-	-	-	-	-	-	-	-	-	-	-
10_59241973_T/A	10:59241973-59241973	A	intron_variant	MODIFIER	CAMK1D	100511150	Transcript	XM_021063985.1	protein_coding	-	5/10	-	-	-	-	-	-	-	rs322283614	-	-1	-	EntrezGene	-	-	-	-	-	-	-	-	-	-	-
10_59242003_A/G	10:59242003-59242003	G	intron_variant	MODIFIER	CAMK1D	100511150	Transcript	NM_001243935.1	protein_coding	-	4/9	-	-	-	-	-	-	-	rs334112424	-	-1	-	EntrezGene	-	-	-	-	-	-	-	-	-	-	-
10_59242003_A/G	10:59242003-59242003	G	intron_variant,non_coding_transcript_variant	MODIFIER	-	NM_001243935	Transcript	NM_001243935.1	cDNA	-	4/9	-	-	-	-	-	-	-	rs334112424	-	-1	-	-	-	-	-	-	-	-	-	-	-	-	-
10_59242003_A/G	10:59242003-59242003	G	intron_variant	MODIFIER	CAMK1D	100511150	Transcript	XM_021063978.1	protein_coding	-	5/10	-	-	-	-	-	-	-	rs334112424	-	-1	-	EntrezGene	-	-	-	-	-	-	-	-	-	-	-
10_59242003_A/G	10:59242003-59242003	G	intron_variant	MODIFIER	CAMK1D	100511150	Transcript	XM_021063979.1	protein_coding	-	5/10	-	-	-	-	-	-	-	rs334112424	-	-1	-	EntrezGene	-	-	-	-	-	-	-	-	-	-	-
10_59242003_A/G	10:59242003-59242003	G	intron_variant	MODIFIER	CAMK1D	100511150	Transcript	XM_021063980.1	protein_coding	-	5/10	-	-	-	-	-	-	-	rs334112424	-	-1	-	EntrezGene	-	-	-	-	-	-	-	-	-	-	-
10_59242003_A/G	10:59242003-59242003	G	intron_variant	MODIFIER	CAMK1D	100511150	Transcript	XM_021063981.1	protein_coding	-	5/10	-	-	-	-	-	-	-	rs334112424	-	-1	-	EntrezGene	-	-	-	-	-	-	-	-	-	-	-
10_59242003_A/G	10:59242003-59242003	G	intron_variant	MODIFIER	CAMK1D	100511150	Transcript	XM_021063982.1	protein_coding	-	5/10	-	-	-	-	-	-	-	rs334112424	-	-1	-	EntrezGene	-	-	-	-	-	-	-	-	-	-	-
10_59242003_A/G	10:59242003-59242003	G	intron_variant	MODIFIER	CAMK1D	100511150	Transcript	XM_021063983.1	protein_coding	-	5/10	-	-	-	-	-	-	-	rs334112424	-	-1	-	EntrezGene	-	-	-	-	-	-	-	-	-	-	-
10_59242003_A/G	10:59242003-59242003	G	intron_variant	MODIFIER	CAMK1D	100511150	Transcript	XM_021063984.1	protein_coding	-	5/10	-	-	-	-	-	-	-	rs334112424	-	-1	-	EntrezGene	-	-	-	-	-	-	-	-	-	-	-
10_59242003_A/G	10:59242003-59242003	G	intron_variant	MODIFIER	CAMK1D	100511150	Transcript	XM_021063985.1	protein_coding	-	5/10	-	-	-	-	-	-	-	rs334112424	-	-1	-	EntrezGene	-	-	-	-	-	-	-	-	-	-	-
10_59242022_T/C	10:59242022-59242022	C	intron_variant	MODIFIER	CAMK1D	100511150	Transcript	NM_001243935.1	protein_coding	-	4/9	-	-	-	-	-	-	-	rs339838509	-	-1	-	EntrezGene	-	-	-	-	-	-	-	-	-	-	-
10_59242022_T/C	10:59242022-59242022	C	intron_variant,non_coding_transcript_variant	MODIFIER	-	NM_001243935	Transcript	NM_001243935.1	cDNA	-	4/9	-	-	-	-	-	-	-	rs339838509	-	-1	-	-	-	-	-	-	-	-	-	-	-	-	-
10_59242022_T/C	10:59242022-59242022	C	intron_variant	MODIFIER	CAMK1D	100511150	Transcript	XM_021063978.1	protein_coding	-	5/10	-	-	-	-	-	-	-	rs339838509	-	-1	-	EntrezGene	-	-	-	-	-	-	-	-	-	-	-
10_59242022_T/C	10:59242022-59242022	C	intron_variant	MODIFIER	CAMK1D	100511150	Transcript	XM_021063979.1	protein_coding	-	5/10	-	-	-	-	-	-	-	rs339838509	-	-1	-	EntrezGene	-	-	-	-	-	-	-	-	-	-	-
10_59242022_T/C	10:59242022-59242022	C	intron_variant	MODIFIER	CAMK1D	100511150	Transcript	XM_021063980.1	protein_coding	-	5/10	-	-	-	-	-	-	-	rs339838509	-	-1	-	EntrezGene	-	-	-	-	-	-	-	-	-	-	-
10_59242022_T/C	10:59242022-59242022	C	intron_variant	MODIFIER	CAMK1D	100511150	Transcript	XM_021063981.1	protein_coding	-	5/10	-	-	-	-	-	-	-	rs339838509	-	-1	-	EntrezGene	-	-	-	-	-	-	-	-	-	-	-
10_59242022_T/C	10:59242022-59242022	C	intron_variant	MODIFIER	CAMK1D	100511150	Transcript	XM_021063982.1	protein_coding	-	5/10	-	-	-	-	-	-	-	rs339838509	-	-1	-	EntrezGene	-	-	-	-	-	-	-	-	-	-	-
10_59242022_T/C	10:59242022-59242022	C	intron_variant	MODIFIER	CAMK1D	100511150	Transcript	XM_021063983.1	protein_coding	-	5/10	-	-	-	-	-	-	-	rs339838509	-	-1	-	EntrezGene	-	-	-	-	-	-	-	-	-	-	-
10_59242022_T/C	10:59242022-59242022	C	intron_variant	MODIFIER	CAMK1D	100511150	Transcript	XM_021063984.1	protein_coding	-	5/10	-	-	-	-	-	-	-	rs339838509	-	-1	-	EntrezGene	-	-	-	-	-	-	-	-	-	-	-
10_59242022_T/C	10:59242022-59242022	C	intron_variant	MODIFIER	CAMK1D	100511150	Transcript	XM_021063985.1	protein_coding	-	5/10	-	-	-	-	-	-	-	rs339838509	-	-1	-	EntrezGene	-	-	-	-	-	-	-	-	-	-	-
10_59242052_A/G	10:59242052-59242052	G	intron_variant	MODIFIER	CAMK1D	100511150	Transcript	NM_001243935.1	protein_coding	-	4/9	-	-	-	-	-	-	-	rs324454955	-	-1	-	EntrezGene	-	-	-	-	-	-	-	-	-	-	-
10_59242052_A/G	10:59242052-59242052	G	intron_variant,non_coding_transcript_variant	MODIFIER	-	NM_001243935	Transcript	NM_001243935.1	cDNA	-	4/9	-	-	-	-	-	-	-	rs324454955	-	-1	-	-	-	-	-	-	-	-	-	-	-	-	-
10_59242052_A/G	10:59242052-59242052	G	intron_variant	MODIFIER	CAMK1D	100511150	Transcript	XM_021063978.1	protein_coding	-	5/10	-	-	-	-	-	-	-	rs324454955	-	-1	-	EntrezGene	-	-	-	-	-	-	-	-	-	-	-
10_59242052_A/G	10:59242052-59242052	G	intron_variant	MODIFIER	CAMK1D	100511150	Transcript	XM_021063979.1	protein_coding	-	5/10	-	-	-	-	-	-	-	rs324454955	-	-1	-	EntrezGene	-	-	-	-	-	-	-	-	-	-	-
10_59242052_A/G	10:59242052-59242052	G	intron_variant	MODIFIER	CAMK1D	100511150	Transcript	XM_021063980.1	protein_coding	-	5/10	-	-	-	-	-	-	-	rs324454955	-	-1	-	EntrezGene	-	-	-	-	-	-	-	-	-	-	-
10_59242052_A/G	10:59242052-59242052	G	intron_variant	MODIFIER	CAMK1D	100511150	Transcript	XM_021063981.1	protein_coding	-	5/10	-	-	-	-	-	-	-	rs324454955	-	-1	-	EntrezGene	-	-	-	-	-	-	-	-	-	-	-
10_59242052_A/G	10:59242052-59242052	G	intron_variant	MODIFIER	CAMK1D	100511150	Transcript	XM_021063982.1	protein_coding	-	5/10	-	-	-	-	-	-	-	rs324454955	-	-1	-	EntrezGene	-	-	-	-	-	-	-	-	-	-	-
10_59242052_A/G	10:59242052-59242052	G	intron_variant	MODIFIER	CAMK1D	100511150	Transcript	XM_021063983.1	protein_coding	-	5/10	-	-	-	-	-	-	-	rs324454955	-	-1	-	EntrezGene	-	-	-	-	-	-	-	-	-	-	-
10_59242052_A/G	10:59242052-59242052	G	intron_variant	MODIFIER	CAMK1D	100511150	Transcript	XM_021063984.1	protein_coding	-	5/10	-	-	-	-	-	-	-	rs324454955	-	-1	-	EntrezGene	-	-	-	-	-	-	-	-	-	-	-
10_59242052_A/G	10:59242052-59242052	G	intron_variant	MODIFIER	CAMK1D	100511150	Transcript	XM_021063985.1	protein_coding	-	5/10	-	-	-	-	-	-	-	rs324454955	-	-1	-	EntrezGene	-	-	-	-	-	-	-	-	-	-	-
10_59242070_A/G	10:59242070-59242070	G	intron_variant	MODIFIER	CAMK1D	100511150	Transcript	NM_001243935.1	protein_coding	-	4/9	-	-	-	-	-	-	-	rs332234860	-	-1	-	EntrezGene	-	-	-	-	-	-	-	-	-	-	-
10_59242070_A/G	10:59242070-59242070	G	intron_variant,non_coding_transcript_variant	MODIFIER	-	NM_001243935	Transcript	NM_001243935.1	cDNA	-	4/9	-	-	-	-	-	-	-	rs332234860	-	-1	-	-	-	-	-	-	-	-	-	-	-	-	-
10_59242070_A/G	10:59242070-59242070	G	intron_variant	MODIFIER	CAMK1D	100511150	Transcript	XM_021063978.1	protein_coding	-	5/10	-	-	-	-	-	-	-	rs332234860	-	-1	-	EntrezGene	-	-	-	-	-	-	-	-	-	-	-
10_59242070_A/G	10:59242070-59242070	G	intron_variant	MODIFIER	CAMK1D	100511150	Transcript	XM_021063979.1	protein_coding	-	5/10	-	-	-	-	-	-	-	rs332234860	-	-1	-	EntrezGene	-	-	-	-	-	-	-	-	-	-	-
10_59242070_A/G	10:59242070-59242070	G	intron_variant	MODIFIER	CAMK1D	100511150	Transcript	XM_021063980.1	protein_coding	-	5/10	-	-	-	-	-	-	-	rs332234860	-	-1	-	EntrezGene	-	-	-	-	-	-	-	-	-	-	-
10_59242070_A/G	10:59242070-59242070	G	intron_variant	MODIFIER	CAMK1D	100511150	Transcript	XM_021063981.1	protein_coding	-	5/10	-	-	-	-	-	-	-	rs332234860	-	-1	-	EntrezGene	-	-	-	-	-	-	-	-	-	-	-
10_59242070_A/G	10:59242070-59242070	G	intron_variant	MODIFIER	CAMK1D	100511150	Transcript	XM_021063982.1	protein_coding	-	5/10	-	-	-	-	-	-	-	rs332234860	-	-1	-	EntrezGene	-	-	-	-	-	-	-	-	-	-	-
10_59242070_A/G	10:59242070-59242070	G	intron_variant	MODIFIER	CAMK1D	100511150	Transcript	XM_021063983.1	protein_coding	-	5/10	-	-	-	-	-	-	-	rs332234860	-	-1	-	EntrezGene	-	-	-	-	-	-	-	-	-	-	-
10_59242070_A/G	10:59242070-59242070	G	intron_variant	MODIFIER	CAMK1D	100511150	Transcript	XM_021063984.1	protein_coding	-	5/10	-	-	-	-	-	-	-	rs332234860	-	-1	-	EntrezGene	-	-	-	-	-	-	-	-	-	-	-
10_59242070_A/G	10:59242070-59242070	G	intron_variant	MODIFIER	CAMK1D	100511150	Transcript	XM_021063985.1	protein_coding	-	5/10	-	-	-	-	-	-	-	rs332234860	-	-1	-	EntrezGene	-	-	-	-	-	-	-	-	-	-	-
10_59242076_G/A	10:59242076-59242076	A	intron_variant	MODIFIER	CAMK1D	100511150	Transcript	NM_001243935.1	protein_coding	-	4/9	-	-	-	-	-	-	-	rs695744284	-	-1	-	EntrezGene	-	-	-	-	-	-	-	-	-	-	-
10_59242076_G/A	10:59242076-59242076	A	intron_variant,non_coding_transcript_variant	MODIFIER	-	NM_001243935	Transcript	NM_001243935.1	cDNA	-	4/9	-	-	-	-	-	-	-	rs695744284	-	-1	-	-	-	-	-	-	-	-	-	-	-	-	-
10_59242076_G/A	10:59242076-59242076	A	intron_variant	MODIFIER	CAMK1D	100511150	Transcript	XM_021063978.1	protein_coding	-	5/10	-	-	-	-	-	-	-	rs695744284	-	-1	-	EntrezGene	-	-	-	-	-	-	-	-	-	-	-
10_59242076_G/A	10:59242076-59242076	A	intron_variant	MODIFIER	CAMK1D	100511150	Transcript	XM_021063979.1	protein_coding	-	5/10	-	-	-	-	-	-	-	rs695744284	-	-1	-	EntrezGene	-	-	-	-	-	-	-	-	-	-	-
10_59242076_G/A	10:59242076-59242076	A	intron_variant	MODIFIER	CAMK1D	100511150	Transcript	XM_021063980.1	protein_coding	-	5/10	-	-	-	-	-	-	-	rs695744284	-	-1	-	EntrezGene	-	-	-	-	-	-	-	-	-	-	-
10_59242076_G/A	10:59242076-59242076	A	intron_variant	MODIFIER	CAMK1D	100511150	Transcript	XM_021063981.1	protein_coding	-	5/10	-	-	-	-	-	-	-	rs695744284	-	-1	-	EntrezGene	-	-	-	-	-	-	-	-	-	-	-
10_59242076_G/A	10:59242076-59242076	A	intron_variant	MODIFIER	CAMK1D	100511150	Transcript	XM_021063982.1	protein_coding	-	5/10	-	-	-	-	-	-	-	rs695744284	-	-1	-	EntrezGene	-	-	-	-	-	-	-	-	-	-	-
10_59242076_G/A	10:59242076-59242076	A	intron_variant	MODIFIER	CAMK1D	100511150	Transcript	XM_021063983.1	protein_coding	-	5/10	-	-	-	-	-	-	-	rs695744284	-	-1	-	EntrezGene	-	-	-	-	-	-	-	-	-	-	-
10_59242076_G/A	10:59242076-59242076	A	intron_variant	MODIFIER	CAMK1D	100511150	Transcript	XM_021063984.1	protein_coding	-	5/10	-	-	-	-	-	-	-	rs695744284	-	-1	-	EntrezGene	-	-	-	-	-	-	-	-	-	-	-
10_59242076_G/A	10:59242076-59242076	A	intron_variant	MODIFIER	CAMK1D	100511150	Transcript	XM_021063985.1	protein_coding	-	5/10	-	-	-	-	-	-	-	rs695744284	-	-1	-	EntrezGene	-	-	-	-	-	-	-	-	-	-	-
10_59242077_C/T	10:59242077-59242077	T	intron_variant	MODIFIER	CAMK1D	100511150	Transcript	NM_001243935.1	protein_coding	-	4/9	-	-	-	-	-	-	-	rs703999190	-	-1	-	EntrezGene	-	-	-	-	-	-	-	-	-	-	-
10_59242077_C/T	10:59242077-59242077	T	intron_variant,non_coding_transcript_variant	MODIFIER	-	NM_001243935	Transcript	NM_001243935.1	cDNA	-	4/9	-	-	-	-	-	-	-	rs703999190	-	-1	-	-	-	-	-	-	-	-	-	-	-	-	-
10_59242077_C/T	10:59242077-59242077	T	intron_variant	MODIFIER	CAMK1D	100511150	Transcript	XM_021063978.1	protein_coding	-	5/10	-	-	-	-	-	-	-	rs703999190	-	-1	-	EntrezGene	-	-	-	-	-	-	-	-	-	-	-
10_59242077_C/T	10:59242077-59242077	T	intron_variant	MODIFIER	CAMK1D	100511150	Transcript	XM_021063979.1	protein_coding	-	5/10	-	-	-	-	-	-	-	rs703999190	-	-1	-	EntrezGene	-	-	-	-	-	-	-	-	-	-	-
10_59242077_C/T	10:59242077-59242077	T	intron_variant	MODIFIER	CAMK1D	100511150	Transcript	XM_021063980.1	protein_coding	-	5/10	-	-	-	-	-	-	-	rs703999190	-	-1	-	EntrezGene	-	-	-	-	-	-	-	-	-	-	-
10_59242077_C/T	10:59242077-59242077	T	intron_variant	MODIFIER	CAMK1D	100511150	Transcript	XM_021063981.1	protein_coding	-	5/10	-	-	-	-	-	-	-	rs703999190	-	-1	-	EntrezGene	-	-	-	-	-	-	-	-	-	-	-
10_59242077_C/T	10:59242077-59242077	T	intron_variant	MODIFIER	CAMK1D	100511150	Transcript	XM_021063982.1	protein_coding	-	5/10	-	-	-	-	-	-	-	rs703999190	-	-1	-	EntrezGene	-	-	-	-	-	-	-	-	-	-	-
10_59242077_C/T	10:59242077-59242077	T	intron_variant	MODIFIER	CAMK1D	100511150	Transcript	XM_021063983.1	protein_coding	-	5/10	-	-	-	-	-	-	-	rs703999190	-	-1	-	EntrezGene	-	-	-	-	-	-	-	-	-	-	-
10_59242077_C/T	10:59242077-59242077	T	intron_variant	MODIFIER	CAMK1D	100511150	Transcript	XM_021063984.1	protein_coding	-	5/10	-	-	-	-	-	-	-	rs703999190	-	-1	-	EntrezGene	-	-	-	-	-	-	-	-	-	-	-
10_59242077_C/T	10:59242077-59242077	T	intron_variant	MODIFIER	CAMK1D	100511150	Transcript	XM_021063985.1	protein_coding	-	5/10	-	-	-	-	-	-	-	rs703999190	-	-1	-	EntrezGene	-	-	-	-	-	-	-	-	-	-	-
10_59242105_C/T	10:59242105-59242105	T	intron_variant	MODIFIER	CAMK1D	100511150	Transcript	NM_001243935.1	protein_coding	-	4/9	-	-	-	-	-	-	-	rs327052325	-	-1	-	EntrezGene	-	-	-	-	-	-	-	-	-	-	-
10_59242105_C/T	10:59242105-59242105	T	intron_variant,non_coding_transcript_variant	MODIFIER	-	NM_001243935	Transcript	NM_001243935.1	cDNA	-	4/9	-	-	-	-	-	-	-	rs327052325	-	-1	-	-	-	-	-	-	-	-	-	-	-	-	-
10_59242105_C/T	10:59242105-59242105	T	intron_variant	MODIFIER	CAMK1D	100511150	Transcript	XM_021063978.1	protein_coding	-	5/10	-	-	-	-	-	-	-	rs327052325	-	-1	-	EntrezGene	-	-	-	-	-	-	-	-	-	-	-
10_59242105_C/T	10:59242105-59242105	T	intron_variant	MODIFIER	CAMK1D	100511150	Transcript	XM_021063979.1	protein_coding	-	5/10	-	-	-	-	-	-	-	rs327052325	-	-1	-	EntrezGene	-	-	-	-	-	-	-	-	-	-	-
10_59242105_C/T	10:59242105-59242105	T	intron_variant	MODIFIER	CAMK1D	100511150	Transcript	XM_021063980.1	protein_coding	-	5/10	-	-	-	-	-	-	-	rs327052325	-	-1	-	EntrezGene	-	-	-	-	-	-	-	-	-	-	-
10_59242105_C/T	10:59242105-59242105	T	intron_variant	MODIFIER	CAMK1D	100511150	Transcript	XM_021063981.1	protein_coding	-	5/10	-	-	-	-	-	-	-	rs327052325	-	-1	-	EntrezGene	-	-	-	-	-	-	-	-	-	-	-
10_59242105_C/T	10:59242105-59242105	T	intron_variant	MODIFIER	CAMK1D	100511150	Transcript	XM_021063982.1	protein_coding	-	5/10	-	-	-	-	-	-	-	rs327052325	-	-1	-	EntrezGene	-	-	-	-	-	-	-	-	-	-	-
10_59242105_C/T	10:59242105-59242105	T	intron_variant	MODIFIER	CAMK1D	100511150	Transcript	XM_021063983.1	protein_coding	-	5/10	-	-	-	-	-	-	-	rs327052325	-	-1	-	EntrezGene	-	-	-	-	-	-	-	-	-	-	-
10_59242105_C/T	10:59242105-59242105	T	intron_variant	MODIFIER	CAMK1D	100511150	Transcript	XM_021063984.1	protein_coding	-	5/10	-	-	-	-	-	-	-	rs327052325	-	-1	-	EntrezGene	-	-	-	-	-	-	-	-	-	-	-
10_59242105_C/T	10:59242105-59242105	T	intron_variant	MODIFIER	CAMK1D	100511150	Transcript	XM_021063985.1	protein_coding	-	5/10	-	-	-	-	-	-	-	rs327052325	-	-1	-	EntrezGene	-	-	-	-	-	-	-	-	-	-	-
10_59242132_C/A	10:59242132-59242132	A	intron_variant	MODIFIER	CAMK1D	100511150	Transcript	NM_001243935.1	protein_coding	-	4/9	-	-	-	-	-	-	-	rs336630933	-	-1	-	EntrezGene	-	-	-	-	-	-	-	-	-	-	-
10_59242132_C/A	10:59242132-59242132	A	intron_variant,non_coding_transcript_variant	MODIFIER	-	NM_001243935	Transcript	NM_001243935.1	cDNA	-	4/9	-	-	-	-	-	-	-	rs336630933	-	-1	-	-	-	-	-	-	-	-	-	-	-	-	-
10_59242132_C/A	10:59242132-59242132	A	intron_variant	MODIFIER	CAMK1D	100511150	Transcript	XM_021063978.1	protein_coding	-	5/10	-	-	-	-	-	-	-	rs336630933	-	-1	-	EntrezGene	-	-	-	-	-	-	-	-	-	-	-
10_59242132_C/A	10:59242132-59242132	A	intron_variant	MODIFIER	CAMK1D	100511150	Transcript	XM_021063979.1	protein_coding	-	5/10	-	-	-	-	-	-	-	rs336630933	-	-1	-	EntrezGene	-	-	-	-	-	-	-	-	-	-	-
10_59242132_C/A	10:59242132-59242132	A	intron_variant	MODIFIER	CAMK1D	100511150	Transcript	XM_021063980.1	protein_coding	-	5/10	-	-	-	-	-	-	-	rs336630933	-	-1	-	EntrezGene	-	-	-	-	-	-	-	-	-	-	-
10_59242132_C/A	10:59242132-59242132	A	intron_variant	MODIFIER	CAMK1D	100511150	Transcript	XM_021063981.1	protein_coding	-	5/10	-	-	-	-	-	-	-	rs336630933	-	-1	-	EntrezGene	-	-	-	-	-	-	-	-	-	-	-
10_59242132_C/A	10:59242132-59242132	A	intron_variant	MODIFIER	CAMK1D	100511150	Transcript	XM_021063982.1	protein_coding	-	5/10	-	-	-	-	-	-	-	rs336630933	-	-1	-	EntrezGene	-	-	-	-	-	-	-	-	-	-	-
10_59242132_C/A	10:59242132-59242132	A	intron_variant	MODIFIER	CAMK1D	100511150	Transcript	XM_021063983.1	protein_coding	-	5/10	-	-	-	-	-	-	-	rs336630933	-	-1	-	EntrezGene	-	-	-	-	-	-	-	-	-	-	-
10_59242132_C/A	10:59242132-59242132	A	intron_variant	MODIFIER	CAMK1D	100511150	Transcript	XM_021063984.1	protein_coding	-	5/10	-	-	-	-	-	-	-	rs336630933	-	-1	-	EntrezGene	-	-	-	-	-	-	-	-	-	-	-
10_59242132_C/A	10:59242132-59242132	A	intron_variant	MODIFIER	CAMK1D	100511150	Transcript	XM_021063985.1	protein_coding	-	5/10	-	-	-	-	-	-	-	rs336630933	-	-1	-	EntrezGene	-	-	-	-	-	-	-	-	-	-	-
10_59242181_T/C	10:59242181-59242181	C	intron_variant	MODIFIER	CAMK1D	100511150	Transcript	NM_001243935.1	protein_coding	-	4/9	-	-	-	-	-	-	-	rs345631694	-	-1	-	EntrezGene	-	-	-	-	-	-	-	-	-	-	-
10_59242181_T/C	10:59242181-59242181	C	intron_variant,non_coding_transcript_variant	MODIFIER	-	NM_001243935	Transcript	NM_001243935.1	cDNA	-	4/9	-	-	-	-	-	-	-	rs345631694	-	-1	-	-	-	-	-	-	-	-	-	-	-	-	-
10_59242181_T/C	10:59242181-59242181	C	intron_variant	MODIFIER	CAMK1D	100511150	Transcript	XM_021063978.1	protein_coding	-	5/10	-	-	-	-	-	-	-	rs345631694	-	-1	-	EntrezGene	-	-	-	-	-	-	-	-	-	-	-
10_59242181_T/C	10:59242181-59242181	C	intron_variant	MODIFIER	CAMK1D	100511150	Transcript	XM_021063979.1	protein_coding	-	5/10	-	-	-	-	-	-	-	rs345631694	-	-1	-	EntrezGene	-	-	-	-	-	-	-	-	-	-	-
10_59242181_T/C	10:59242181-59242181	C	intron_variant	MODIFIER	CAMK1D	100511150	Transcript	XM_021063980.1	protein_coding	-	5/10	-	-	-	-	-	-	-	rs345631694	-	-1	-	EntrezGene	-	-	-	-	-	-	-	-	-	-	-
10_59242181_T/C	10:59242181-59242181	C	intron_variant	MODIFIER	CAMK1D	100511150	Transcript	XM_021063981.1	protein_coding	-	5/10	-	-	-	-	-	-	-	rs345631694	-	-1	-	EntrezGene	-	-	-	-	-	-	-	-	-	-	-
10_59242181_T/C	10:59242181-59242181	C	intron_variant	MODIFIER	CAMK1D	100511150	Transcript	XM_021063982.1	protein_coding	-	5/10	-	-	-	-	-	-	-	rs345631694	-	-1	-	EntrezGene	-	-	-	-	-	-	-	-	-	-	-
10_59242181_T/C	10:59242181-59242181	C	intron_variant	MODIFIER	CAMK1D	100511150	Transcript	XM_021063983.1	protein_coding	-	5/10	-	-	-	-	-	-	-	rs345631694	-	-1	-	EntrezGene	-	-	-	-	-	-	-	-	-	-	-
10_59242181_T/C	10:59242181-59242181	C	intron_variant	MODIFIER	CAMK1D	100511150	Transcript	XM_021063984.1	protein_coding	-	5/10	-	-	-	-	-	-	-	rs345631694	-	-1	-	EntrezGene	-	-	-	-	-	-	-	-	-	-	-
10_59242181_T/C	10:59242181-59242181	C	intron_variant	MODIFIER	CAMK1D	100511150	Transcript	XM_021063985.1	protein_coding	-	5/10	-	-	-	-	-	-	-	rs345631694	-	-1	-	EntrezGene	-	-	-	-	-	-	-	-	-	-	-
10_59242190_A/G	10:59242190-59242190	G	intron_variant	MODIFIER	CAMK1D	100511150	Transcript	NM_001243935.1	protein_coding	-	4/9	-	-	-	-	-	-	-	rs326818413	-	-1	-	EntrezGene	-	-	-	-	-	-	-	-	-	-	-
10_59242190_A/G	10:59242190-59242190	G	intron_variant,non_coding_transcript_variant	MODIFIER	-	NM_001243935	Transcript	NM_001243935.1	cDNA	-	4/9	-	-	-	-	-	-	-	rs326818413	-	-1	-	-	-	-	-	-	-	-	-	-	-	-	-
10_59242190_A/G	10:59242190-59242190	G	intron_variant	MODIFIER	CAMK1D	100511150	Transcript	XM_021063978.1	protein_coding	-	5/10	-	-	-	-	-	-	-	rs326818413	-	-1	-	EntrezGene	-	-	-	-	-	-	-	-	-	-	-
10_59242190_A/G	10:59242190-59242190	G	intron_variant	MODIFIER	CAMK1D	100511150	Transcript	XM_021063979.1	protein_coding	-	5/10	-	-	-	-	-	-	-	rs326818413	-	-1	-	EntrezGene	-	-	-	-	-	-	-	-	-	-	-
10_59242190_A/G	10:59242190-59242190	G	intron_variant	MODIFIER	CAMK1D	100511150	Transcript	XM_021063980.1	protein_coding	-	5/10	-	-	-	-	-	-	-	rs326818413	-	-1	-	EntrezGene	-	-	-	-	-	-	-	-	-	-	-
10_59242190_A/G	10:59242190-59242190	G	intron_variant	MODIFIER	CAMK1D	100511150	Transcript	XM_021063981.1	protein_coding	-	5/10	-	-	-	-	-	-	-	rs326818413	-	-1	-	EntrezGene	-	-	-	-	-	-	-	-	-	-	-
10_59242190_A/G	10:59242190-59242190	G	intron_variant	MODIFIER	CAMK1D	100511150	Transcript	XM_021063982.1	protein_coding	-	5/10	-	-	-	-	-	-	-	rs326818413	-	-1	-	EntrezGene	-	-	-	-	-	-	-	-	-	-	-
10_59242190_A/G	10:59242190-59242190	G	intron_variant	MODIFIER	CAMK1D	100511150	Transcript	XM_021063983.1	protein_coding	-	5/10	-	-	-	-	-	-	-	rs326818413	-	-1	-	EntrezGene	-	-	-	-	-	-	-	-	-	-	-
10_59242190_A/G	10:59242190-59242190	G	intron_variant	MODIFIER	CAMK1D	100511150	Transcript	XM_021063984.1	protein_coding	-	5/10	-	-	-	-	-	-	-	rs326818413	-	-1	-	EntrezGene	-	-	-	-	-	-	-	-	-	-	-
10_59242190_A/G	10:59242190-59242190	G	intron_variant	MODIFIER	CAMK1D	100511150	Transcript	XM_021063985.1	protein_coding	-	5/10	-	-	-	-	-	-	-	rs326818413	-	-1	-	EntrezGene	-	-	-	-	-	-	-	-	-	-	-
10_59242197_C/T	10:59242197-59242197	T	intron_variant	MODIFIER	CAMK1D	100511150	Transcript	NM_001243935.1	protein_coding	-	4/9	-	-	-	-	-	-	-	rs340723966	-	-1	-	EntrezGene	-	-	-	-	-	-	-	-	-	-	-
10_59242197_C/T	10:59242197-59242197	T	intron_variant,non_coding_transcript_variant	MODIFIER	-	NM_001243935	Transcript	NM_001243935.1	cDNA	-	4/9	-	-	-	-	-	-	-	rs340723966	-	-1	-	-	-	-	-	-	-	-	-	-	-	-	-
10_59242197_C/T	10:59242197-59242197	T	intron_variant	MODIFIER	CAMK1D	100511150	Transcript	XM_021063978.1	protein_coding	-	5/10	-	-	-	-	-	-	-	rs340723966	-	-1	-	EntrezGene	-	-	-	-	-	-	-	-	-	-	-
10_59242197_C/T	10:59242197-59242197	T	intron_variant	MODIFIER	CAMK1D	100511150	Transcript	XM_021063979.1	protein_coding	-	5/10	-	-	-	-	-	-	-	rs340723966	-	-1	-	EntrezGene	-	-	-	-	-	-	-	-	-	-	-
10_59242197_C/T	10:59242197-59242197	T	intron_variant	MODIFIER	CAMK1D	100511150	Transcript	XM_021063980.1	protein_coding	-	5/10	-	-	-	-	-	-	-	rs340723966	-	-1	-	EntrezGene	-	-	-	-	-	-	-	-	-	-	-
10_59242197_C/T	10:59242197-59242197	T	intron_variant	MODIFIER	CAMK1D	100511150	Transcript	XM_021063981.1	protein_coding	-	5/10	-	-	-	-	-	-	-	rs340723966	-	-1	-	EntrezGene	-	-	-	-	-	-	-	-	-	-	-
10_59242197_C/T	10:59242197-59242197	T	intron_variant	MODIFIER	CAMK1D	100511150	Transcript	XM_021063982.1	protein_coding	-	5/10	-	-	-	-	-	-	-	rs340723966	-	-1	-	EntrezGene	-	-	-	-	-	-	-	-	-	-	-
10_59242197_C/T	10:59242197-59242197	T	intron_variant	MODIFIER	CAMK1D	100511150	Transcript	XM_021063983.1	protein_coding	-	5/10	-	-	-	-	-	-	-	rs340723966	-	-1	-	EntrezGene	-	-	-	-	-	-	-	-	-	-	-
10_59242197_C/T	10:59242197-59242197	T	intron_variant	MODIFIER	CAMK1D	100511150	Transcript	XM_021063984.1	protein_coding	-	5/10	-	-	-	-	-	-	-	rs340723966	-	-1	-	EntrezGene	-	-	-	-	-	-	-	-	-	-	-
10_59242197_C/T	10:59242197-59242197	T	intron_variant	MODIFIER	CAMK1D	100511150	Transcript	XM_021063985.1	protein_coding	-	5/10	-	-	-	-	-	-	-	rs340723966	-	-1	-	EntrezGene	-	-	-	-	-	-	-	-	-	-	-
10_59242204_T/G	10:59242204-59242204	G	intron_variant	MODIFIER	CAMK1D	100511150	Transcript	NM_001243935.1	protein_coding	-	4/9	-	-	-	-	-	-	-	rs321457252	-	-1	-	EntrezGene	-	-	-	-	-	-	-	-	-	-	-
10_59242204_T/G	10:59242204-59242204	G	intron_variant,non_coding_transcript_variant	MODIFIER	-	NM_001243935	Transcript	NM_001243935.1	cDNA	-	4/9	-	-	-	-	-	-	-	rs321457252	-	-1	-	-	-	-	-	-	-	-	-	-	-	-	-
10_59242204_T/G	10:59242204-59242204	G	intron_variant	MODIFIER	CAMK1D	100511150	Transcript	XM_021063978.1	protein_coding	-	5/10	-	-	-	-	-	-	-	rs321457252	-	-1	-	EntrezGene	-	-	-	-	-	-	-	-	-	-	-
10_59242204_T/G	10:59242204-59242204	G	intron_variant	MODIFIER	CAMK1D	100511150	Transcript	XM_021063979.1	protein_coding	-	5/10	-	-	-	-	-	-	-	rs321457252	-	-1	-	EntrezGene	-	-	-	-	-	-	-	-	-	-	-
10_59242204_T/G	10:59242204-59242204	G	intron_variant	MODIFIER	CAMK1D	100511150	Transcript	XM_021063980.1	protein_coding	-	5/10	-	-	-	-	-	-	-	rs321457252	-	-1	-	EntrezGene	-	-	-	-	-	-	-	-	-	-	-
10_59242204_T/G	10:59242204-59242204	G	intron_variant	MODIFIER	CAMK1D	100511150	Transcript	XM_021063981.1	protein_coding	-	5/10	-	-	-	-	-	-	-	rs321457252	-	-1	-	EntrezGene	-	-	-	-	-	-	-	-	-	-	-
10_59242204_T/G	10:59242204-59242204	G	intron_variant	MODIFIER	CAMK1D	100511150	Transcript	XM_021063982.1	protein_coding	-	5/10	-	-	-	-	-	-	-	rs321457252	-	-1	-	EntrezGene	-	-	-	-	-	-	-	-	-	-	-
10_59242204_T/G	10:59242204-59242204	G	intron_variant	MODIFIER	CAMK1D	100511150	Transcript	XM_021063983.1	protein_coding	-	5/10	-	-	-	-	-	-	-	rs321457252	-	-1	-	EntrezGene	-	-	-	-	-	-	-	-	-	-	-
10_59242204_T/G	10:59242204-59242204	G	intron_variant	MODIFIER	CAMK1D	100511150	Transcript	XM_021063984.1	protein_coding	-	5/10	-	-	-	-	-	-	-	rs321457252	-	-1	-	EntrezGene	-	-	-	-	-	-	-	-	-	-	-
10_59242204_T/G	10:59242204-59242204	G	intron_variant	MODIFIER	CAMK1D	100511150	Transcript	XM_021063985.1	protein_coding	-	5/10	-	-	-	-	-	-	-	rs321457252	-	-1	-	EntrezGene	-	-	-	-	-	-	-	-	-	-	-
10_59242238_A/G	10:59242238-59242238	G	intron_variant	MODIFIER	CAMK1D	100511150	Transcript	NM_001243935.1	protein_coding	-	4/9	-	-	-	-	-	-	-	rs325802662	-	-1	-	EntrezGene	-	-	-	-	-	-	-	-	-	-	-
10_59242238_A/G	10:59242238-59242238	G	intron_variant,non_coding_transcript_variant	MODIFIER	-	NM_001243935	Transcript	NM_001243935.1	cDNA	-	4/9	-	-	-	-	-	-	-	rs325802662	-	-1	-	-	-	-	-	-	-	-	-	-	-	-	-
10_59242238_A/G	10:59242238-59242238	G	intron_variant	MODIFIER	CAMK1D	100511150	Transcript	XM_021063978.1	protein_coding	-	5/10	-	-	-	-	-	-	-	rs325802662	-	-1	-	EntrezGene	-	-	-	-	-	-	-	-	-	-	-
10_59242238_A/G	10:59242238-59242238	G	intron_variant	MODIFIER	CAMK1D	100511150	Transcript	XM_021063979.1	protein_coding	-	5/10	-	-	-	-	-	-	-	rs325802662	-	-1	-	EntrezGene	-	-	-	-	-	-	-	-	-	-	-
10_59242238_A/G	10:59242238-59242238	G	intron_variant	MODIFIER	CAMK1D	100511150	Transcript	XM_021063980.1	protein_coding	-	5/10	-	-	-	-	-	-	-	rs325802662	-	-1	-	EntrezGene	-	-	-	-	-	-	-	-	-	-	-
10_59242238_A/G	10:59242238-59242238	G	intron_variant	MODIFIER	CAMK1D	100511150	Transcript	XM_021063981.1	protein_coding	-	5/10	-	-	-	-	-	-	-	rs325802662	-	-1	-	EntrezGene	-	-	-	-	-	-	-	-	-	-	-
10_59242238_A/G	10:59242238-59242238	G	intron_variant	MODIFIER	CAMK1D	100511150	Transcript	XM_021063982.1	protein_coding	-	5/10	-	-	-	-	-	-	-	rs325802662	-	-1	-	EntrezGene	-	-	-	-	-	-	-	-	-	-	-
10_59242238_A/G	10:59242238-59242238	G	intron_variant	MODIFIER	CAMK1D	100511150	Transcript	XM_021063983.1	protein_coding	-	5/10	-	-	-	-	-	-	-	rs325802662	-	-1	-	EntrezGene	-	-	-	-	-	-	-	-	-	-	-
10_59242238_A/G	10:59242238-59242238	G	intron_variant	MODIFIER	CAMK1D	100511150	Transcript	XM_021063984.1	protein_coding	-	5/10	-	-	-	-	-	-	-	rs325802662	-	-1	-	EntrezGene	-	-	-	-	-	-	-	-	-	-	-
10_59242238_A/G	10:59242238-59242238	G	intron_variant	MODIFIER	CAMK1D	100511150	Transcript	XM_021063985.1	protein_coding	-	5/10	-	-	-	-	-	-	-	rs325802662	-	-1	-	EntrezGene	-	-	-	-	-	-	-	-	-	-	-
10_59425278_C/T	10:59425278-59425278	T	intron_variant	MODIFIER	CAMK1D	100511150	Transcript	NM_001243935.1	protein_coding	-	1/9	-	-	-	-	-	-	-	rs330436458	-	-1	-	EntrezGene	-	-	-	-	-	-	-	-	-	-	-
10_59425278_C/T	10:59425278-59425278	T	intron_variant,non_coding_transcript_variant	MODIFIER	-	NM_001243935	Transcript	NM_001243935.1	cDNA	-	1/9	-	-	-	-	-	-	-	rs330436458	-	-1	-	-	-	-	-	-	-	-	-	-	-	-	-
10_59425278_C/T	10:59425278-59425278	T	intron_variant	MODIFIER	CAMK1D	100511150	Transcript	XM_021063978.1	protein_coding	-	2/10	-	-	-	-	-	-	-	rs330436458	-	-1	-	EntrezGene	-	-	-	-	-	-	-	-	-	-	-
10_59425278_C/T	10:59425278-59425278	T	intron_variant	MODIFIER	CAMK1D	100511150	Transcript	XM_021063979.1	protein_coding	-	2/10	-	-	-	-	-	-	-	rs330436458	-	-1	-	EntrezGene	-	-	-	-	-	-	-	-	-	-	-
10_59425278_C/T	10:59425278-59425278	T	intron_variant	MODIFIER	CAMK1D	100511150	Transcript	XM_021063980.1	protein_coding	-	2/10	-	-	-	-	-	-	-	rs330436458	-	-1	-	EntrezGene	-	-	-	-	-	-	-	-	-	-	-
10_59425278_C/T	10:59425278-59425278	T	intron_variant	MODIFIER	CAMK1D	100511150	Transcript	XM_021063981.1	protein_coding	-	2/10	-	-	-	-	-	-	-	rs330436458	-	-1	-	EntrezGene	-	-	-	-	-	-	-	-	-	-	-
10_59425278_C/T	10:59425278-59425278	T	intron_variant	MODIFIER	CAMK1D	100511150	Transcript	XM_021063982.1	protein_coding	-	2/10	-	-	-	-	-	-	-	rs330436458	-	-1	-	EntrezGene	-	-	-	-	-	-	-	-	-	-	-
10_59425278_C/T	10:59425278-59425278	T	intron_variant	MODIFIER	CAMK1D	100511150	Transcript	XM_021063983.1	protein_coding	-	2/10	-	-	-	-	-	-	-	rs330436458	-	-1	-	EntrezGene	-	-	-	-	-	-	-	-	-	-	-
10_59425278_C/T	10:59425278-59425278	T	intron_variant	MODIFIER	CAMK1D	100511150	Transcript	XM_021063984.1	protein_coding	-	2/10	-	-	-	-	-	-	-	rs330436458	-	-1	-	EntrezGene	-	-	-	-	-	-	-	-	-	-	-
10_59425278_C/T	10:59425278-59425278	T	intron_variant	MODIFIER	CAMK1D	100511150	Transcript	XM_021063985.1	protein_coding	-	2/10	-	-	-	-	-	-	-	rs330436458	-	-1	-	EntrezGene	-	-	-	-	-	-	-	-	-	-	-
10_59425278_C/T	10:59425278-59425278	T	downstream_gene_variant	MODIFIER	LOC110255711	110255711	Transcript	XR_002336411.1	lncRNA	-	-	-	-	-	-	-	-	-	rs330436458	160	-1	-	EntrezGene	-	-	-	-	-	-	-	-	-	-	-
10_60139675_G/A	10:60139675-60139675	A	upstream_gene_variant	MODIFIER	ECHDC3	100513945	Transcript	XM_005668202.3	protein_coding	-	-	-	-	-	-	-	-	-	rs319131308	1013	-1	-	EntrezGene	-	-	-	-	-	-	-	-	-	-	-
10_62184835_A/G	10:62184835-62184835	G	intergenic_variant	MODIFIER	-	-	-	-	-	-	-	-	-	-	-	-	-	-	rs330866360	-	-	-	-	-	-	-	-	-	-	-	-	-	-	-
10_63475416_A/G	10:63475416-63475416	G	intron_variant	MODIFIER	TAF3	100620508	Transcript	XM_021064999.1	protein_coding	-	2/6	-	-	-	-	-	-	-	rs1111542442	-	-1	-	EntrezGene	-	-	-	-	-	-	-	-	-	-	-
10_63634090_G/A	10:63634090-63634090	A	downstream_gene_variant	MODIFIER	ITIH2	396937	Transcript	NM_213903.1	protein_coding	-	-	-	-	-	-	-	-	-	rs3470101259	1116	-1	-	EntrezGene	-	-	-	-	-	-	-	-	-	-	-
10_63634090_G/A	10:63634090-63634090	A	downstream_gene_variant	MODIFIER	-	NM_213903	Transcript	NM_213903.1	cDNA	-	-	-	-	-	-	-	-	-	rs3470101259	1116	-1	-	-	-	-	-	-	-	-	-	-	-	-	-
10_63634090_G/A	10:63634090-63634090	A	downstream_gene_variant	MODIFIER	KIN	110255716	Transcript	XM_021065000.1	protein_coding	-	-	-	-	-	-	-	-	-	rs3470101259	4805	1	-	EntrezGene	-	-	-	-	-	-	-	-	-	-	-
10_63634090_G/A	10:63634090-63634090	A	intron_variant	MODIFIER	KIN	110255716	Transcript	XM_021065001.1	protein_coding	-	12/12	-	-	-	-	-	-	-	rs3470101259	-	1	-	EntrezGene	-	-	-	-	-	-	-	-	-	-	-
10_63634090_G/A	10:63634090-63634090	A	intron_variant,non_coding_transcript_variant	MODIFIER	LOC110255718	110255718	Transcript	XR_002336419.1	lncRNA	-	1/1	-	-	-	-	-	-	-	rs3470101259	-	-1	-	EntrezGene	-	-	-	-	-	-	-	-	-	-	-
10_63634158_A/T	10:63634158-63634158	T	downstream_gene_variant	MODIFIER	ITIH2	396937	Transcript	NM_213903.1	protein_coding	-	-	-	-	-	-	-	-	-	rs3471380078	1048	-1	-	EntrezGene	-	-	-	-	-	-	-	-	-	-	-
10_63634158_A/T	10:63634158-63634158	T	downstream_gene_variant	MODIFIER	-	NM_213903	Transcript	NM_213903.1	cDNA	-	-	-	-	-	-	-	-	-	rs3471380078	1048	-1	-	-	-	-	-	-	-	-	-	-	-	-	-
10_63634158_A/T	10:63634158-63634158	T	downstream_gene_variant	MODIFIER	KIN	110255716	Transcript	XM_021065000.1	protein_coding	-	-	-	-	-	-	-	-	-	rs3471380078	4873	1	-	EntrezGene	-	-	-	-	-	-	-	-	-	-	-
10_63634158_A/T	10:63634158-63634158	T	intron_variant	MODIFIER	KIN	110255716	Transcript	XM_021065001.1	protein_coding	-	12/12	-	-	-	-	-	-	-	rs3471380078	-	1	-	EntrezGene	-	-	-	-	-	-	-	-	-	-	-
10_63634158_A/T	10:63634158-63634158	T	intron_variant,non_coding_transcript_variant	MODIFIER	LOC110255718	110255718	Transcript	XR_002336419.1	lncRNA	-	1/1	-	-	-	-	-	-	-	rs3471380078	-	-1	-	EntrezGene	-	-	-	-	-	-	-	-	-	-	-
10_65578057_C/T	10:65578057-65578057	T	upstream_gene_variant	MODIFIER	AKR1C1	733634	Transcript	NM_001044569.1	protein_coding	-	-	-	-	-	-	-	-	-	rs318904430	2339	1	-	EntrezGene	-	-	-	-	-	-	-	-	-	-	-
10_65578057_C/T	10:65578057-65578057	T	upstream_gene_variant	MODIFIER	-	NM_001044569	Transcript	NM_001044569.1	cDNA	-	-	-	-	-	-	-	-	-	rs318904430	2339	1	-	-	-	-	-	-	-	-	-	-	-	-	-
10_65578057_C/T	10:65578057-65578057	T	upstream_gene_variant	MODIFIER	AKR1C1	733634	Transcript	XM_013980353.2	protein_coding	-	-	-	-	-	-	-	-	-	rs318904430	2240	1	-	EntrezGene	-	-	-	-	-	-	-	-	-	-	-
10_65578057_C/T	10:65578057-65578057	T	upstream_gene_variant	MODIFIER	AKR1C1	733634	Transcript	XM_021064077.1	protein_coding	-	-	-	-	-	-	-	-	-	rs318904430	2240	1	-	EntrezGene	-	-	-	-	-	-	-	-	-	-	-
10_68719661_G/A	10:68719661-68719661	A	intron_variant	MODIFIER	LOC100625534	100625534	Transcript	XM_021065071.1	protein_coding	-	1/1	-	-	-	-	-	-	-	-	-	1	-	EntrezGene	-	-	-	-	-	-	-	-	-	-	-
10_68719661_G/A	10:68719661-68719661	A	intron_variant	MODIFIER	LOC100625534	100625534	Transcript	XM_021065072.1	protein_coding	-	1/1	-	-	-	-	-	-	-	-	-	1	-	EntrezGene	-	-	-	-	-	-	-	-	-	-	-
10_69307938_T/C	10:69307938-69307938	C	intron_variant,non_coding_transcript_variant	MODIFIER	LOC102163368	102163368	Transcript	XR_001299417.2	lncRNA	-	1/3	-	-	-	-	-	-	-	rs699821800	-	1	-	EntrezGene	-	-	-	-	-	-	-	-	-	-	-
10_69307938_T/C	10:69307938-69307938	C	intron_variant,non_coding_transcript_variant	MODIFIER	LOC102163368	102163368	Transcript	XR_306051.3	lncRNA	-	1/2	-	-	-	-	-	-	-	rs699821800	-	1	-	EntrezGene	-	-	-	-	-	-	-	-	-	-	-
11_6543799_A/G	11:6543799-6543799	G	intron_variant	MODIFIER	SLC7A1	503545	Transcript	NM_001012613.1	protein_coding	-	11/12	-	-	-	-	-	-	-	-	-	-1	-	EntrezGene	-	-	-	-	-	-	-	-	-	-	-
11_6543799_A/G	11:6543799-6543799	G	intron_variant,non_coding_transcript_variant	MODIFIER	-	NM_001012613	Transcript	NM_001012613.1	cDNA	-	11/12	-	-	-	-	-	-	-	-	-	-1	-	-	-	-	-	-	-	-	-	-	-	-	-
11_6543799_A/G	11:6543799-6543799	G	intron_variant	MODIFIER	SLC7A1	503545	Transcript	XM_021065162.1	protein_coding	-	11/12	-	-	-	-	-	-	-	-	-	-1	-	EntrezGene	-	-	-	-	-	-	-	-	-	-	-
11_6543799_A/G	11:6543799-6543799	G	intron_variant	MODIFIER	SLC7A1	503545	Transcript	XM_021065163.1	protein_coding	-	11/12	-	-	-	-	-	-	-	-	-	-1	-	EntrezGene	-	-	-	-	-	-	-	-	-	-	-
11_6543799_A/G	11:6543799-6543799	G	intron_variant	MODIFIER	SLC7A1	503545	Transcript	XM_021065164.1	protein_coding	-	11/12	-	-	-	-	-	-	-	-	-	-1	-	EntrezGene	-	-	-	-	-	-	-	-	-	-	-
11_6543799_A/G	11:6543799-6543799	G	intron_variant	MODIFIER	SLC7A1	503545	Transcript	XM_021065165.1	protein_coding	-	11/12	-	-	-	-	-	-	-	-	-	-1	-	EntrezGene	-	-	-	-	-	-	-	-	-	-	-
11_7944438_C/T	11:7944438-7944438	T	intergenic_variant	MODIFIER	-	-	-	-	-	-	-	-	-	-	-	-	-	-	-	-	-	-	-	-	-	-	-	-	-	-	-	-	-	-
11_10744630_T/G	11:10744630-10744630	G	intron_variant,non_coding_transcript_variant	MODIFIER	LOC102159559	102159559	Transcript	XR_002336491.1	lncRNA	-	11/17	-	-	-	-	-	-	-	rs1112156295	-	-1	-	EntrezGene	-	-	-	-	-	-	-	-	-	-	-
11_10744630_T/G	11:10744630-10744630	G	intron_variant,non_coding_transcript_variant	MODIFIER	LOC102159559	102159559	Transcript	XR_002336492.1	lncRNA	-	8/13	-	-	-	-	-	-	-	rs1112156295	-	-1	-	EntrezGene	-	-	-	-	-	-	-	-	-	-	-
11_12931883_T/C	11:12931883-12931883	C	intron_variant	MODIFIER	LOC106505265	106505265	Transcript	XM_021065389.1	protein_coding	-	7/7	-	-	-	-	-	-	-	rs696766996	-	1	-	EntrezGene	-	-	-	-	-	-	-	-	-	-	-
11_17606696_G/A	11:17606696-17606696	A	intron_variant,non_coding_transcript_variant	MODIFIER	LOC102166061	102166061	Transcript	XR_002336665.1	lncRNA	-	4/4	-	-	-	-	-	-	-	rs318663698	-	-1	-	EntrezGene	-	-	-	-	-	-	-	-	-	-	-
11_17967471_G/A	11:17967471-17967471	A	intron_variant	MODIFIER	KPNA3	396715	Transcript	NM_001190230.1	protein_coding	-	1/16	-	-	-	-	-	-	-	rs335823311	-	1	-	EntrezGene	-	-	-	-	-	-	-	-	-	-	-
11_17967471_G/A	11:17967471-17967471	A	intron_variant,non_coding_transcript_variant	MODIFIER	-	NM_001190230	Transcript	NM_001190230.1	cDNA	-	1/16	-	-	-	-	-	-	-	rs335823311	-	1	-	-	-	-	-	-	-	-	-	-	-	-	-
11_17967471_G/A	11:17967471-17967471	A	intron_variant	MODIFIER	KPNA3	396715	Transcript	XM_021065149.1	protein_coding	-	1/16	-	-	-	-	-	-	-	rs335823311	-	1	-	EntrezGene	-	-	-	-	-	-	-	-	-	-	-
11_17967471_G/A	11:17967471-17967471	A	intron_variant	MODIFIER	KPNA3	396715	Transcript	XM_021065151.1	protein_coding	-	1/16	-	-	-	-	-	-	-	rs335823311	-	1	-	EntrezGene	-	-	-	-	-	-	-	-	-	-	-
11_18365237_T/C	11:18365237-18365237	C	intron_variant	MODIFIER	CAB39L	100519104	Transcript	XM_003130971.6	protein_coding	-	6/10	-	-	-	-	-	-	-	rs788645143	-	1	-	EntrezGene	-	-	-	-	-	-	-	-	-	-	-
11_18365237_T/C	11:18365237-18365237	C	intron_variant	MODIFIER	CAB39L	100519104	Transcript	XM_005668407.3	protein_coding	-	7/11	-	-	-	-	-	-	-	rs788645143	-	1	-	EntrezGene	-	-	-	-	-	-	-	-	-	-	-
11_18365237_T/C	11:18365237-18365237	C	intron_variant	MODIFIER	CAB39L	100519104	Transcript	XM_005668409.3	protein_coding	-	7/11	-	-	-	-	-	-	-	rs788645143	-	1	-	EntrezGene	-	-	-	-	-	-	-	-	-	-	-
11_18365237_T/C	11:18365237-18365237	C	intron_variant	MODIFIER	CAB39L	100519104	Transcript	XM_005668410.3	protein_coding	-	6/10	-	-	-	-	-	-	-	rs788645143	-	1	-	EntrezGene	-	-	-	-	-	-	-	-	-	-	-
11_18365237_T/C	11:18365237-18365237	C	intron_variant	MODIFIER	CAB39L	100519104	Transcript	XM_005668411.3	protein_coding	-	4/8	-	-	-	-	-	-	-	rs788645143	-	1	-	EntrezGene	-	-	-	-	-	-	-	-	-	-	-
11_18365237_T/C	11:18365237-18365237	C	intron_variant	MODIFIER	CAB39L	100519104	Transcript	XM_005668412.3	protein_coding	-	5/9	-	-	-	-	-	-	-	rs788645143	-	1	-	EntrezGene	-	-	-	-	-	-	-	-	-	-	-
11_18365237_T/C	11:18365237-18365237	C	intron_variant	MODIFIER	CAB39L	100519104	Transcript	XM_013980513.2	protein_coding	-	6/10	-	-	-	-	-	-	-	rs788645143	-	1	-	EntrezGene	-	-	-	-	-	-	-	-	-	-	-
11_18365237_T/C	11:18365237-18365237	C	intron_variant	MODIFIER	CAB39L	100519104	Transcript	XM_013980514.2	protein_coding	-	6/10	-	-	-	-	-	-	-	rs788645143	-	1	-	EntrezGene	-	-	-	-	-	-	-	-	-	-	-
11_18365237_T/C	11:18365237-18365237	C	intron_variant	MODIFIER	CAB39L	100519104	Transcript	XM_013980515.2	protein_coding	-	4/8	-	-	-	-	-	-	-	rs788645143	-	1	-	EntrezGene	-	-	-	-	-	-	-	-	-	-	-
11_18365237_T/C	11:18365237-18365237	C	intron_variant	MODIFIER	CAB39L	100519104	Transcript	XM_021065316.1	protein_coding	-	6/10	-	-	-	-	-	-	-	rs788645143	-	1	-	EntrezGene	-	-	-	-	-	-	-	-	-	-	-
11_18365237_T/C	11:18365237-18365237	C	intron_variant	MODIFIER	CAB39L	100519104	Transcript	XM_021065317.1	protein_coding	-	7/11	-	-	-	-	-	-	-	rs788645143	-	1	-	EntrezGene	-	-	-	-	-	-	-	-	-	-	-
11_18365237_T/C	11:18365237-18365237	C	intron_variant	MODIFIER	CAB39L	100519104	Transcript	XM_021065318.1	protein_coding	-	5/9	-	-	-	-	-	-	-	rs788645143	-	1	-	EntrezGene	-	-	-	-	-	-	-	-	-	-	-
11_18365237_T/C	11:18365237-18365237	C	intron_variant	MODIFIER	CAB39L	100519104	Transcript	XM_021065320.1	protein_coding	-	5/9	-	-	-	-	-	-	-	rs788645143	-	1	-	EntrezGene	-	-	-	-	-	-	-	-	-	-	-
11_18365252_T/A	11:18365252-18365252	A	intron_variant	MODIFIER	CAB39L	100519104	Transcript	XM_003130971.6	protein_coding	-	6/10	-	-	-	-	-	-	-	rs1108479978	-	1	-	EntrezGene	-	-	-	-	-	-	-	-	-	-	-
11_18365252_T/A	11:18365252-18365252	A	intron_variant	MODIFIER	CAB39L	100519104	Transcript	XM_005668407.3	protein_coding	-	7/11	-	-	-	-	-	-	-	rs1108479978	-	1	-	EntrezGene	-	-	-	-	-	-	-	-	-	-	-
11_18365252_T/A	11:18365252-18365252	A	intron_variant	MODIFIER	CAB39L	100519104	Transcript	XM_005668409.3	protein_coding	-	7/11	-	-	-	-	-	-	-	rs1108479978	-	1	-	EntrezGene	-	-	-	-	-	-	-	-	-	-	-
11_18365252_T/A	11:18365252-18365252	A	intron_variant	MODIFIER	CAB39L	100519104	Transcript	XM_005668410.3	protein_coding	-	6/10	-	-	-	-	-	-	-	rs1108479978	-	1	-	EntrezGene	-	-	-	-	-	-	-	-	-	-	-
11_18365252_T/A	11:18365252-18365252	A	intron_variant	MODIFIER	CAB39L	100519104	Transcript	XM_005668411.3	protein_coding	-	4/8	-	-	-	-	-	-	-	rs1108479978	-	1	-	EntrezGene	-	-	-	-	-	-	-	-	-	-	-
11_18365252_T/A	11:18365252-18365252	A	intron_variant	MODIFIER	CAB39L	100519104	Transcript	XM_005668412.3	protein_coding	-	5/9	-	-	-	-	-	-	-	rs1108479978	-	1	-	EntrezGene	-	-	-	-	-	-	-	-	-	-	-
11_18365252_T/A	11:18365252-18365252	A	intron_variant	MODIFIER	CAB39L	100519104	Transcript	XM_013980513.2	protein_coding	-	6/10	-	-	-	-	-	-	-	rs1108479978	-	1	-	EntrezGene	-	-	-	-	-	-	-	-	-	-	-
11_18365252_T/A	11:18365252-18365252	A	intron_variant	MODIFIER	CAB39L	100519104	Transcript	XM_013980514.2	protein_coding	-	6/10	-	-	-	-	-	-	-	rs1108479978	-	1	-	EntrezGene	-	-	-	-	-	-	-	-	-	-	-
11_18365252_T/A	11:18365252-18365252	A	intron_variant	MODIFIER	CAB39L	100519104	Transcript	XM_013980515.2	protein_coding	-	4/8	-	-	-	-	-	-	-	rs1108479978	-	1	-	EntrezGene	-	-	-	-	-	-	-	-	-	-	-
11_18365252_T/A	11:18365252-18365252	A	intron_variant	MODIFIER	CAB39L	100519104	Transcript	XM_021065316.1	protein_coding	-	6/10	-	-	-	-	-	-	-	rs1108479978	-	1	-	EntrezGene	-	-	-	-	-	-	-	-	-	-	-
11_18365252_T/A	11:18365252-18365252	A	intron_variant	MODIFIER	CAB39L	100519104	Transcript	XM_021065317.1	protein_coding	-	7/11	-	-	-	-	-	-	-	rs1108479978	-	1	-	EntrezGene	-	-	-	-	-	-	-	-	-	-	-
11_18365252_T/A	11:18365252-18365252	A	intron_variant	MODIFIER	CAB39L	100519104	Transcript	XM_021065318.1	protein_coding	-	5/9	-	-	-	-	-	-	-	rs1108479978	-	1	-	EntrezGene	-	-	-	-	-	-	-	-	-	-	-
11_18365252_T/A	11:18365252-18365252	A	intron_variant	MODIFIER	CAB39L	100519104	Transcript	XM_021065320.1	protein_coding	-	5/9	-	-	-	-	-	-	-	rs1108479978	-	1	-	EntrezGene	-	-	-	-	-	-	-	-	-	-	-
11_18393847_G/A	11:18393847-18393847	A	intron_variant	MODIFIER	CAB39L	100519104	Transcript	XM_003130971.6	protein_coding	-	10/10	-	-	-	-	-	-	-	rs321661825	-	1	-	EntrezGene	-	-	-	-	-	-	-	-	-	-	-
11_18393847_G/A	11:18393847-18393847	A	intron_variant	MODIFIER	CAB39L	100519104	Transcript	XM_005668407.3	protein_coding	-	11/11	-	-	-	-	-	-	-	rs321661825	-	1	-	EntrezGene	-	-	-	-	-	-	-	-	-	-	-
11_18393847_G/A	11:18393847-18393847	A	intron_variant	MODIFIER	CAB39L	100519104	Transcript	XM_005668409.3	protein_coding	-	11/11	-	-	-	-	-	-	-	rs321661825	-	1	-	EntrezGene	-	-	-	-	-	-	-	-	-	-	-
11_18393847_G/A	11:18393847-18393847	A	intron_variant	MODIFIER	CAB39L	100519104	Transcript	XM_005668410.3	protein_coding	-	10/10	-	-	-	-	-	-	-	rs321661825	-	1	-	EntrezGene	-	-	-	-	-	-	-	-	-	-	-
11_18393847_G/A	11:18393847-18393847	A	intron_variant	MODIFIER	CAB39L	100519104	Transcript	XM_005668411.3	protein_coding	-	8/8	-	-	-	-	-	-	-	rs321661825	-	1	-	EntrezGene	-	-	-	-	-	-	-	-	-	-	-
11_18393847_G/A	11:18393847-18393847	A	intron_variant	MODIFIER	CAB39L	100519104	Transcript	XM_005668412.3	protein_coding	-	9/9	-	-	-	-	-	-	-	rs321661825	-	1	-	EntrezGene	-	-	-	-	-	-	-	-	-	-	-
11_18393847_G/A	11:18393847-18393847	A	intron_variant	MODIFIER	CAB39L	100519104	Transcript	XM_013980513.2	protein_coding	-	10/10	-	-	-	-	-	-	-	rs321661825	-	1	-	EntrezGene	-	-	-	-	-	-	-	-	-	-	-
11_18393847_G/A	11:18393847-18393847	A	intron_variant	MODIFIER	CAB39L	100519104	Transcript	XM_013980514.2	protein_coding	-	10/10	-	-	-	-	-	-	-	rs321661825	-	1	-	EntrezGene	-	-	-	-	-	-	-	-	-	-	-
11_18393847_G/A	11:18393847-18393847	A	intron_variant	MODIFIER	CAB39L	100519104	Transcript	XM_013980515.2	protein_coding	-	8/8	-	-	-	-	-	-	-	rs321661825	-	1	-	EntrezGene	-	-	-	-	-	-	-	-	-	-	-
11_18393847_G/A	11:18393847-18393847	A	intron_variant	MODIFIER	CAB39L	100519104	Transcript	XM_021065316.1	protein_coding	-	10/10	-	-	-	-	-	-	-	rs321661825	-	1	-	EntrezGene	-	-	-	-	-	-	-	-	-	-	-
11_18393847_G/A	11:18393847-18393847	A	intron_variant	MODIFIER	CAB39L	100519104	Transcript	XM_021065317.1	protein_coding	-	11/11	-	-	-	-	-	-	-	rs321661825	-	1	-	EntrezGene	-	-	-	-	-	-	-	-	-	-	-
11_18393847_G/A	11:18393847-18393847	A	intron_variant	MODIFIER	CAB39L	100519104	Transcript	XM_021065318.1	protein_coding	-	9/9	-	-	-	-	-	-	-	rs321661825	-	1	-	EntrezGene	-	-	-	-	-	-	-	-	-	-	-
11_18393847_G/A	11:18393847-18393847	A	intron_variant	MODIFIER	CAB39L	100519104	Transcript	XM_021065320.1	protein_coding	-	9/9	-	-	-	-	-	-	-	rs321661825	-	1	-	EntrezGene	-	-	-	-	-	-	-	-	-	-	-
11_18393853_G/C	11:18393853-18393853	C	intron_variant	MODIFIER	CAB39L	100519104	Transcript	XM_003130971.6	protein_coding	-	10/10	-	-	-	-	-	-	-	rs330025228	-	1	-	EntrezGene	-	-	-	-	-	-	-	-	-	-	-
11_18393853_G/C	11:18393853-18393853	C	intron_variant	MODIFIER	CAB39L	100519104	Transcript	XM_005668407.3	protein_coding	-	11/11	-	-	-	-	-	-	-	rs330025228	-	1	-	EntrezGene	-	-	-	-	-	-	-	-	-	-	-
11_18393853_G/C	11:18393853-18393853	C	intron_variant	MODIFIER	CAB39L	100519104	Transcript	XM_005668409.3	protein_coding	-	11/11	-	-	-	-	-	-	-	rs330025228	-	1	-	EntrezGene	-	-	-	-	-	-	-	-	-	-	-
11_18393853_G/C	11:18393853-18393853	C	intron_variant	MODIFIER	CAB39L	100519104	Transcript	XM_005668410.3	protein_coding	-	10/10	-	-	-	-	-	-	-	rs330025228	-	1	-	EntrezGene	-	-	-	-	-	-	-	-	-	-	-
11_18393853_G/C	11:18393853-18393853	C	intron_variant	MODIFIER	CAB39L	100519104	Transcript	XM_005668411.3	protein_coding	-	8/8	-	-	-	-	-	-	-	rs330025228	-	1	-	EntrezGene	-	-	-	-	-	-	-	-	-	-	-
11_18393853_G/C	11:18393853-18393853	C	intron_variant	MODIFIER	CAB39L	100519104	Transcript	XM_005668412.3	protein_coding	-	9/9	-	-	-	-	-	-	-	rs330025228	-	1	-	EntrezGene	-	-	-	-	-	-	-	-	-	-	-
11_18393853_G/C	11:18393853-18393853	C	intron_variant	MODIFIER	CAB39L	100519104	Transcript	XM_013980513.2	protein_coding	-	10/10	-	-	-	-	-	-	-	rs330025228	-	1	-	EntrezGene	-	-	-	-	-	-	-	-	-	-	-
11_18393853_G/C	11:18393853-18393853	C	intron_variant	MODIFIER	CAB39L	100519104	Transcript	XM_013980514.2	protein_coding	-	10/10	-	-	-	-	-	-	-	rs330025228	-	1	-	EntrezGene	-	-	-	-	-	-	-	-	-	-	-
11_18393853_G/C	11:18393853-18393853	C	intron_variant	MODIFIER	CAB39L	100519104	Transcript	XM_013980515.2	protein_coding	-	8/8	-	-	-	-	-	-	-	rs330025228	-	1	-	EntrezGene	-	-	-	-	-	-	-	-	-	-	-
11_18393853_G/C	11:18393853-18393853	C	intron_variant	MODIFIER	CAB39L	100519104	Transcript	XM_021065316.1	protein_coding	-	10/10	-	-	-	-	-	-	-	rs330025228	-	1	-	EntrezGene	-	-	-	-	-	-	-	-	-	-	-
11_18393853_G/C	11:18393853-18393853	C	intron_variant	MODIFIER	CAB39L	100519104	Transcript	XM_021065317.1	protein_coding	-	11/11	-	-	-	-	-	-	-	rs330025228	-	1	-	EntrezGene	-	-	-	-	-	-	-	-	-	-	-
11_18393853_G/C	11:18393853-18393853	C	intron_variant	MODIFIER	CAB39L	100519104	Transcript	XM_021065318.1	protein_coding	-	9/9	-	-	-	-	-	-	-	rs330025228	-	1	-	EntrezGene	-	-	-	-	-	-	-	-	-	-	-
11_18393853_G/C	11:18393853-18393853	C	intron_variant	MODIFIER	CAB39L	100519104	Transcript	XM_021065320.1	protein_coding	-	9/9	-	-	-	-	-	-	-	rs330025228	-	1	-	EntrezGene	-	-	-	-	-	-	-	-	-	-	-
11_19681114_C/T	11:19681114-19681114	T	intergenic_variant	MODIFIER	-	-	-	-	-	-	-	-	-	-	-	-	-	-	rs698318628	-	-	-	-	-	-	-	-	-	-	-	-	-	-	-
11_19681136_C/T	11:19681136-19681136	T	intergenic_variant	MODIFIER	-	-	-	-	-	-	-	-	-	-	-	-	-	-	rs1112462203	-	-	-	-	-	-	-	-	-	-	-	-	-	-	-
11_20698674_A/G	11:20698674-20698674	G	downstream_gene_variant	MODIFIER	LRCH1	100521036	Transcript	XM_005668415.3	protein_coding	-	-	-	-	-	-	-	-	-	rs331392273	37	-1	-	EntrezGene	-	-	-	-	-	-	-	-	-	-	-
11_20698674_A/G	11:20698674-20698674	G	downstream_gene_variant	MODIFIER	LRCH1	100521036	Transcript	XM_013980520.2	protein_coding	-	-	-	-	-	-	-	-	-	rs331392273	35	-1	-	EntrezGene	-	-	-	-	-	-	-	-	-	-	-
11_20698674_A/G	11:20698674-20698674	G	intron_variant	MODIFIER	LRCH1	100521036	Transcript	XM_013980521.2	protein_coding	-	19/19	-	-	-	-	-	-	-	rs331392273	-	-1	-	EntrezGene	-	-	-	-	-	-	-	-	-	-	-
11_20698674_A/G	11:20698674-20698674	G	intron_variant	MODIFIER	LRCH1	100521036	Transcript	XM_013980522.2	protein_coding	-	18/18	-	-	-	-	-	-	-	rs331392273	-	-1	-	EntrezGene	-	-	-	-	-	-	-	-	-	-	-
11_20698674_A/G	11:20698674-20698674	G	downstream_gene_variant	MODIFIER	LRCH1	100521036	Transcript	XM_021065587.1	protein_coding	-	-	-	-	-	-	-	-	-	rs331392273	4467	-1	-	EntrezGene	-	-	-	-	-	-	-	-	-	-	-
11_20994097_A/C	11:20994097-20994097	C	upstream_gene_variant	MODIFIER	RUBCNL	100522757	Transcript	XM_021065589.1	protein_coding	-	-	-	-	-	-	-	-	-	rs337786223	1342	1	-	EntrezGene	-	-	-	-	-	-	-	-	-	-	-
11_20994097_A/C	11:20994097-20994097	C	upstream_gene_variant	MODIFIER	RUBCNL	100522757	Transcript	XM_021065590.1	protein_coding	-	-	-	-	-	-	-	-	-	rs337786223	1934	1	-	EntrezGene	-	-	-	-	-	-	-	-	-	-	-
11_20994097_A/C	11:20994097-20994097	C	upstream_gene_variant	MODIFIER	RUBCNL	100522757	Transcript	XM_021065592.1	protein_coding	-	-	-	-	-	-	-	-	-	rs337786223	1934	1	-	EntrezGene	-	-	-	-	-	-	-	-	-	-	-
11_21049254_C/T	11:21049254-21049254	T	intergenic_variant	MODIFIER	-	-	-	-	-	-	-	-	-	-	-	-	-	-	rs318891806	-	-	-	-	-	-	-	-	-	-	-	-	-	-	-
11_21246236_T/C	11:21246236-21246236	C	intron_variant	MODIFIER	CPB2	100155038	Transcript	XM_001929146.4	protein_coding	-	1/10	-	-	-	-	-	-	-	rs342959495	-	1	-	EntrezGene	-	-	-	-	-	-	-	-	-	-	-
11_21246239_G/T	11:21246239-21246239	T	intron_variant	MODIFIER	CPB2	100155038	Transcript	XM_001929146.4	protein_coding	-	1/10	-	-	-	-	-	-	-	rs326202710	-	1	-	EntrezGene	-	-	-	-	-	-	-	-	-	-	-
11_21246255_C/T	11:21246255-21246255	T	intron_variant	MODIFIER	CPB2	100155038	Transcript	XM_001929146.4	protein_coding	-	1/10	-	-	-	-	-	-	-	rs336928434	-	1	-	EntrezGene	-	-	-	-	-	-	-	-	-	-	-
11_21246258_C/G	11:21246258-21246258	G	intron_variant	MODIFIER	CPB2	100155038	Transcript	XM_001929146.4	protein_coding	-	1/10	-	-	-	-	-	-	-	rs690847062	-	1	-	EntrezGene	-	-	-	-	-	-	-	-	-	-	-
11_21246275_A/C	11:21246275-21246275	C	intron_variant	MODIFIER	CPB2	100155038	Transcript	XM_001929146.4	protein_coding	-	1/10	-	-	-	-	-	-	-	rs321024105	-	1	-	EntrezGene	-	-	-	-	-	-	-	-	-	-	-
11_21246279_C/G	11:21246279-21246279	G	intron_variant	MODIFIER	CPB2	100155038	Transcript	XM_001929146.4	protein_coding	-	1/10	-	-	-	-	-	-	-	rs330373327	-	1	-	EntrezGene	-	-	-	-	-	-	-	-	-	-	-
11_21246285_A/C	11:21246285-21246285	C	intron_variant	MODIFIER	CPB2	100155038	Transcript	XM_001929146.4	protein_coding	-	1/10	-	-	-	-	-	-	-	rs707418227	-	1	-	EntrezGene	-	-	-	-	-	-	-	-	-	-	-
11_21246286_C/T	11:21246286-21246286	T	intron_variant	MODIFIER	CPB2	100155038	Transcript	XM_001929146.4	protein_coding	-	1/10	-	-	-	-	-	-	-	rs699938169	-	1	-	EntrezGene	-	-	-	-	-	-	-	-	-	-	-
11_21246299_C/T	11:21246299-21246299	T	intron_variant	MODIFIER	CPB2	100155038	Transcript	XM_001929146.4	protein_coding	-	1/10	-	-	-	-	-	-	-	rs338370032	-	1	-	EntrezGene	-	-	-	-	-	-	-	-	-	-	-
11_21878534_G/A	11:21878534-21878534	A	intergenic_variant	MODIFIER	-	-	-	-	-	-	-	-	-	-	-	-	-	-	rs3474153770	-	-	-	-	-	-	-	-	-	-	-	-	-	-	-
11_23608499_G/T	11:23608499-23608499	T	intron_variant	MODIFIER	ENOX1	100525605	Transcript	XM_021065347.1	protein_coding	-	1/14	-	-	-	-	-	-	-	-	-	1	-	EntrezGene	-	-	-	-	-	-	-	-	-	-	-
11_23608499_G/T	11:23608499-23608499	T	intron_variant	MODIFIER	ENOX1	100525605	Transcript	XM_021065348.1	protein_coding	-	5/18	-	-	-	-	-	-	-	-	-	1	-	EntrezGene	-	-	-	-	-	-	-	-	-	-	-
11_23608499_G/T	11:23608499-23608499	T	intron_variant	MODIFIER	ENOX1	100525605	Transcript	XM_021065349.1	protein_coding	-	6/19	-	-	-	-	-	-	-	-	-	1	-	EntrezGene	-	-	-	-	-	-	-	-	-	-	-
11_23608499_G/T	11:23608499-23608499	T	intron_variant	MODIFIER	ENOX1	100525605	Transcript	XM_021065350.1	protein_coding	-	5/18	-	-	-	-	-	-	-	-	-	1	-	EntrezGene	-	-	-	-	-	-	-	-	-	-	-
11_23608499_G/T	11:23608499-23608499	T	intron_variant	MODIFIER	ENOX1	100525605	Transcript	XM_021065351.1	protein_coding	-	4/17	-	-	-	-	-	-	-	-	-	1	-	EntrezGene	-	-	-	-	-	-	-	-	-	-	-
11_23608499_G/T	11:23608499-23608499	T	intron_variant	MODIFIER	ENOX1	100525605	Transcript	XM_021065352.1	protein_coding	-	4/17	-	-	-	-	-	-	-	-	-	1	-	EntrezGene	-	-	-	-	-	-	-	-	-	-	-
11_23608499_G/T	11:23608499-23608499	T	intron_variant	MODIFIER	ENOX1	100525605	Transcript	XM_021065353.1	protein_coding	-	4/17	-	-	-	-	-	-	-	-	-	1	-	EntrezGene	-	-	-	-	-	-	-	-	-	-	-
11_23608499_G/T	11:23608499-23608499	T	intron_variant	MODIFIER	ENOX1	100525605	Transcript	XM_021065354.1	protein_coding	-	4/17	-	-	-	-	-	-	-	-	-	1	-	EntrezGene	-	-	-	-	-	-	-	-	-	-	-
11_23608499_G/T	11:23608499-23608499	T	intron_variant	MODIFIER	ENOX1	100525605	Transcript	XM_021065355.1	protein_coding	-	1/14	-	-	-	-	-	-	-	-	-	1	-	EntrezGene	-	-	-	-	-	-	-	-	-	-	-
11_23608499_G/T	11:23608499-23608499	T	intron_variant	MODIFIER	ENOX1	100525605	Transcript	XM_021065356.1	protein_coding	-	4/17	-	-	-	-	-	-	-	-	-	1	-	EntrezGene	-	-	-	-	-	-	-	-	-	-	-
11_23608499_G/T	11:23608499-23608499	T	intron_variant	MODIFIER	ENOX1	100525605	Transcript	XM_021065357.1	protein_coding	-	3/16	-	-	-	-	-	-	-	-	-	1	-	EntrezGene	-	-	-	-	-	-	-	-	-	-	-
11_23608499_G/T	11:23608499-23608499	T	intron_variant	MODIFIER	ENOX1	100525605	Transcript	XM_021065360.1	protein_coding	-	1/9	-	-	-	-	-	-	-	-	-	1	-	EntrezGene	-	-	-	-	-	-	-	-	-	-	-
11_23608499_G/T	11:23608499-23608499	T	intron_variant	MODIFIER	ENOX1	100525605	Transcript	XM_021065361.1	protein_coding	-	2/15	-	-	-	-	-	-	-	-	-	1	-	EntrezGene	-	-	-	-	-	-	-	-	-	-	-
11_24094572_G/A	11:24094572-24094572	A	intergenic_variant	MODIFIER	-	-	-	-	-	-	-	-	-	-	-	-	-	-	rs332116092	-	-	-	-	-	-	-	-	-	-	-	-	-	-	-
11_24094583_G/A	11:24094583-24094583	A	intergenic_variant	MODIFIER	-	-	-	-	-	-	-	-	-	-	-	-	-	-	rs344927944	-	-	-	-	-	-	-	-	-	-	-	-	-	-	-
11_24665162_A/G	11:24665162-24665162	G	intergenic_variant	MODIFIER	-	-	-	-	-	-	-	-	-	-	-	-	-	-	rs791878746	-	-	-	-	-	-	-	-	-	-	-	-	-	-	-
11_33769751_A/C	11:33769751-33769751	C	intergenic_variant	MODIFIER	-	-	-	-	-	-	-	-	-	-	-	-	-	-	rs320503955	-	-	-	-	-	-	-	-	-	-	-	-	-	-	-
11_34073551_G/A	11:34073551-34073551	A	intergenic_variant	MODIFIER	-	-	-	-	-	-	-	-	-	-	-	-	-	-	rs706766979	-	-	-	-	-	-	-	-	-	-	-	-	-	-	-
11_46958422_G/A	11:46958422-46958422	A	intergenic_variant	MODIFIER	-	-	-	-	-	-	-	-	-	-	-	-	-	-	rs335267652	-	-	-	-	-	-	-	-	-	-	-	-	-	-	-
11_48514046_T/C	11:48514046-48514046	C	intergenic_variant	MODIFIER	-	-	-	-	-	-	-	-	-	-	-	-	-	-	rs787944266	-	-	-	-	-	-	-	-	-	-	-	-	-	-	-
11_62689719_T/G	11:62689719-62689719	G	intron_variant	MODIFIER	GPC6	102159116	Transcript	XM_021065371.1	protein_coding	-	1/9	-	-	-	-	-	-	-	rs330920614	-	1	-	EntrezGene	-	-	-	-	-	-	-	-	-	-	-
11_62689719_T/G	11:62689719-62689719	G	intron_variant	MODIFIER	GPC6	102159116	Transcript	XM_021065372.1	protein_coding	-	1/8	-	-	-	-	-	-	-	rs330920614	-	1	-	EntrezGene	-	-	-	-	-	-	-	-	-	-	-
11_62689741_A/G	11:62689741-62689741	G	intron_variant	MODIFIER	GPC6	102159116	Transcript	XM_021065371.1	protein_coding	-	1/9	-	-	-	-	-	-	-	rs699468980	-	1	-	EntrezGene	-	-	-	-	-	-	-	-	-	-	-
11_62689741_A/G	11:62689741-62689741	G	intron_variant	MODIFIER	GPC6	102159116	Transcript	XM_021065372.1	protein_coding	-	1/8	-	-	-	-	-	-	-	rs699468980	-	1	-	EntrezGene	-	-	-	-	-	-	-	-	-	-	-
11_65162660_T/C	11:65162660-65162660	C	intron_variant	MODIFIER	DZIP1	100519383	Transcript	XM_021065790.1	protein_coding	-	15/24	-	-	-	-	-	-	-	rs346132236	-	-1	-	EntrezGene	-	-	-	-	-	-	-	-	-	-	-
11_66228430_G/T	11:66228430-66228430	T	intergenic_variant	MODIFIER	-	-	-	-	-	-	-	-	-	-	-	-	-	-	rs330428991	-	-	-	-	-	-	-	-	-	-	-	-	-	-	-
11_67612551_C/A	11:67612551-67612551	A	intron_variant,non_coding_transcript_variant	MODIFIER	LOC106505337	106505337	Transcript	XR_001299653.2	lncRNA	-	1/2	-	-	-	-	-	-	-	rs325756635	-	-1	-	EntrezGene	-	-	-	-	-	-	-	-	-	-	-
11_67612551_C/A	11:67612551-67612551	A	intron_variant,non_coding_transcript_variant	MODIFIER	LOC106505337	106505337	Transcript	XR_001299654.2	lncRNA	-	1/2	-	-	-	-	-	-	-	rs325756635	-	-1	-	EntrezGene	-	-	-	-	-	-	-	-	-	-	-
11_67612551_C/A	11:67612551-67612551	A	intron_variant,non_coding_transcript_variant	MODIFIER	LOC106505337	106505337	Transcript	XR_002336571.1	lncRNA	-	1/2	-	-	-	-	-	-	-	rs325756635	-	-1	-	EntrezGene	-	-	-	-	-	-	-	-	-	-	-
11_71394562_A/G	11:71394562-71394562	G	intergenic_variant	MODIFIER	-	-	-	-	-	-	-	-	-	-	-	-	-	-	rs1111664782	-	-	-	-	-	-	-	-	-	-	-	-	-	-	-
11_72656963_C/A	11:72656963-72656963	A	intergenic_variant	MODIFIER	-	-	-	-	-	-	-	-	-	-	-	-	-	-	rs3471399110	-	-	-	-	-	-	-	-	-	-	-	-	-	-	-
11_72656967_A/G	11:72656967-72656967	G	intergenic_variant	MODIFIER	-	-	-	-	-	-	-	-	-	-	-	-	-	-	rs3473286333	-	-	-	-	-	-	-	-	-	-	-	-	-	-	-
11_72656972_G/A	11:72656972-72656972	A	intergenic_variant	MODIFIER	-	-	-	-	-	-	-	-	-	-	-	-	-	-	rs3472516157	-	-	-	-	-	-	-	-	-	-	-	-	-	-	-
11_77970940_C/G	11:77970940-77970940	G	intergenic_variant	MODIFIER	-	-	-	-	-	-	-	-	-	-	-	-	-	-	rs788064096	-	-	-	-	-	-	-	-	-	-	-	-	-	-	-
12_2265901_C/A	12:2265901-2265901	A	intron_variant	MODIFIER	CARD14	100514004	Transcript	XM_021066500.1	protein_coding	-	5/22	-	-	-	-	-	-	-	rs343779395	-	-1	-	EntrezGene	-	-	-	-	-	-	-	-	-	-	-
12_4580820_T/G	12:4580820-4580820	G	intron_variant,non_coding_transcript_variant	MODIFIER	LOC102164155	102164155	Transcript	XR_002336969.1	lncRNA	-	5/6	-	-	-	-	-	-	-	rs343126865	-	1	-	EntrezGene	-	-	-	-	-	-	-	-	-	-	-
12_4580820_T/G	12:4580820-4580820	G	intron_variant,non_coding_transcript_variant	MODIFIER	LOC102164155	102164155	Transcript	XR_002336970.1	lncRNA	-	6/7	-	-	-	-	-	-	-	rs343126865	-	1	-	EntrezGene	-	-	-	-	-	-	-	-	-	-	-
12_4580820_T/G	12:4580820-4580820	G	intron_variant,non_coding_transcript_variant	MODIFIER	LOC102164155	102164155	Transcript	XR_002336971.1	lncRNA	-	6/8	-	-	-	-	-	-	-	rs343126865	-	1	-	EntrezGene	-	-	-	-	-	-	-	-	-	-	-
12_5426670_T/C	12:5426670-5426670	C	downstream_gene_variant	MODIFIER	EVPL	100519916	Transcript	XM_003131184.6	protein_coding	-	-	-	-	-	-	-	-	-	rs696054332	237	1	-	EntrezGene	-	-	-	-	-	-	-	-	-	-	-
12_5426670_T/C	12:5426670-5426670	C	downstream_gene_variant	MODIFIER	TEN1	100520449	Transcript	XM_003131187.4	protein_coding	-	-	-	-	-	-	-	-	-	rs696054332	4272	-1	-	EntrezGene	-	-	-	-	-	-	-	-	-	-	-
12_5426670_T/C	12:5426670-5426670	C	downstream_gene_variant	MODIFIER	CDK3	100523273	Transcript	XM_003131201.3	protein_coding	-	-	-	-	-	-	-	-	-	rs696054332	81	-1	-	EntrezGene	-	-	-	-	-	-	-	-	-	-	-
12_5426670_T/C	12:5426670-5426670	C	downstream_gene_variant	MODIFIER	TEN1	100520449	Transcript	XM_005653868.3	protein_coding	-	-	-	-	-	-	-	-	-	rs696054332	4272	-1	-	EntrezGene	-	-	-	-	-	-	-	-	-	-	-
12_5426670_T/C	12:5426670-5426670	C	downstream_gene_variant	MODIFIER	CDK3	100523273	Transcript	XM_013979160.2	protein_coding	-	-	-	-	-	-	-	-	-	rs696054332	81	-1	-	EntrezGene	-	-	-	-	-	-	-	-	-	-	-
12_5426670_T/C	12:5426670-5426670	C	downstream_gene_variant	MODIFIER	CDK3	100523273	Transcript	XM_013979165.2	protein_coding	-	-	-	-	-	-	-	-	-	rs696054332	81	-1	-	EntrezGene	-	-	-	-	-	-	-	-	-	-	-
12_5426670_T/C	12:5426670-5426670	C	downstream_gene_variant	MODIFIER	TEN1	100520449	Transcript	XM_013979176.2	protein_coding	-	-	-	-	-	-	-	-	-	rs696054332	4270	-1	-	EntrezGene	-	-	-	-	-	-	-	-	-	-	-
12_6932048_T/C	12:6932048-6932048	C	intergenic_variant	MODIFIER	-	-	-	-	-	-	-	-	-	-	-	-	-	-	rs330254925	-	-	-	-	-	-	-	-	-	-	-	-	-	-	-
12_7256712_A/G	12:7256712-7256712	G	intergenic_variant	MODIFIER	-	-	-	-	-	-	-	-	-	-	-	-	-	-	rs328764375	-	-	-	-	-	-	-	-	-	-	-	-	-	-	-
12_8350799_C/T	12:8350799-8350799	T	intron_variant,non_coding_transcript_variant	MODIFIER	LOC102165318	102165318	Transcript	XR_002337030.1	misc_RNA	-	1/5	-	-	-	-	-	-	-	rs702863338	-	1	-	EntrezGene	-	-	-	-	-	-	-	-	-	-	-
12_8350799_C/T	12:8350799-8350799	T	intron_variant,non_coding_transcript_variant	MODIFIER	LOC102165318	102165318	Transcript	XR_002337031.1	misc_RNA	-	1/7	-	-	-	-	-	-	-	rs702863338	-	1	-	EntrezGene	-	-	-	-	-	-	-	-	-	-	-
12_8350799_C/T	12:8350799-8350799	T	intron_variant,non_coding_transcript_variant	MODIFIER	LOC102165318	102165318	Transcript	XR_002337032.1	misc_RNA	-	1/6	-	-	-	-	-	-	-	rs702863338	-	1	-	EntrezGene	-	-	-	-	-	-	-	-	-	-	-
12_8350799_C/T	12:8350799-8350799	T	intron_variant,non_coding_transcript_variant	MODIFIER	LOC102165318	102165318	Transcript	XR_002337033.1	misc_RNA	-	1/5	-	-	-	-	-	-	-	rs702863338	-	1	-	EntrezGene	-	-	-	-	-	-	-	-	-	-	-
12_8350799_C/T	12:8350799-8350799	T	intron_variant,non_coding_transcript_variant	MODIFIER	LOC102165318	102165318	Transcript	XR_002337034.1	misc_RNA	-	1/5	-	-	-	-	-	-	-	rs702863338	-	1	-	EntrezGene	-	-	-	-	-	-	-	-	-	-	-
12_8350799_C/T	12:8350799-8350799	T	intron_variant,non_coding_transcript_variant	MODIFIER	LOC102165318	102165318	Transcript	XR_002337035.1	misc_RNA	-	1/4	-	-	-	-	-	-	-	rs702863338	-	1	-	EntrezGene	-	-	-	-	-	-	-	-	-	-	-
12_8350799_C/T	12:8350799-8350799	T	intron_variant,non_coding_transcript_variant	MODIFIER	LOC102165318	102165318	Transcript	XR_002337036.1	misc_RNA	-	1/6	-	-	-	-	-	-	-	rs702863338	-	1	-	EntrezGene	-	-	-	-	-	-	-	-	-	-	-
12_8350799_C/T	12:8350799-8350799	T	intron_variant,non_coding_transcript_variant	MODIFIER	LOC102165318	102165318	Transcript	XR_002337037.1	misc_RNA	-	1/4	-	-	-	-	-	-	-	rs702863338	-	1	-	EntrezGene	-	-	-	-	-	-	-	-	-	-	-
12_8350799_C/T	12:8350799-8350799	T	intron_variant,non_coding_transcript_variant	MODIFIER	LOC102165318	102165318	Transcript	XR_002337038.1	misc_RNA	-	2/6	-	-	-	-	-	-	-	rs702863338	-	1	-	EntrezGene	-	-	-	-	-	-	-	-	-	-	-
12_8350799_C/T	12:8350799-8350799	T	intron_variant,non_coding_transcript_variant	MODIFIER	LOC102165318	102165318	Transcript	XR_002337039.1	misc_RNA	-	1/6	-	-	-	-	-	-	-	rs702863338	-	1	-	EntrezGene	-	-	-	-	-	-	-	-	-	-	-
12_8350799_C/T	12:8350799-8350799	T	intron_variant,non_coding_transcript_variant	MODIFIER	LOC102165318	102165318	Transcript	XR_002337040.1	misc_RNA	-	2/7	-	-	-	-	-	-	-	rs702863338	-	1	-	EntrezGene	-	-	-	-	-	-	-	-	-	-	-
12_8350799_C/T	12:8350799-8350799	T	intron_variant,non_coding_transcript_variant	MODIFIER	LOC102165318	102165318	Transcript	XR_306421.3	misc_RNA	-	1/4	-	-	-	-	-	-	-	rs702863338	-	1	-	EntrezGene	-	-	-	-	-	-	-	-	-	-	-
12_8385478_A/G	12:8385478-8385478	G	intron_variant,non_coding_transcript_variant	MODIFIER	LOC102165318	102165318	Transcript	XR_002337030.1	misc_RNA	-	2/5	-	-	-	-	-	-	-	rs345582152	-	1	-	EntrezGene	-	-	-	-	-	-	-	-	-	-	-
12_8385478_A/G	12:8385478-8385478	G	intron_variant,non_coding_transcript_variant	MODIFIER	LOC102165318	102165318	Transcript	XR_002337031.1	misc_RNA	-	2/7	-	-	-	-	-	-	-	rs345582152	-	1	-	EntrezGene	-	-	-	-	-	-	-	-	-	-	-
12_8385478_A/G	12:8385478-8385478	G	intron_variant,non_coding_transcript_variant	MODIFIER	LOC102165318	102165318	Transcript	XR_002337032.1	misc_RNA	-	2/6	-	-	-	-	-	-	-	rs345582152	-	1	-	EntrezGene	-	-	-	-	-	-	-	-	-	-	-
12_8385478_A/G	12:8385478-8385478	G	intron_variant,non_coding_transcript_variant	MODIFIER	LOC102165318	102165318	Transcript	XR_002337033.1	misc_RNA	-	2/5	-	-	-	-	-	-	-	rs345582152	-	1	-	EntrezGene	-	-	-	-	-	-	-	-	-	-	-
12_8385478_A/G	12:8385478-8385478	G	intron_variant,non_coding_transcript_variant	MODIFIER	LOC102165318	102165318	Transcript	XR_002337034.1	misc_RNA	-	2/5	-	-	-	-	-	-	-	rs345582152	-	1	-	EntrezGene	-	-	-	-	-	-	-	-	-	-	-
12_8385478_A/G	12:8385478-8385478	G	intron_variant,non_coding_transcript_variant	MODIFIER	LOC102165318	102165318	Transcript	XR_002337035.1	misc_RNA	-	2/4	-	-	-	-	-	-	-	rs345582152	-	1	-	EntrezGene	-	-	-	-	-	-	-	-	-	-	-
12_8385478_A/G	12:8385478-8385478	G	intron_variant,non_coding_transcript_variant	MODIFIER	LOC102165318	102165318	Transcript	XR_002337036.1	misc_RNA	-	2/6	-	-	-	-	-	-	-	rs345582152	-	1	-	EntrezGene	-	-	-	-	-	-	-	-	-	-	-
12_8385478_A/G	12:8385478-8385478	G	intron_variant,non_coding_transcript_variant	MODIFIER	LOC102165318	102165318	Transcript	XR_002337037.1	misc_RNA	-	2/4	-	-	-	-	-	-	-	rs345582152	-	1	-	EntrezGene	-	-	-	-	-	-	-	-	-	-	-
12_8385478_A/G	12:8385478-8385478	G	intron_variant,non_coding_transcript_variant	MODIFIER	LOC102165318	102165318	Transcript	XR_002337038.1	misc_RNA	-	3/6	-	-	-	-	-	-	-	rs345582152	-	1	-	EntrezGene	-	-	-	-	-	-	-	-	-	-	-
12_8385478_A/G	12:8385478-8385478	G	intron_variant,non_coding_transcript_variant	MODIFIER	LOC102165318	102165318	Transcript	XR_002337039.1	misc_RNA	-	2/6	-	-	-	-	-	-	-	rs345582152	-	1	-	EntrezGene	-	-	-	-	-	-	-	-	-	-	-
12_8385478_A/G	12:8385478-8385478	G	intron_variant,non_coding_transcript_variant	MODIFIER	LOC102165318	102165318	Transcript	XR_002337040.1	misc_RNA	-	3/7	-	-	-	-	-	-	-	rs345582152	-	1	-	EntrezGene	-	-	-	-	-	-	-	-	-	-	-
12_8385478_A/G	12:8385478-8385478	G	intron_variant,non_coding_transcript_variant	MODIFIER	LOC102165318	102165318	Transcript	XR_306421.3	misc_RNA	-	2/4	-	-	-	-	-	-	-	rs345582152	-	1	-	EntrezGene	-	-	-	-	-	-	-	-	-	-	-
12_9265879_T/C	12:9265879-9265879	C	intergenic_variant	MODIFIER	-	-	-	-	-	-	-	-	-	-	-	-	-	-	rs344175372	-	-	-	-	-	-	-	-	-	-	-	-	-	-	-
12_12368651_G/A	12:12368651-12368651	A	intron_variant,non_coding_transcript_variant	MODIFIER	CEP112	100739667	Transcript	XR_002337057.1	misc_RNA	-	27/27	-	-	-	-	-	-	-	rs712750302	-	-1	-	EntrezGene	-	-	-	-	-	-	-	-	-	-	-
12_13386022_A/G	12:13386022-13386022	G	intergenic_variant	MODIFIER	-	-	-	-	-	-	-	-	-	-	-	-	-	-	rs343336520	-	-	-	-	-	-	-	-	-	-	-	-	-	-	-
12_13386038_T/C	12:13386038-13386038	C	intergenic_variant	MODIFIER	-	-	-	-	-	-	-	-	-	-	-	-	-	-	rs327174467	-	-	-	-	-	-	-	-	-	-	-	-	-	-	-
12_13929016_G/A	12:13929016-13929016	A	intron_variant	MODIFIER	PITPNC1	100233199	Transcript	NM_001143722.1	protein_coding	-	5/8	-	-	-	-	-	-	-	rs789573780	-	1	-	EntrezGene	-	-	-	-	-	-	-	-	-	-	-
12_13929016_G/A	12:13929016-13929016	A	intron_variant,non_coding_transcript_variant	MODIFIER	-	NM_001143722	Transcript	NM_001143722.1	cDNA	-	4/7	-	-	-	-	-	-	-	rs789573780	-	1	-	-	-	-	-	-	-	-	-	-	-	-	-
12_13929016_G/A	12:13929016-13929016	A	intron_variant	MODIFIER	PITPNC1	100233199	Transcript	XM_021066040.1	protein_coding	-	5/8	-	-	-	-	-	-	-	rs789573780	-	1	-	EntrezGene	-	-	-	-	-	-	-	-	-	-	-
12_13929016_G/A	12:13929016-13929016	A	intron_variant	MODIFIER	PITPNC1	100233199	Transcript	XM_021066041.1	protein_coding	-	5/9	-	-	-	-	-	-	-	rs789573780	-	1	-	EntrezGene	-	-	-	-	-	-	-	-	-	-	-
12_13929016_G/A	12:13929016-13929016	A	intron_variant	MODIFIER	PITPNC1	100233199	Transcript	XM_021066042.1	protein_coding	-	5/9	-	-	-	-	-	-	-	rs789573780	-	1	-	EntrezGene	-	-	-	-	-	-	-	-	-	-	-
12_15698326_C/T	12:15698326-15698326	T	intron_variant	MODIFIER	TANC2	100515233	Transcript	XM_021068120.1	protein_coding	-	3/27	-	-	-	-	-	-	-	rs3474676308	-	-1	-	EntrezGene	-	-	-	-	-	-	-	-	-	-	-
12_15698326_C/T	12:15698326-15698326	T	intron_variant	MODIFIER	TANC2	100515233	Transcript	XM_021068121.1	protein_coding	-	3/27	-	-	-	-	-	-	-	rs3474676308	-	-1	-	EntrezGene	-	-	-	-	-	-	-	-	-	-	-
12_15698326_C/T	12:15698326-15698326	T	intron_variant	MODIFIER	TANC2	100515233	Transcript	XM_021068122.1	protein_coding	-	3/26	-	-	-	-	-	-	-	rs3474676308	-	-1	-	EntrezGene	-	-	-	-	-	-	-	-	-	-	-
12_15698326_C/T	12:15698326-15698326	T	intron_variant	MODIFIER	TANC2	100515233	Transcript	XM_021068124.1	protein_coding	-	3/26	-	-	-	-	-	-	-	rs3474676308	-	-1	-	EntrezGene	-	-	-	-	-	-	-	-	-	-	-
12_15698326_C/T	12:15698326-15698326	T	intron_variant	MODIFIER	TANC2	100515233	Transcript	XM_021068125.1	protein_coding	-	2/26	-	-	-	-	-	-	-	rs3474676308	-	-1	-	EntrezGene	-	-	-	-	-	-	-	-	-	-	-
12_15698326_C/T	12:15698326-15698326	T	intron_variant	MODIFIER	TANC2	100515233	Transcript	XM_021068126.1	protein_coding	-	3/26	-	-	-	-	-	-	-	rs3474676308	-	-1	-	EntrezGene	-	-	-	-	-	-	-	-	-	-	-
12_15698326_C/T	12:15698326-15698326	T	intron_variant	MODIFIER	TANC2	100515233	Transcript	XM_021068127.1	protein_coding	-	3/27	-	-	-	-	-	-	-	rs3474676308	-	-1	-	EntrezGene	-	-	-	-	-	-	-	-	-	-	-
12_15698326_C/T	12:15698326-15698326	T	intron_variant	MODIFIER	TANC2	100515233	Transcript	XM_021068128.1	protein_coding	-	2/26	-	-	-	-	-	-	-	rs3474676308	-	-1	-	EntrezGene	-	-	-	-	-	-	-	-	-	-	-
12_15698326_C/T	12:15698326-15698326	T	intron_variant	MODIFIER	TANC2	100515233	Transcript	XM_021068129.1	protein_coding	-	3/27	-	-	-	-	-	-	-	rs3474676308	-	-1	-	EntrezGene	-	-	-	-	-	-	-	-	-	-	-
12_15698326_C/T	12:15698326-15698326	T	intron_variant	MODIFIER	TANC2	100515233	Transcript	XM_021068130.1	protein_coding	-	3/26	-	-	-	-	-	-	-	rs3474676308	-	-1	-	EntrezGene	-	-	-	-	-	-	-	-	-	-	-
12_15698326_C/T	12:15698326-15698326	T	intron_variant	MODIFIER	TANC2	100515233	Transcript	XM_021068131.1	protein_coding	-	3/25	-	-	-	-	-	-	-	rs3474676308	-	-1	-	EntrezGene	-	-	-	-	-	-	-	-	-	-	-
12_15698326_C/T	12:15698326-15698326	T	intron_variant	MODIFIER	TANC2	100515233	Transcript	XM_021068132.1	protein_coding	-	2/27	-	-	-	-	-	-	-	rs3474676308	-	-1	-	EntrezGene	-	-	-	-	-	-	-	-	-	-	-
12_15698326_C/T	12:15698326-15698326	T	intron_variant	MODIFIER	TANC2	100515233	Transcript	XM_021068133.1	protein_coding	-	2/27	-	-	-	-	-	-	-	rs3474676308	-	-1	-	EntrezGene	-	-	-	-	-	-	-	-	-	-	-
12_15698326_C/T	12:15698326-15698326	T	intron_variant	MODIFIER	TANC2	100515233	Transcript	XM_021068134.1	protein_coding	-	2/26	-	-	-	-	-	-	-	rs3474676308	-	-1	-	EntrezGene	-	-	-	-	-	-	-	-	-	-	-
12_15698326_C/T	12:15698326-15698326	T	intron_variant	MODIFIER	TANC2	100515233	Transcript	XM_021068135.1	protein_coding	-	2/26	-	-	-	-	-	-	-	rs3474676308	-	-1	-	EntrezGene	-	-	-	-	-	-	-	-	-	-	-
12_19418443_C/A	12:19418443-19418443	A	upstream_gene_variant	MODIFIER	LOC106505423	106505423	Transcript	XR_001299854.2	lncRNA	-	-	-	-	-	-	-	-	-	-	3164	-1	-	EntrezGene	-	-	-	-	-	-	-	-	-	-	-
12_20929823_T/C	12:20929823-20929823	C	intron_variant	MODIFIER	JUP	397592	Transcript	NM_214323.1	protein_coding	-	15/15	-	-	-	-	-	-	-	rs330782574	-	1	-	EntrezGene	-	-	-	-	-	-	-	-	-	-	-
12_20929823_T/C	12:20929823-20929823	C	intron_variant,non_coding_transcript_variant	MODIFIER	-	NM_214323	Transcript	NM_214323.1	cDNA	-	14/14	-	-	-	-	-	-	-	rs330782574	-	1	-	-	-	-	-	-	-	-	-	-	-	-	-
12_21059289_T/G	12:21059289-21059289	G	intergenic_variant	MODIFIER	-	-	-	-	-	-	-	-	-	-	-	-	-	-	rs3475949602	-	-	-	-	-	-	-	-	-	-	-	-	-	-	-
12_21534720_T/G	12:21534720-21534720	G	intron_variant	MODIFIER	KRT23	100519795	Transcript	XM_003131459.6	protein_coding	-	1/7	-	-	-	-	-	-	-	rs3475006849	-	1	-	EntrezGene	-	-	-	-	-	-	-	-	-	-	-
12_21864715_A/G	12:21864715-21864715	G	intron_variant	MODIFIER	CCR7	396663	Transcript	NM_001001532.3	protein_coding	-	2/2	-	-	-	-	-	-	-	rs340279981	-	1	-	EntrezGene	-	-	-	-	-	-	-	-	-	-	-
12_21864715_A/G	12:21864715-21864715	G	intron_variant,non_coding_transcript_variant	MODIFIER	-	NM_001001532	Transcript	NM_001001532.3	cDNA	-	2/2	-	-	-	-	-	-	-	rs340279981	-	1	-	-	-	-	-	-	-	-	-	-	-	-	-
12_22926235_C/T	12:22926235-22926235	T	intron_variant	MODIFIER	FBXL20	100517553	Transcript	XM_003482995.4	protein_coding	-	2/14	-	-	-	-	-	-	-	rs339084201	-	1	-	EntrezGene	-	-	-	-	-	-	-	-	-	-	-
12_22926235_C/T	12:22926235-22926235	T	intron_variant	MODIFIER	FBXL20	100517553	Transcript	XM_005653936.3	protein_coding	-	2/14	-	-	-	-	-	-	-	rs339084201	-	1	-	EntrezGene	-	-	-	-	-	-	-	-	-	-	-
12_22926235_C/T	12:22926235-22926235	T	intron_variant	MODIFIER	FBXL20	100517553	Transcript	XM_013979808.2	protein_coding	-	4/16	-	-	-	-	-	-	-	rs339084201	-	1	-	EntrezGene	-	-	-	-	-	-	-	-	-	-	-
12_22926235_C/T	12:22926235-22926235	T	intron_variant	MODIFIER	FBXL20	100517553	Transcript	XM_013979813.2	protein_coding	-	4/16	-	-	-	-	-	-	-	rs339084201	-	1	-	EntrezGene	-	-	-	-	-	-	-	-	-	-	-
12_22926235_C/T	12:22926235-22926235	T	intron_variant	MODIFIER	FBXL20	100517553	Transcript	XM_013979816.2	protein_coding	-	3/15	-	-	-	-	-	-	-	rs339084201	-	1	-	EntrezGene	-	-	-	-	-	-	-	-	-	-	-
12_22926235_C/T	12:22926235-22926235	T	intron_variant	MODIFIER	FBXL20	100517553	Transcript	XM_013979820.2	protein_coding	-	3/15	-	-	-	-	-	-	-	rs339084201	-	1	-	EntrezGene	-	-	-	-	-	-	-	-	-	-	-
12_22926235_C/T	12:22926235-22926235	T	intron_variant,non_coding_transcript_variant	MODIFIER	FBXL20	100517553	Transcript	XR_002337138.1	misc_RNA	-	3/14	-	-	-	-	-	-	-	rs339084201	-	1	-	EntrezGene	-	-	-	-	-	-	-	-	-	-	-
12_22926235_C/T	12:22926235-22926235	T	intron_variant,non_coding_transcript_variant	MODIFIER	FBXL20	100517553	Transcript	XR_002337139.1	misc_RNA	-	2/13	-	-	-	-	-	-	-	rs339084201	-	1	-	EntrezGene	-	-	-	-	-	-	-	-	-	-	-
12_22926235_C/T	12:22926235-22926235	T	intron_variant,non_coding_transcript_variant	MODIFIER	FBXL20	100517553	Transcript	XR_002337140.1	misc_RNA	-	2/13	-	-	-	-	-	-	-	rs339084201	-	1	-	EntrezGene	-	-	-	-	-	-	-	-	-	-	-
12_24989432_C/G	12:24989432-24989432	G	intron_variant	MODIFIER	TTLL6	100523818	Transcript	XM_013980112.2	protein_coding	-	13/15	-	-	-	-	-	-	-	rs336252884	-	-1	-	EntrezGene	-	-	-	-	-	-	-	-	-	-	-
12_24989432_C/G	12:24989432-24989432	G	intron_variant	MODIFIER	TTLL6	100523818	Transcript	XM_013980116.2	protein_coding	-	12/14	-	-	-	-	-	-	-	rs336252884	-	-1	-	EntrezGene	-	-	-	-	-	-	-	-	-	-	-
12_24989432_C/G	12:24989432-24989432	G	intron_variant	MODIFIER	TTLL6	100523818	Transcript	XM_021067112.1	protein_coding	-	8/10	-	-	-	-	-	-	-	rs336252884	-	-1	-	EntrezGene	-	-	-	-	-	-	-	-	-	-	-
12_24989457_G/T	12:24989457-24989457	T	intron_variant	MODIFIER	TTLL6	100523818	Transcript	XM_013980112.2	protein_coding	-	13/15	-	-	-	-	-	-	-	rs692012327	-	-1	-	EntrezGene	-	-	-	-	-	-	-	-	-	-	-
12_24989457_G/T	12:24989457-24989457	T	intron_variant	MODIFIER	TTLL6	100523818	Transcript	XM_013980116.2	protein_coding	-	12/14	-	-	-	-	-	-	-	rs692012327	-	-1	-	EntrezGene	-	-	-	-	-	-	-	-	-	-	-
12_24989457_G/T	12:24989457-24989457	T	intron_variant	MODIFIER	TTLL6	100523818	Transcript	XM_021067112.1	protein_coding	-	8/10	-	-	-	-	-	-	-	rs692012327	-	-1	-	EntrezGene	-	-	-	-	-	-	-	-	-	-	-
12_25278847_T/G	12:25278847-25278847	G	intron_variant	MODIFIER	LOC110255214	110255214	Transcript	XM_005668854.2	protein_coding	-	1/11	-	-	-	-	-	-	-	rs327419191	-	1	-	EntrezGene	-	-	-	-	-	-	-	-	-	-	-
12_25278847_T/G	12:25278847-25278847	G	intron_variant	MODIFIER	LOC110255214	110255214	Transcript	XM_005668856.2	protein_coding	-	1/9	-	-	-	-	-	-	-	rs327419191	-	1	-	EntrezGene	-	-	-	-	-	-	-	-	-	-	-
12_25278847_T/G	12:25278847-25278847	G	intron_variant	MODIFIER	LOC110255214	110255214	Transcript	XM_021067114.1	protein_coding	-	1/11	-	-	-	-	-	-	-	rs327419191	-	1	-	EntrezGene	-	-	-	-	-	-	-	-	-	-	-
12_25278847_T/G	12:25278847-25278847	G	intron_variant	MODIFIER	LOC110255214	110255214	Transcript	XM_021067115.1	protein_coding	-	1/12	-	-	-	-	-	-	-	rs327419191	-	1	-	EntrezGene	-	-	-	-	-	-	-	-	-	-	-
12_25278847_T/G	12:25278847-25278847	G	intron_variant	MODIFIER	LOC110255214	110255214	Transcript	XM_021067116.1	protein_coding	-	1/11	-	-	-	-	-	-	-	rs327419191	-	1	-	EntrezGene	-	-	-	-	-	-	-	-	-	-	-
12_25278847_T/G	12:25278847-25278847	G	intron_variant	MODIFIER	LOC110255214	110255214	Transcript	XM_021067117.1	protein_coding	-	1/10	-	-	-	-	-	-	-	rs327419191	-	1	-	EntrezGene	-	-	-	-	-	-	-	-	-	-	-
12_25278847_T/G	12:25278847-25278847	G	intron_variant	MODIFIER	LOC110255214	110255214	Transcript	XM_021067118.1	protein_coding	-	1/10	-	-	-	-	-	-	-	rs327419191	-	1	-	EntrezGene	-	-	-	-	-	-	-	-	-	-	-
12_25278847_T/G	12:25278847-25278847	G	intron_variant	MODIFIER	LOC110255214	110255214	Transcript	XM_021067119.1	protein_coding	-	1/10	-	-	-	-	-	-	-	rs327419191	-	1	-	EntrezGene	-	-	-	-	-	-	-	-	-	-	-
12_25278847_T/G	12:25278847-25278847	G	intron_variant	MODIFIER	LOC110255214	110255214	Transcript	XM_021067120.1	protein_coding	-	1/9	-	-	-	-	-	-	-	rs327419191	-	1	-	EntrezGene	-	-	-	-	-	-	-	-	-	-	-
12_25278847_T/G	12:25278847-25278847	G	intron_variant,non_coding_transcript_variant	MODIFIER	LOC110255214	110255214	Transcript	XR_002337159.1	misc_RNA	-	1/10	-	-	-	-	-	-	-	rs327419191	-	1	-	EntrezGene	-	-	-	-	-	-	-	-	-	-	-
12_26444490_T/C	12:26444490-26444490	C	intergenic_variant	MODIFIER	-	-	-	-	-	-	-	-	-	-	-	-	-	-	rs329791619	-	-	-	-	-	-	-	-	-	-	-	-	-	-	-
12_26943986_G/T	12:26943986-26943986	T	intron_variant	MODIFIER	ABCC3	100513231	Transcript	XM_003131575.6	protein_coding	-	8/32	-	-	-	-	-	-	-	rs330693121	-	1	-	EntrezGene	-	-	-	-	-	-	-	-	-	-	-
12_38980470_T/C	12:38980470-38980470	C	downstream_gene_variant	MODIFIER	DUSP14	100623524	Transcript	XM_003483054.4	protein_coding	-	-	-	-	-	-	-	-	-	rs787287154	1902	1	-	EntrezGene	-	-	-	-	-	-	-	-	-	-	-
12_38980470_T/C	12:38980470-38980470	C	intron_variant	MODIFIER	SYNRG	100624012	Transcript	XM_013989945.2	protein_coding	-	20/21	-	-	-	-	-	-	-	rs787287154	-	-1	-	EntrezGene	-	-	-	-	-	-	-	-	-	-	-
12_38980470_T/C	12:38980470-38980470	C	intron_variant	MODIFIER	SYNRG	100624012	Transcript	XM_021067343.1	protein_coding	-	21/22	-	-	-	-	-	-	-	rs787287154	-	-1	-	EntrezGene	-	-	-	-	-	-	-	-	-	-	-
12_38980470_T/C	12:38980470-38980470	C	intron_variant	MODIFIER	SYNRG	100624012	Transcript	XM_021067344.1	protein_coding	-	21/21	-	-	-	-	-	-	-	rs787287154	-	-1	-	EntrezGene	-	-	-	-	-	-	-	-	-	-	-
12_38980470_T/C	12:38980470-38980470	C	intron_variant	MODIFIER	SYNRG	100624012	Transcript	XM_021067345.1	protein_coding	-	21/21	-	-	-	-	-	-	-	rs787287154	-	-1	-	EntrezGene	-	-	-	-	-	-	-	-	-	-	-
12_38980470_T/C	12:38980470-38980470	C	intron_variant	MODIFIER	SYNRG	100624012	Transcript	XM_021067346.1	protein_coding	-	21/22	-	-	-	-	-	-	-	rs787287154	-	-1	-	EntrezGene	-	-	-	-	-	-	-	-	-	-	-
12_38980470_T/C	12:38980470-38980470	C	intron_variant	MODIFIER	SYNRG	100624012	Transcript	XM_021067347.1	protein_coding	-	21/22	-	-	-	-	-	-	-	rs787287154	-	-1	-	EntrezGene	-	-	-	-	-	-	-	-	-	-	-
12_38980470_T/C	12:38980470-38980470	C	intron_variant	MODIFIER	SYNRG	100624012	Transcript	XM_021067349.1	protein_coding	-	21/22	-	-	-	-	-	-	-	rs787287154	-	-1	-	EntrezGene	-	-	-	-	-	-	-	-	-	-	-
12_38980470_T/C	12:38980470-38980470	C	intron_variant	MODIFIER	SYNRG	100624012	Transcript	XM_021067350.1	protein_coding	-	21/22	-	-	-	-	-	-	-	rs787287154	-	-1	-	EntrezGene	-	-	-	-	-	-	-	-	-	-	-
12_38980470_T/C	12:38980470-38980470	C	intron_variant	MODIFIER	SYNRG	100624012	Transcript	XM_021067351.1	protein_coding	-	21/21	-	-	-	-	-	-	-	rs787287154	-	-1	-	EntrezGene	-	-	-	-	-	-	-	-	-	-	-
12_38980470_T/C	12:38980470-38980470	C	intron_variant	MODIFIER	SYNRG	100624012	Transcript	XM_021067352.1	protein_coding	-	21/21	-	-	-	-	-	-	-	rs787287154	-	-1	-	EntrezGene	-	-	-	-	-	-	-	-	-	-	-
12_38980470_T/C	12:38980470-38980470	C	intron_variant	MODIFIER	SYNRG	100624012	Transcript	XM_021067353.1	protein_coding	-	21/21	-	-	-	-	-	-	-	rs787287154	-	-1	-	EntrezGene	-	-	-	-	-	-	-	-	-	-	-
12_38980470_T/C	12:38980470-38980470	C	intron_variant	MODIFIER	SYNRG	100624012	Transcript	XM_021067354.1	protein_coding	-	21/21	-	-	-	-	-	-	-	rs787287154	-	-1	-	EntrezGene	-	-	-	-	-	-	-	-	-	-	-
12_38980470_T/C	12:38980470-38980470	C	intron_variant	MODIFIER	SYNRG	100624012	Transcript	XM_021067355.1	protein_coding	-	20/21	-	-	-	-	-	-	-	rs787287154	-	-1	-	EntrezGene	-	-	-	-	-	-	-	-	-	-	-
12_38980470_T/C	12:38980470-38980470	C	intron_variant	MODIFIER	SYNRG	100624012	Transcript	XM_021067356.1	protein_coding	-	20/21	-	-	-	-	-	-	-	rs787287154	-	-1	-	EntrezGene	-	-	-	-	-	-	-	-	-	-	-
12_38980470_T/C	12:38980470-38980470	C	intron_variant	MODIFIER	SYNRG	100624012	Transcript	XM_021067357.1	protein_coding	-	20/21	-	-	-	-	-	-	-	rs787287154	-	-1	-	EntrezGene	-	-	-	-	-	-	-	-	-	-	-
12_38980470_T/C	12:38980470-38980470	C	intron_variant	MODIFIER	SYNRG	100624012	Transcript	XM_021067359.1	protein_coding	-	20/20	-	-	-	-	-	-	-	rs787287154	-	-1	-	EntrezGene	-	-	-	-	-	-	-	-	-	-	-
12_38980470_T/C	12:38980470-38980470	C	intron_variant	MODIFIER	SYNRG	100624012	Transcript	XM_021067360.1	protein_coding	-	20/20	-	-	-	-	-	-	-	rs787287154	-	-1	-	EntrezGene	-	-	-	-	-	-	-	-	-	-	-
12_38980470_T/C	12:38980470-38980470	C	intron_variant	MODIFIER	SYNRG	100624012	Transcript	XM_021067361.1	protein_coding	-	20/20	-	-	-	-	-	-	-	rs787287154	-	-1	-	EntrezGene	-	-	-	-	-	-	-	-	-	-	-
12_38980470_T/C	12:38980470-38980470	C	intron_variant	MODIFIER	SYNRG	100624012	Transcript	XM_021067362.1	protein_coding	-	19/20	-	-	-	-	-	-	-	rs787287154	-	-1	-	EntrezGene	-	-	-	-	-	-	-	-	-	-	-
12_38980470_T/C	12:38980470-38980470	C	intron_variant	MODIFIER	SYNRG	100624012	Transcript	XM_021067363.1	protein_coding	-	19/19	-	-	-	-	-	-	-	rs787287154	-	-1	-	EntrezGene	-	-	-	-	-	-	-	-	-	-	-
12_38980470_T/C	12:38980470-38980470	C	intron_variant	MODIFIER	SYNRG	100624012	Transcript	XM_021067364.1	protein_coding	-	19/19	-	-	-	-	-	-	-	rs787287154	-	-1	-	EntrezGene	-	-	-	-	-	-	-	-	-	-	-
12_38980470_T/C	12:38980470-38980470	C	intron_variant	MODIFIER	SYNRG	100624012	Transcript	XM_021067365.1	protein_coding	-	19/20	-	-	-	-	-	-	-	rs787287154	-	-1	-	EntrezGene	-	-	-	-	-	-	-	-	-	-	-
12_38980470_T/C	12:38980470-38980470	C	intron_variant	MODIFIER	SYNRG	100624012	Transcript	XM_021067366.1	protein_coding	-	19/20	-	-	-	-	-	-	-	rs787287154	-	-1	-	EntrezGene	-	-	-	-	-	-	-	-	-	-	-
12_38980470_T/C	12:38980470-38980470	C	intron_variant	MODIFIER	SYNRG	100624012	Transcript	XM_021067367.1	protein_coding	-	19/20	-	-	-	-	-	-	-	rs787287154	-	-1	-	EntrezGene	-	-	-	-	-	-	-	-	-	-	-
12_38980470_T/C	12:38980470-38980470	C	intron_variant	MODIFIER	SYNRG	100624012	Transcript	XM_021067369.1	protein_coding	-	19/19	-	-	-	-	-	-	-	rs787287154	-	-1	-	EntrezGene	-	-	-	-	-	-	-	-	-	-	-
12_38980470_T/C	12:38980470-38980470	C	intron_variant	MODIFIER	SYNRG	100624012	Transcript	XM_021067370.1	protein_coding	-	19/19	-	-	-	-	-	-	-	rs787287154	-	-1	-	EntrezGene	-	-	-	-	-	-	-	-	-	-	-
12_38980470_T/C	12:38980470-38980470	C	intron_variant	MODIFIER	SYNRG	100624012	Transcript	XM_021067371.1	protein_coding	-	19/19	-	-	-	-	-	-	-	rs787287154	-	-1	-	EntrezGene	-	-	-	-	-	-	-	-	-	-	-
12_38980470_T/C	12:38980470-38980470	C	intron_variant	MODIFIER	SYNRG	100624012	Transcript	XM_021067372.1	protein_coding	-	19/19	-	-	-	-	-	-	-	rs787287154	-	-1	-	EntrezGene	-	-	-	-	-	-	-	-	-	-	-
12_38980470_T/C	12:38980470-38980470	C	intron_variant,non_coding_transcript_variant	MODIFIER	SYNRG	100624012	Transcript	XR_002337214.1	misc_RNA	-	21/23	-	-	-	-	-	-	-	rs787287154	-	-1	-	EntrezGene	-	-	-	-	-	-	-	-	-	-	-
12_38980470_T/C	12:38980470-38980470	C	intron_variant,non_coding_transcript_variant	MODIFIER	SYNRG	100624012	Transcript	XR_002337215.1	misc_RNA	-	21/23	-	-	-	-	-	-	-	rs787287154	-	-1	-	EntrezGene	-	-	-	-	-	-	-	-	-	-	-
12_38980470_T/C	12:38980470-38980470	C	intron_variant,non_coding_transcript_variant	MODIFIER	SYNRG	100624012	Transcript	XR_002337216.1	misc_RNA	-	19/21	-	-	-	-	-	-	-	rs787287154	-	-1	-	EntrezGene	-	-	-	-	-	-	-	-	-	-	-
12_38980470_T/C	12:38980470-38980470	C	intron_variant,non_coding_transcript_variant	MODIFIER	SYNRG	100624012	Transcript	XR_002337217.1	misc_RNA	-	19/20	-	-	-	-	-	-	-	rs787287154	-	-1	-	EntrezGene	-	-	-	-	-	-	-	-	-	-	-
12_41224868_C/T	12:41224868-41224868	T	intergenic_variant	MODIFIER	-	-	-	-	-	-	-	-	-	-	-	-	-	-	rs322843587	-	-	-	-	-	-	-	-	-	-	-	-	-	-	-
12_42830847_T/C	12:42830847-42830847	C	intron_variant	MODIFIER	ADAP2	100337675	Transcript	NM_001195323.1	protein_coding	-	7/11	-	-	-	-	-	-	-	rs788881533	-	-1	-	EntrezGene	-	-	-	-	-	-	-	-	-	-	-
12_42830847_T/C	12:42830847-42830847	C	intron_variant,non_coding_transcript_variant	MODIFIER	-	NM_001195323	Transcript	NM_001195323.1	cDNA	-	6/10	-	-	-	-	-	-	-	rs788881533	-	-1	-	-	-	-	-	-	-	-	-	-	-	-	-
12_42830847_T/C	12:42830847-42830847	C	intron_variant	MODIFIER	ADAP2	100337675	Transcript	XM_005669057.3	protein_coding	-	7/11	-	-	-	-	-	-	-	rs788881533	-	-1	-	EntrezGene	-	-	-	-	-	-	-	-	-	-	-
12_42830847_T/C	12:42830847-42830847	C	intron_variant	MODIFIER	ADAP2	100337675	Transcript	XM_021066053.1	protein_coding	-	6/9	-	-	-	-	-	-	-	rs788881533	-	-1	-	EntrezGene	-	-	-	-	-	-	-	-	-	-	-
12_42830847_T/C	12:42830847-42830847	C	intron_variant	MODIFIER	ADAP2	100337675	Transcript	XM_021066054.1	protein_coding	-	7/10	-	-	-	-	-	-	-	rs788881533	-	-1	-	EntrezGene	-	-	-	-	-	-	-	-	-	-	-
12_42830847_T/C	12:42830847-42830847	C	intron_variant	MODIFIER	ADAP2	100337675	Transcript	XM_021066055.1	protein_coding	-	7/10	-	-	-	-	-	-	-	rs788881533	-	-1	-	EntrezGene	-	-	-	-	-	-	-	-	-	-	-
12_42830847_T/C	12:42830847-42830847	C	intron_variant	MODIFIER	ADAP2	100337675	Transcript	XM_021066056.1	protein_coding	-	7/10	-	-	-	-	-	-	-	rs788881533	-	-1	-	EntrezGene	-	-	-	-	-	-	-	-	-	-	-
12_42830847_T/C	12:42830847-42830847	C	intron_variant	MODIFIER	ADAP2	100337675	Transcript	XM_021066057.1	protein_coding	-	6/9	-	-	-	-	-	-	-	rs788881533	-	-1	-	EntrezGene	-	-	-	-	-	-	-	-	-	-	-
12_42830847_T/C	12:42830847-42830847	C	intron_variant	MODIFIER	ADAP2	100337675	Transcript	XM_021066058.1	protein_coding	-	6/9	-	-	-	-	-	-	-	rs788881533	-	-1	-	EntrezGene	-	-	-	-	-	-	-	-	-	-	-
12_42830847_T/C	12:42830847-42830847	C	intron_variant	MODIFIER	ADAP2	100337675	Transcript	XM_021066059.1	protein_coding	-	6/9	-	-	-	-	-	-	-	rs788881533	-	-1	-	EntrezGene	-	-	-	-	-	-	-	-	-	-	-
12_42830847_T/C	12:42830847-42830847	C	intron_variant	MODIFIER	ADAP2	100337675	Transcript	XM_021066060.1	protein_coding	-	6/9	-	-	-	-	-	-	-	rs788881533	-	-1	-	EntrezGene	-	-	-	-	-	-	-	-	-	-	-
12_42830847_T/C	12:42830847-42830847	C	intron_variant	MODIFIER	ADAP2	100337675	Transcript	XM_021066061.1	protein_coding	-	6/10	-	-	-	-	-	-	-	rs788881533	-	-1	-	EntrezGene	-	-	-	-	-	-	-	-	-	-	-
12_42830847_T/C	12:42830847-42830847	C	intron_variant	MODIFIER	ADAP2	100337675	Transcript	XM_021066062.1	protein_coding	-	6/10	-	-	-	-	-	-	-	rs788881533	-	-1	-	EntrezGene	-	-	-	-	-	-	-	-	-	-	-
12_42830847_T/C	12:42830847-42830847	C	intron_variant	MODIFIER	ADAP2	100337675	Transcript	XM_021066063.1	protein_coding	-	6/9	-	-	-	-	-	-	-	rs788881533	-	-1	-	EntrezGene	-	-	-	-	-	-	-	-	-	-	-
12_47311927_C/G	12:47311927-47311927	G	intron_variant	MODIFIER	RFLNB	100524216	Transcript	XM_003131818.4	protein_coding	-	2/2	-	-	-	-	-	-	-	rs318823561	-	1	-	EntrezGene	-	-	-	-	-	-	-	-	-	-	-
12_47533729_T/C	12:47533729-47533729	C	intron_variant	MODIFIER	DOC2B	110256069	Transcript	XM_021067535.1	protein_coding	-	1/8	-	-	-	-	-	-	-	rs3472913290	-	1	-	EntrezGene	-	-	-	-	-	-	-	-	-	-	-
12_47533729_T/C	12:47533729-47533729	C	upstream_gene_variant	MODIFIER	DOC2B	110256069	Transcript	XM_021067536.1	protein_coding	-	-	-	-	-	-	-	-	-	rs3472913290	3722	1	-	EntrezGene	-	-	-	-	-	-	-	-	-	-	-
12_47889177_A/G	12:47889177-47889177	G	intron_variant	MODIFIER	PRPF8	100526074	Transcript	XM_021067568.1	protein_coding	-	8/42	-	-	-	-	-	-	-	-	-	-1	-	EntrezGene	-	-	-	-	-	-	-	-	-	-	-
12_47889177_A/G	12:47889177-47889177	G	intron_variant	MODIFIER	PRPF8	100526074	Transcript	XM_021067569.1	protein_coding	-	8/42	-	-	-	-	-	-	-	-	-	-1	-	EntrezGene	-	-	-	-	-	-	-	-	-	-	-
12_52857493_G/C	12:52857493-52857493	C	downstream_gene_variant	MODIFIER	TNFSF13	100127162	Transcript	NM_001112690.1	protein_coding	-	-	-	-	-	-	-	-	-	rs3475599546	1003	1	-	EntrezGene	-	-	-	-	-	-	-	-	-	-	-
12_52857493_G/C	12:52857493-52857493	C	downstream_gene_variant	MODIFIER	-	NM_001112690	Transcript	NM_001112690.1	cDNA	-	-	-	-	-	-	-	-	-	rs3475599546	1003	1	-	-	-	-	-	-	-	-	-	-	-	-	-
12_52857493_G/C	12:52857493-52857493	C	downstream_gene_variant	MODIFIER	TNFSF12	100127163	Transcript	NM_001112691.1	protein_coding	-	-	-	-	-	-	-	-	-	rs3475599546	4166	1	-	EntrezGene	-	-	-	-	-	-	-	-	-	-	-
12_52857493_G/C	12:52857493-52857493	C	downstream_gene_variant	MODIFIER	-	NM_001112691	Transcript	NM_001112691.1	cDNA	-	-	-	-	-	-	-	-	-	rs3475599546	4168	1	-	-	-	-	-	-	-	-	-	-	-	-	-
12_52857493_G/C	12:52857493-52857493	C	downstream_gene_variant	MODIFIER	TNFSF13	100127162	Transcript	XM_021066031.1	protein_coding	-	-	-	-	-	-	-	-	-	rs3475599546	460	1	-	EntrezGene	-	-	-	-	-	-	-	-	-	-	-
12_52857493_G/C	12:52857493-52857493	C	downstream_gene_variant	MODIFIER	TNFSF13	100127162	Transcript	XM_021066032.1	protein_coding	-	-	-	-	-	-	-	-	-	rs3475599546	460	1	-	EntrezGene	-	-	-	-	-	-	-	-	-	-	-
12_52857493_G/C	12:52857493-52857493	C	downstream_gene_variant	MODIFIER	TNFSF12	100127163	Transcript	XM_021066033.1	protein_coding	-	-	-	-	-	-	-	-	-	rs3475599546	4165	1	-	EntrezGene	-	-	-	-	-	-	-	-	-	-	-
12_52857493_G/C	12:52857493-52857493	C	5_prime_UTR_variant	MODIFIER	SENP3	100625547	Transcript	XM_021067831.1	protein_coding	1/11	-	-	-	31	-	-	-	-	rs3475599546	-	1	-	EntrezGene	-	-	-	-	-	-	-	-	-	-	-
12_52857493_G/C	12:52857493-52857493	C	5_prime_UTR_variant	MODIFIER	SENP3	100625547	Transcript	XM_021067832.1	protein_coding	1/11	-	-	-	31	-	-	-	-	rs3475599546	-	1	-	EntrezGene	-	-	-	-	-	-	-	-	-	-	-
12_53780387_C/A	12:53780387-53780387	A	intron_variant	MODIFIER	MYH10	396903	Transcript	XM_021067863.1	protein_coding	-	1/43	-	-	-	-	-	-	-	rs700263229	-	-1	-	EntrezGene	-	-	-	-	-	-	-	-	-	-	-
12_55744093_C/T	12:55744093-55744093	T	intergenic_variant	MODIFIER	-	-	-	-	-	-	-	-	-	-	-	-	-	-	rs3472188981	-	-	-	-	-	-	-	-	-	-	-	-	-	-	-
12_58178429_G/A	12:58178429-58178429	A	intergenic_variant	MODIFIER	-	-	-	-	-	-	-	-	-	-	-	-	-	-	rs691225267	-	-	-	-	-	-	-	-	-	-	-	-	-	-	-
12_58352922_C/T	12:58352922-58352922	T	intron_variant	MODIFIER	LOC102160183	102160183	Transcript	XM_021066318.1	protein_coding	-	3/9	-	-	-	-	-	-	-	rs343273690	-	1	-	EntrezGene	-	-	-	-	-	-	-	-	-	-	-
12_59436738_G/A	12:59436738-59436738	A	intron_variant	MODIFIER	ADORA2B	606745	Transcript	XM_021066285.1	protein_coding	-	1/1	-	-	-	-	-	-	-	-	-	-1	-	EntrezGene	-	-	-	-	-	-	-	-	-	-	-
12_59436738_G/A	12:59436738-59436738	A	downstream_gene_variant	MODIFIER	ZSWIM7	100625779	Transcript	XM_021066289.1	protein_coding	-	-	-	-	-	-	-	-	-	-	2049	1	-	EntrezGene	-	-	-	-	-	-	-	-	-	-	-
12_61186153_C/A	12:61186153-61186153	A	upstream_gene_variant	MODIFIER	MPRIP	110256142	Transcript	XM_021068031.1	protein_coding	-	-	-	-	-	-	-	-	-	-	249	-1	-	EntrezGene	-	-	-	-	-	-	-	-	-	-	-
12_61186153_C/A	12:61186153-61186153	A	upstream_gene_variant	MODIFIER	MPRIP	110256142	Transcript	XM_021068032.1	protein_coding	-	-	-	-	-	-	-	-	-	-	247	-1	-	EntrezGene	-	-	-	-	-	-	-	-	-	-	-
12_61186153_C/A	12:61186153-61186153	A	upstream_gene_variant	MODIFIER	MPRIP	110256142	Transcript	XM_021068034.1	protein_coding	-	-	-	-	-	-	-	-	-	-	251	-1	-	EntrezGene	-	-	-	-	-	-	-	-	-	-	-
12_61186153_C/A	12:61186153-61186153	A	upstream_gene_variant	MODIFIER	MPRIP	110256142	Transcript	XM_021068035.1	protein_coding	-	-	-	-	-	-	-	-	-	-	249	-1	-	EntrezGene	-	-	-	-	-	-	-	-	-	-	-
12_61186153_C/A	12:61186153-61186153	A	upstream_gene_variant	MODIFIER	MPRIP	110256142	Transcript	XM_021068036.1	protein_coding	-	-	-	-	-	-	-	-	-	-	263	-1	-	EntrezGene	-	-	-	-	-	-	-	-	-	-	-
12_61186153_C/A	12:61186153-61186153	A	upstream_gene_variant	MODIFIER	MPRIP	110256142	Transcript	XM_021068038.1	protein_coding	-	-	-	-	-	-	-	-	-	-	264	-1	-	EntrezGene	-	-	-	-	-	-	-	-	-	-	-
12_61186153_C/A	12:61186153-61186153	A	upstream_gene_variant	MODIFIER	MPRIP	110256142	Transcript	XM_021068039.1	protein_coding	-	-	-	-	-	-	-	-	-	-	264	-1	-	EntrezGene	-	-	-	-	-	-	-	-	-	-	-
12_61186153_C/A	12:61186153-61186153	A	upstream_gene_variant	MODIFIER	MPRIP	110256142	Transcript	XM_021068040.1	protein_coding	-	-	-	-	-	-	-	-	-	-	265	-1	-	EntrezGene	-	-	-	-	-	-	-	-	-	-	-
12_61186153_C/A	12:61186153-61186153	A	upstream_gene_variant	MODIFIER	MPRIP	110256142	Transcript	XM_021068041.1	protein_coding	-	-	-	-	-	-	-	-	-	-	266	-1	-	EntrezGene	-	-	-	-	-	-	-	-	-	-	-
12_61186153_C/A	12:61186153-61186153	A	upstream_gene_variant	MODIFIER	MPRIP	110256142	Transcript	XM_021068042.1	protein_coding	-	-	-	-	-	-	-	-	-	-	266	-1	-	EntrezGene	-	-	-	-	-	-	-	-	-	-	-
12_61186153_C/A	12:61186153-61186153	A	upstream_gene_variant	MODIFIER	MPRIP	110256142	Transcript	XM_021068043.1	protein_coding	-	-	-	-	-	-	-	-	-	-	265	-1	-	EntrezGene	-	-	-	-	-	-	-	-	-	-	-
13_19771_A/T	13:19771-19771	T	intergenic_variant	MODIFIER	-	-	-	-	-	-	-	-	-	-	-	-	-	-	-	-	-	-	-	-	-	-	-	-	-	-	-	-	-	-
13_19772_T/C	13:19772-19772	C	intergenic_variant	MODIFIER	-	-	-	-	-	-	-	-	-	-	-	-	-	-	-	-	-	-	-	-	-	-	-	-	-	-	-	-	-	-
13_60391_C/G	13:60391-60391	G	intergenic_variant	MODIFIER	-	-	-	-	-	-	-	-	-	-	-	-	-	-	rs3474288533	-	-	-	-	-	-	-	-	-	-	-	-	-	-	-
13_125221_T/G	13:125221-125221	G	intergenic_variant	MODIFIER	-	-	-	-	-	-	-	-	-	-	-	-	-	-	rs3471085241	-	-	-	-	-	-	-	-	-	-	-	-	-	-	-
13_125225_A/C	13:125225-125225	C	intergenic_variant	MODIFIER	-	-	-	-	-	-	-	-	-	-	-	-	-	-	rs3470332317	-	-	-	-	-	-	-	-	-	-	-	-	-	-	-
13_494701_T/C	13:494701-494701	C	intron_variant	MODIFIER	CPNE4	100157532	Transcript	XM_021071320.1	protein_coding	-	1/15	-	-	-	-	-	-	-	rs321094805	-	1	-	EntrezGene	-	-	-	-	-	-	-	-	-	-	-
13_494701_T/C	13:494701-494701	C	intron_variant	MODIFIER	CPNE4	100157532	Transcript	XM_021071321.1	protein_coding	-	1/14	-	-	-	-	-	-	-	rs321094805	-	1	-	EntrezGene	-	-	-	-	-	-	-	-	-	-	-
13_494701_T/C	13:494701-494701	C	intron_variant	MODIFIER	CPNE4	100157532	Transcript	XM_021071322.1	protein_coding	-	1/15	-	-	-	-	-	-	-	rs321094805	-	1	-	EntrezGene	-	-	-	-	-	-	-	-	-	-	-
13_494739_C/A	13:494739-494739	A	intron_variant	MODIFIER	CPNE4	100157532	Transcript	XM_021071320.1	protein_coding	-	1/15	-	-	-	-	-	-	-	rs340482529	-	1	-	EntrezGene	-	-	-	-	-	-	-	-	-	-	-
13_494739_C/A	13:494739-494739	A	intron_variant	MODIFIER	CPNE4	100157532	Transcript	XM_021071321.1	protein_coding	-	1/14	-	-	-	-	-	-	-	rs340482529	-	1	-	EntrezGene	-	-	-	-	-	-	-	-	-	-	-
13_494739_C/A	13:494739-494739	A	intron_variant	MODIFIER	CPNE4	100157532	Transcript	XM_021071322.1	protein_coding	-	1/15	-	-	-	-	-	-	-	rs340482529	-	1	-	EntrezGene	-	-	-	-	-	-	-	-	-	-	-
13_494743_T/A	13:494743-494743	A	intron_variant	MODIFIER	CPNE4	100157532	Transcript	XM_021071320.1	protein_coding	-	1/15	-	-	-	-	-	-	-	rs320314977	-	1	-	EntrezGene	-	-	-	-	-	-	-	-	-	-	-
13_494743_T/A	13:494743-494743	A	intron_variant	MODIFIER	CPNE4	100157532	Transcript	XM_021071321.1	protein_coding	-	1/14	-	-	-	-	-	-	-	rs320314977	-	1	-	EntrezGene	-	-	-	-	-	-	-	-	-	-	-
13_494743_T/A	13:494743-494743	A	intron_variant	MODIFIER	CPNE4	100157532	Transcript	XM_021071322.1	protein_coding	-	1/15	-	-	-	-	-	-	-	rs320314977	-	1	-	EntrezGene	-	-	-	-	-	-	-	-	-	-	-
13_1763517_G/T	13:1763517-1763517	T	intron_variant	MODIFIER	PIK3R4	100516293	Transcript	XM_021071332.1	protein_coding	-	7/19	-	-	-	-	-	-	-	rs704994680	-	1	-	EntrezGene	-	-	-	-	-	-	-	-	-	-	-
13_1763517_G/T	13:1763517-1763517	T	intron_variant	MODIFIER	PIK3R4	100516293	Transcript	XM_021071333.1	protein_coding	-	7/19	-	-	-	-	-	-	-	rs704994680	-	1	-	EntrezGene	-	-	-	-	-	-	-	-	-	-	-
13_1763518_C/T	13:1763518-1763518	T	intron_variant	MODIFIER	PIK3R4	100516293	Transcript	XM_021071332.1	protein_coding	-	7/19	-	-	-	-	-	-	-	rs713209439	-	1	-	EntrezGene	-	-	-	-	-	-	-	-	-	-	-
13_1763518_C/T	13:1763518-1763518	T	intron_variant	MODIFIER	PIK3R4	100516293	Transcript	XM_021071333.1	protein_coding	-	7/19	-	-	-	-	-	-	-	rs713209439	-	1	-	EntrezGene	-	-	-	-	-	-	-	-	-	-	-
13_2407101_G/A	13:2407101-2407101	A	intergenic_variant	MODIFIER	-	-	-	-	-	-	-	-	-	-	-	-	-	-	rs324726574	-	-	-	-	-	-	-	-	-	-	-	-	-	-	-
13_3170152_G/C	13:3170152-3170152	C	intergenic_variant	MODIFIER	-	-	-	-	-	-	-	-	-	-	-	-	-	-	rs320408161	-	-	-	-	-	-	-	-	-	-	-	-	-	-	-
13_4019393_A/G	13:4019393-4019393	G	intron_variant	MODIFIER	PLCL2	100625981	Transcript	XM_021069677.1	protein_coding	-	2/6	-	-	-	-	-	-	-	rs703543610	-	1	-	EntrezGene	-	-	-	-	-	-	-	-	-	-	-
13_4019393_A/G	13:4019393-4019393	G	intron_variant	MODIFIER	PLCL2	100625981	Transcript	XM_021069678.1	protein_coding	-	2/6	-	-	-	-	-	-	-	rs703543610	-	1	-	EntrezGene	-	-	-	-	-	-	-	-	-	-	-
13_4292403_G/A	13:4292403-4292403	A	intron_variant	MODIFIER	TBC1D5	100626058	Transcript	XM_021069679.1	protein_coding	-	16/21	-	-	-	-	-	-	-	rs693946768	-	-1	-	EntrezGene	-	-	-	-	-	-	-	-	-	-	-
13_4292403_G/A	13:4292403-4292403	A	intron_variant	MODIFIER	TBC1D5	100626058	Transcript	XM_021069680.1	protein_coding	-	17/22	-	-	-	-	-	-	-	rs693946768	-	-1	-	EntrezGene	-	-	-	-	-	-	-	-	-	-	-
13_4292403_G/A	13:4292403-4292403	A	intron_variant	MODIFIER	TBC1D5	100626058	Transcript	XM_021069681.1	protein_coding	-	17/22	-	-	-	-	-	-	-	rs693946768	-	-1	-	EntrezGene	-	-	-	-	-	-	-	-	-	-	-
13_4292403_G/A	13:4292403-4292403	A	intron_variant	MODIFIER	TBC1D5	100626058	Transcript	XM_021069682.1	protein_coding	-	18/23	-	-	-	-	-	-	-	rs693946768	-	-1	-	EntrezGene	-	-	-	-	-	-	-	-	-	-	-
13_4292403_G/A	13:4292403-4292403	A	intron_variant	MODIFIER	TBC1D5	100626058	Transcript	XM_021069683.1	protein_coding	-	16/21	-	-	-	-	-	-	-	rs693946768	-	-1	-	EntrezGene	-	-	-	-	-	-	-	-	-	-	-
13_4292403_G/A	13:4292403-4292403	A	intron_variant	MODIFIER	TBC1D5	100626058	Transcript	XM_021069684.1	protein_coding	-	16/21	-	-	-	-	-	-	-	rs693946768	-	-1	-	EntrezGene	-	-	-	-	-	-	-	-	-	-	-
13_4292403_G/A	13:4292403-4292403	A	intron_variant	MODIFIER	TBC1D5	100626058	Transcript	XM_021069685.1	protein_coding	-	13/18	-	-	-	-	-	-	-	rs693946768	-	-1	-	EntrezGene	-	-	-	-	-	-	-	-	-	-	-
13_4292403_G/A	13:4292403-4292403	A	intron_variant	MODIFIER	TBC1D5	100626058	Transcript	XM_021069686.1	protein_coding	-	16/22	-	-	-	-	-	-	-	rs693946768	-	-1	-	EntrezGene	-	-	-	-	-	-	-	-	-	-	-
13_9540511_C/A	13:9540511-9540511	A	intergenic_variant	MODIFIER	-	-	-	-	-	-	-	-	-	-	-	-	-	-	rs712500709	-	-	-	-	-	-	-	-	-	-	-	-	-	-	-
13_9540512_A/C	13:9540512-9540512	C	intergenic_variant	MODIFIER	-	-	-	-	-	-	-	-	-	-	-	-	-	-	rs698223525	-	-	-	-	-	-	-	-	-	-	-	-	-	-	-
13_9729619_G/A	13:9729619-9729619	A	intergenic_variant	MODIFIER	-	-	-	-	-	-	-	-	-	-	-	-	-	-	rs325585230	-	-	-	-	-	-	-	-	-	-	-	-	-	-	-
13_9777508_A/G	13:9777508-9777508	G	intergenic_variant	MODIFIER	-	-	-	-	-	-	-	-	-	-	-	-	-	-	rs337204318	-	-	-	-	-	-	-	-	-	-	-	-	-	-	-
13_11119907_C/A	13:11119907-11119907	A	intron_variant	MODIFIER	THRB	396776	Transcript	XM_001928465.6	protein_coding	-	2/9	-	-	-	-	-	-	-	rs332712139	-	-1	-	EntrezGene	-	-	-	-	-	-	-	-	-	-	-
13_11119907_C/A	13:11119907-11119907	A	intron_variant	MODIFIER	THRB	396776	Transcript	XM_013981410.2	protein_coding	-	2/8	-	-	-	-	-	-	-	rs332712139	-	-1	-	EntrezGene	-	-	-	-	-	-	-	-	-	-	-
13_11119907_C/A	13:11119907-11119907	A	intron_variant	MODIFIER	THRB	396776	Transcript	XM_013981412.2	protein_coding	-	2/9	-	-	-	-	-	-	-	rs332712139	-	-1	-	EntrezGene	-	-	-	-	-	-	-	-	-	-	-
13_11119907_C/A	13:11119907-11119907	A	intron_variant	MODIFIER	THRB	396776	Transcript	XM_013981413.2	protein_coding	-	2/8	-	-	-	-	-	-	-	rs332712139	-	-1	-	EntrezGene	-	-	-	-	-	-	-	-	-	-	-
13_11119907_C/A	13:11119907-11119907	A	intron_variant	MODIFIER	THRB	396776	Transcript	XM_013981414.2	protein_coding	-	2/8	-	-	-	-	-	-	-	rs332712139	-	-1	-	EntrezGene	-	-	-	-	-	-	-	-	-	-	-
13_11119907_C/A	13:11119907-11119907	A	intron_variant	MODIFIER	THRB	396776	Transcript	XM_013981415.2	protein_coding	-	2/8	-	-	-	-	-	-	-	rs332712139	-	-1	-	EntrezGene	-	-	-	-	-	-	-	-	-	-	-
13_11119907_C/A	13:11119907-11119907	A	intron_variant	MODIFIER	THRB	396776	Transcript	XM_013981416.2	protein_coding	-	2/8	-	-	-	-	-	-	-	rs332712139	-	-1	-	EntrezGene	-	-	-	-	-	-	-	-	-	-	-
13_11119907_C/A	13:11119907-11119907	A	intron_variant	MODIFIER	THRB	396776	Transcript	XM_013981419.2	protein_coding	-	2/8	-	-	-	-	-	-	-	rs332712139	-	-1	-	EntrezGene	-	-	-	-	-	-	-	-	-	-	-
13_11119907_C/A	13:11119907-11119907	A	intron_variant	MODIFIER	THRB	396776	Transcript	XM_021071425.1	protein_coding	-	2/9	-	-	-	-	-	-	-	rs332712139	-	-1	-	EntrezGene	-	-	-	-	-	-	-	-	-	-	-
13_11119907_C/A	13:11119907-11119907	A	intron_variant	MODIFIER	THRB	396776	Transcript	XM_021071426.1	protein_coding	-	2/9	-	-	-	-	-	-	-	rs332712139	-	-1	-	EntrezGene	-	-	-	-	-	-	-	-	-	-	-
13_11119907_C/A	13:11119907-11119907	A	intron_variant	MODIFIER	THRB	396776	Transcript	XM_021071427.1	protein_coding	-	2/9	-	-	-	-	-	-	-	rs332712139	-	-1	-	EntrezGene	-	-	-	-	-	-	-	-	-	-	-
13_11119907_C/A	13:11119907-11119907	A	intron_variant	MODIFIER	THRB	396776	Transcript	XM_021071428.1	protein_coding	-	1/8	-	-	-	-	-	-	-	rs332712139	-	-1	-	EntrezGene	-	-	-	-	-	-	-	-	-	-	-
13_11119907_C/A	13:11119907-11119907	A	intron_variant	MODIFIER	THRB	396776	Transcript	XM_021071429.1	protein_coding	-	2/9	-	-	-	-	-	-	-	rs332712139	-	-1	-	EntrezGene	-	-	-	-	-	-	-	-	-	-	-
13_11119907_C/A	13:11119907-11119907	A	intron_variant	MODIFIER	THRB	396776	Transcript	XM_021071430.1	protein_coding	-	1/8	-	-	-	-	-	-	-	rs332712139	-	-1	-	EntrezGene	-	-	-	-	-	-	-	-	-	-	-
13_11119907_C/A	13:11119907-11119907	A	intron_variant	MODIFIER	THRB	396776	Transcript	XM_021071431.1	protein_coding	-	2/8	-	-	-	-	-	-	-	rs332712139	-	-1	-	EntrezGene	-	-	-	-	-	-	-	-	-	-	-
13_11119907_C/A	13:11119907-11119907	A	intron_variant	MODIFIER	THRB	396776	Transcript	XM_021071432.1	protein_coding	-	2/9	-	-	-	-	-	-	-	rs332712139	-	-1	-	EntrezGene	-	-	-	-	-	-	-	-	-	-	-
13_11119907_C/A	13:11119907-11119907	A	intron_variant	MODIFIER	THRB	396776	Transcript	XM_021071433.1	protein_coding	-	2/9	-	-	-	-	-	-	-	rs332712139	-	-1	-	EntrezGene	-	-	-	-	-	-	-	-	-	-	-
13_11119907_C/A	13:11119907-11119907	A	intron_variant	MODIFIER	THRB	396776	Transcript	XM_021071434.1	protein_coding	-	2/9	-	-	-	-	-	-	-	rs332712139	-	-1	-	EntrezGene	-	-	-	-	-	-	-	-	-	-	-
13_11119907_C/A	13:11119907-11119907	A	intron_variant	MODIFIER	THRB	396776	Transcript	XM_021071435.1	protein_coding	-	2/9	-	-	-	-	-	-	-	rs332712139	-	-1	-	EntrezGene	-	-	-	-	-	-	-	-	-	-	-
13_11119907_C/A	13:11119907-11119907	A	intron_variant	MODIFIER	THRB	396776	Transcript	XM_021071436.1	protein_coding	-	2/9	-	-	-	-	-	-	-	rs332712139	-	-1	-	EntrezGene	-	-	-	-	-	-	-	-	-	-	-
13_12356386_G/A	13:12356386-12356386	A	intron_variant	MODIFIER	RARB	396710	Transcript	XM_005669304.3	protein_coding	-	1/8	-	-	-	-	-	-	-	rs333533462	-	1	-	EntrezGene	-	-	-	-	-	-	-	-	-	-	-
13_20154540_A/T	13:20154540-20154540	T	intron_variant,non_coding_transcript_variant	MODIFIER	LOC106505563	106505563	Transcript	XR_002338196.1	lncRNA	-	4/9	-	-	-	-	-	-	-	rs80980159	-	1	-	EntrezGene	-	-	-	-	-	-	-	-	-	-	-
13_20154540_A/T	13:20154540-20154540	T	intron_variant,non_coding_transcript_variant	MODIFIER	LOC106505563	106505563	Transcript	XR_002338197.1	lncRNA	-	4/8	-	-	-	-	-	-	-	rs80980159	-	1	-	EntrezGene	-	-	-	-	-	-	-	-	-	-	-
13_20154540_A/T	13:20154540-20154540	T	intron_variant,non_coding_transcript_variant	MODIFIER	LOC106505563	106505563	Transcript	XR_002338198.1	lncRNA	-	3/8	-	-	-	-	-	-	-	rs80980159	-	1	-	EntrezGene	-	-	-	-	-	-	-	-	-	-	-
13_20154550_C/T	13:20154550-20154550	T	intron_variant,non_coding_transcript_variant	MODIFIER	LOC106505563	106505563	Transcript	XR_002338196.1	lncRNA	-	4/9	-	-	-	-	-	-	-	rs80903352	-	1	-	EntrezGene	-	-	-	-	-	-	-	-	-	-	-
13_20154550_C/T	13:20154550-20154550	T	intron_variant,non_coding_transcript_variant	MODIFIER	LOC106505563	106505563	Transcript	XR_002338197.1	lncRNA	-	4/8	-	-	-	-	-	-	-	rs80903352	-	1	-	EntrezGene	-	-	-	-	-	-	-	-	-	-	-
13_20154550_C/T	13:20154550-20154550	T	intron_variant,non_coding_transcript_variant	MODIFIER	LOC106505563	106505563	Transcript	XR_002338198.1	lncRNA	-	3/8	-	-	-	-	-	-	-	rs80903352	-	1	-	EntrezGene	-	-	-	-	-	-	-	-	-	-	-
13_22747391_T/C	13:22747391-22747391	C	intron_variant	MODIFIER	CTDSPL	100517189	Transcript	XM_003132112.5	protein_coding	-	1/6	-	-	-	-	-	-	-	rs332297296	-	1	-	EntrezGene	-	-	-	-	-	-	-	-	-	-	-
13_22747391_T/C	13:22747391-22747391	C	intron_variant	MODIFIER	CTDSPL	100517189	Transcript	XM_003358363.4	protein_coding	-	1/7	-	-	-	-	-	-	-	rs332297296	-	1	-	EntrezGene	-	-	-	-	-	-	-	-	-	-	-
13_22747391_T/C	13:22747391-22747391	C	intron_variant	MODIFIER	CTDSPL	100517189	Transcript	XM_005669358.3	protein_coding	-	1/7	-	-	-	-	-	-	-	rs332297296	-	1	-	EntrezGene	-	-	-	-	-	-	-	-	-	-	-
13_22747391_T/C	13:22747391-22747391	C	intron_variant	MODIFIER	CTDSPL	100517189	Transcript	XM_021071661.1	protein_coding	-	1/7	-	-	-	-	-	-	-	rs332297296	-	1	-	EntrezGene	-	-	-	-	-	-	-	-	-	-	-
13_23299761_A/G	13:23299761-23299761	G	intron_variant	MODIFIER	EXOG	100515859	Transcript	XM_003132105.6	protein_coding	-	5/5	-	-	-	-	-	-	-	rs713149981	-	1	-	EntrezGene	-	-	-	-	-	-	-	-	-	-	-
13_23299761_A/G	13:23299761-23299761	G	intron_variant	MODIFIER	EXOG	100515859	Transcript	XM_021071674.1	protein_coding	-	5/6	-	-	-	-	-	-	-	rs713149981	-	1	-	EntrezGene	-	-	-	-	-	-	-	-	-	-	-
13_23299761_A/G	13:23299761-23299761	G	intron_variant	MODIFIER	EXOG	100515859	Transcript	XM_021071675.1	protein_coding	-	6/6	-	-	-	-	-	-	-	rs713149981	-	1	-	EntrezGene	-	-	-	-	-	-	-	-	-	-	-
13_23299761_A/G	13:23299761-23299761	G	intron_variant,non_coding_transcript_variant	MODIFIER	EXOG	100515859	Transcript	XR_001300113.2	misc_RNA	-	5/10	-	-	-	-	-	-	-	rs713149981	-	1	-	EntrezGene	-	-	-	-	-	-	-	-	-	-	-
13_23299761_A/G	13:23299761-23299761	G	intron_variant,non_coding_transcript_variant	MODIFIER	EXOG	100515859	Transcript	XR_001300114.2	misc_RNA	-	5/9	-	-	-	-	-	-	-	rs713149981	-	1	-	EntrezGene	-	-	-	-	-	-	-	-	-	-	-
13_23299761_A/G	13:23299761-23299761	G	intron_variant,non_coding_transcript_variant	MODIFIER	EXOG	100515859	Transcript	XR_002338207.1	misc_RNA	-	5/9	-	-	-	-	-	-	-	rs713149981	-	1	-	EntrezGene	-	-	-	-	-	-	-	-	-	-	-
13_23299761_A/G	13:23299761-23299761	G	intron_variant,non_coding_transcript_variant	MODIFIER	EXOG	100515859	Transcript	XR_002338208.1	misc_RNA	-	5/8	-	-	-	-	-	-	-	rs713149981	-	1	-	EntrezGene	-	-	-	-	-	-	-	-	-	-	-
13_23299761_A/G	13:23299761-23299761	G	intron_variant,non_coding_transcript_variant	MODIFIER	EXOG	100515859	Transcript	XR_002338209.1	misc_RNA	-	5/8	-	-	-	-	-	-	-	rs713149981	-	1	-	EntrezGene	-	-	-	-	-	-	-	-	-	-	-
13_23299761_A/G	13:23299761-23299761	G	intron_variant,non_coding_transcript_variant	MODIFIER	EXOG	100515859	Transcript	XR_002338210.1	misc_RNA	-	5/7	-	-	-	-	-	-	-	rs713149981	-	1	-	EntrezGene	-	-	-	-	-	-	-	-	-	-	-
13_23299761_A/G	13:23299761-23299761	G	intron_variant,non_coding_transcript_variant	MODIFIER	EXOG	100515859	Transcript	XR_002338211.1	misc_RNA	-	6/11	-	-	-	-	-	-	-	rs713149981	-	1	-	EntrezGene	-	-	-	-	-	-	-	-	-	-	-
13_25736136_A/G	13:25736136-25736136	G	intron_variant	MODIFIER	ULK4	100522104	Transcript	XM_021070409.1	protein_coding	-	2/36	-	-	-	-	-	-	-	rs322812022	-	-1	-	EntrezGene	-	-	-	-	-	-	-	-	-	-	-
13_25736136_A/G	13:25736136-25736136	G	intron_variant	MODIFIER	ULK4	100522104	Transcript	XM_021070410.1	protein_coding	-	2/36	-	-	-	-	-	-	-	rs322812022	-	-1	-	EntrezGene	-	-	-	-	-	-	-	-	-	-	-
13_25736136_A/G	13:25736136-25736136	G	intron_variant	MODIFIER	ULK4	100522104	Transcript	XM_021070411.1	protein_coding	-	2/35	-	-	-	-	-	-	-	rs322812022	-	-1	-	EntrezGene	-	-	-	-	-	-	-	-	-	-	-
13_25736136_A/G	13:25736136-25736136	G	intron_variant	MODIFIER	ULK4	100522104	Transcript	XM_021070412.1	protein_coding	-	2/31	-	-	-	-	-	-	-	rs322812022	-	-1	-	EntrezGene	-	-	-	-	-	-	-	-	-	-	-
13_25736136_A/G	13:25736136-25736136	G	intron_variant	MODIFIER	ULK4	100522104	Transcript	XM_021070414.1	protein_coding	-	2/31	-	-	-	-	-	-	-	rs322812022	-	-1	-	EntrezGene	-	-	-	-	-	-	-	-	-	-	-
13_25736136_A/G	13:25736136-25736136	G	intron_variant,non_coding_transcript_variant	MODIFIER	ULK4	100522104	Transcript	XR_002337916.1	misc_RNA	-	2/37	-	-	-	-	-	-	-	rs322812022	-	-1	-	EntrezGene	-	-	-	-	-	-	-	-	-	-	-
13_25736136_A/G	13:25736136-25736136	G	intron_variant,non_coding_transcript_variant	MODIFIER	ULK4	100522104	Transcript	XR_002337917.1	misc_RNA	-	2/37	-	-	-	-	-	-	-	rs322812022	-	-1	-	EntrezGene	-	-	-	-	-	-	-	-	-	-	-
13_25736136_A/G	13:25736136-25736136	G	intron_variant,non_coding_transcript_variant	MODIFIER	ULK4	100522104	Transcript	XR_002337918.1	misc_RNA	-	2/35	-	-	-	-	-	-	-	rs322812022	-	-1	-	EntrezGene	-	-	-	-	-	-	-	-	-	-	-
13_25736136_A/G	13:25736136-25736136	G	intron_variant,non_coding_transcript_variant	MODIFIER	ULK4	100522104	Transcript	XR_002337919.1	misc_RNA	-	2/35	-	-	-	-	-	-	-	rs322812022	-	-1	-	EntrezGene	-	-	-	-	-	-	-	-	-	-	-
13_25736233_G/A	13:25736233-25736233	A	intron_variant	MODIFIER	ULK4	100522104	Transcript	XM_021070409.1	protein_coding	-	2/36	-	-	-	-	-	-	-	rs323817079	-	-1	-	EntrezGene	-	-	-	-	-	-	-	-	-	-	-
13_25736233_G/A	13:25736233-25736233	A	intron_variant	MODIFIER	ULK4	100522104	Transcript	XM_021070410.1	protein_coding	-	2/36	-	-	-	-	-	-	-	rs323817079	-	-1	-	EntrezGene	-	-	-	-	-	-	-	-	-	-	-
13_25736233_G/A	13:25736233-25736233	A	intron_variant	MODIFIER	ULK4	100522104	Transcript	XM_021070411.1	protein_coding	-	2/35	-	-	-	-	-	-	-	rs323817079	-	-1	-	EntrezGene	-	-	-	-	-	-	-	-	-	-	-
13_25736233_G/A	13:25736233-25736233	A	intron_variant	MODIFIER	ULK4	100522104	Transcript	XM_021070412.1	protein_coding	-	2/31	-	-	-	-	-	-	-	rs323817079	-	-1	-	EntrezGene	-	-	-	-	-	-	-	-	-	-	-
13_25736233_G/A	13:25736233-25736233	A	intron_variant	MODIFIER	ULK4	100522104	Transcript	XM_021070414.1	protein_coding	-	2/31	-	-	-	-	-	-	-	rs323817079	-	-1	-	EntrezGene	-	-	-	-	-	-	-	-	-	-	-
13_25736233_G/A	13:25736233-25736233	A	intron_variant,non_coding_transcript_variant	MODIFIER	ULK4	100522104	Transcript	XR_002337916.1	misc_RNA	-	2/37	-	-	-	-	-	-	-	rs323817079	-	-1	-	EntrezGene	-	-	-	-	-	-	-	-	-	-	-
13_25736233_G/A	13:25736233-25736233	A	intron_variant,non_coding_transcript_variant	MODIFIER	ULK4	100522104	Transcript	XR_002337917.1	misc_RNA	-	2/37	-	-	-	-	-	-	-	rs323817079	-	-1	-	EntrezGene	-	-	-	-	-	-	-	-	-	-	-
13_25736233_G/A	13:25736233-25736233	A	intron_variant,non_coding_transcript_variant	MODIFIER	ULK4	100522104	Transcript	XR_002337918.1	misc_RNA	-	2/35	-	-	-	-	-	-	-	rs323817079	-	-1	-	EntrezGene	-	-	-	-	-	-	-	-	-	-	-
13_25736233_G/A	13:25736233-25736233	A	intron_variant,non_coding_transcript_variant	MODIFIER	ULK4	100522104	Transcript	XR_002337919.1	misc_RNA	-	2/35	-	-	-	-	-	-	-	rs323817079	-	-1	-	EntrezGene	-	-	-	-	-	-	-	-	-	-	-
13_27698702_A/G	13:27698702-27698702	G	intron_variant	MODIFIER	TCAIM	100627345	Transcript	XM_021071724.1	protein_coding	-	10/11	-	-	-	-	-	-	-	rs334257168	-	1	-	EntrezGene	-	-	-	-	-	-	-	-	-	-	-
13_31981920_G/A	13:31981920-31981920	A	intron_variant	MODIFIER	RHOA	396849	Transcript	NM_001244437.1	protein_coding	-	2/5	-	-	-	-	-	-	-	-	-	-1	-	EntrezGene	-	-	-	-	-	-	-	-	-	-	-
13_31981920_G/A	13:31981920-31981920	A	intron_variant,non_coding_transcript_variant	MODIFIER	-	NM_001244437	Transcript	NM_001244437.1	cDNA	-	2/5	-	-	-	-	-	-	-	-	-	-1	-	-	-	-	-	-	-	-	-	-	-	-	-
13_31981920_G/A	13:31981920-31981920	A	intron_variant	MODIFIER	RHOA	396849	Transcript	XM_021068521.1	protein_coding	-	1/4	-	-	-	-	-	-	-	-	-	-1	-	EntrezGene	-	-	-	-	-	-	-	-	-	-	-
13_38935568_A/C	13:38935568-38935568	C	downstream_gene_variant	MODIFIER	IL17RD	100513377	Transcript	XM_021068996.1	protein_coding	-	-	-	-	-	-	-	-	-	rs793560821	63	-1	-	EntrezGene	-	-	-	-	-	-	-	-	-	-	-
13_43416422_A/T	13:43416422-43416422	T	intron_variant	MODIFIER	PTPRG	100153595	Transcript	XM_021070767.1	protein_coding	-	2/29	-	-	-	-	-	-	-	rs3474509834	-	1	-	EntrezGene	-	-	-	-	-	-	-	-	-	-	-
13_43416422_A/T	13:43416422-43416422	T	intron_variant	MODIFIER	PTPRG	100153595	Transcript	XM_021070768.1	protein_coding	-	2/29	-	-	-	-	-	-	-	rs3474509834	-	1	-	EntrezGene	-	-	-	-	-	-	-	-	-	-	-
13_43416422_A/T	13:43416422-43416422	T	intron_variant	MODIFIER	PTPRG	100153595	Transcript	XM_021070769.1	protein_coding	-	2/28	-	-	-	-	-	-	-	rs3474509834	-	1	-	EntrezGene	-	-	-	-	-	-	-	-	-	-	-
13_43416422_A/T	13:43416422-43416422	T	intron_variant	MODIFIER	PTPRG	100153595	Transcript	XM_021070771.1	protein_coding	-	2/29	-	-	-	-	-	-	-	rs3474509834	-	1	-	EntrezGene	-	-	-	-	-	-	-	-	-	-	-
13_43416422_A/T	13:43416422-43416422	T	intron_variant	MODIFIER	PTPRG	100153595	Transcript	XM_021070772.1	protein_coding	-	3/30	-	-	-	-	-	-	-	rs3474509834	-	1	-	EntrezGene	-	-	-	-	-	-	-	-	-	-	-
13_43416422_A/T	13:43416422-43416422	T	intron_variant	MODIFIER	PTPRG	100153595	Transcript	XM_021070773.1	protein_coding	-	2/28	-	-	-	-	-	-	-	rs3474509834	-	1	-	EntrezGene	-	-	-	-	-	-	-	-	-	-	-
13_43416422_A/T	13:43416422-43416422	T	intron_variant	MODIFIER	PTPRG	100153595	Transcript	XM_021070774.1	protein_coding	-	2/29	-	-	-	-	-	-	-	rs3474509834	-	1	-	EntrezGene	-	-	-	-	-	-	-	-	-	-	-
13_43416422_A/T	13:43416422-43416422	T	intron_variant	MODIFIER	PTPRG	100153595	Transcript	XM_021070775.1	protein_coding	-	2/29	-	-	-	-	-	-	-	rs3474509834	-	1	-	EntrezGene	-	-	-	-	-	-	-	-	-	-	-
13_43416422_A/T	13:43416422-43416422	T	intron_variant	MODIFIER	PTPRG	100153595	Transcript	XM_021070776.1	protein_coding	-	2/29	-	-	-	-	-	-	-	rs3474509834	-	1	-	EntrezGene	-	-	-	-	-	-	-	-	-	-	-
13_56359585_G/A	13:56359585-56359585	A	intergenic_variant	MODIFIER	-	-	-	-	-	-	-	-	-	-	-	-	-	-	rs3473592042	-	-	-	-	-	-	-	-	-	-	-	-	-	-	-
13_73694507_C/T	13:73694507-73694507	T	intron_variant	MODIFIER	DNAJC13	100152107	Transcript	XM_003132418.5	protein_coding	-	51/55	-	-	-	-	-	-	-	rs80869710	-	1	-	EntrezGene	-	-	-	-	-	-	-	-	-	-	-
13_73694507_C/T	13:73694507-73694507	T	intron_variant	MODIFIER	DNAJC13	100152107	Transcript	XM_021069457.1	protein_coding	-	52/56	-	-	-	-	-	-	-	rs80869710	-	1	-	EntrezGene	-	-	-	-	-	-	-	-	-	-	-
13_91779136_T/C	13:91779136-91779136	C	intergenic_variant	MODIFIER	-	-	-	-	-	-	-	-	-	-	-	-	-	-	rs343277264	-	-	-	-	-	-	-	-	-	-	-	-	-	-	-
13_93843976_A/C	13:93843976-93843976	C	intergenic_variant	MODIFIER	-	-	-	-	-	-	-	-	-	-	-	-	-	-	rs793517552	-	-	-	-	-	-	-	-	-	-	-	-	-	-	-
13_103603225_T/C	13:103603225-103603225	C	intergenic_variant	MODIFIER	-	-	-	-	-	-	-	-	-	-	-	-	-	-	rs790434979	-	-	-	-	-	-	-	-	-	-	-	-	-	-	-
13_124120597_C/T	13:124120597-124120597	T	intron_variant	MODIFIER	DGKG	100623595	Transcript	XM_021070003.1	protein_coding	-	3/24	-	-	-	-	-	-	-	rs3470290485	-	-1	-	EntrezGene	-	-	-	-	-	-	-	-	-	-	-
13_124120597_C/T	13:124120597-124120597	T	intron_variant	MODIFIER	DGKG	100623595	Transcript	XM_021070005.1	protein_coding	-	4/25	-	-	-	-	-	-	-	rs3470290485	-	-1	-	EntrezGene	-	-	-	-	-	-	-	-	-	-	-
13_124120597_C/T	13:124120597-124120597	T	intron_variant	MODIFIER	DGKG	100623595	Transcript	XM_021070006.1	protein_coding	-	3/24	-	-	-	-	-	-	-	rs3470290485	-	-1	-	EntrezGene	-	-	-	-	-	-	-	-	-	-	-
13_124120597_C/T	13:124120597-124120597	T	intron_variant	MODIFIER	DGKG	100623595	Transcript	XM_021070007.1	protein_coding	-	3/24	-	-	-	-	-	-	-	rs3470290485	-	-1	-	EntrezGene	-	-	-	-	-	-	-	-	-	-	-
13_124120597_C/T	13:124120597-124120597	T	intron_variant	MODIFIER	DGKG	100623595	Transcript	XM_021070008.1	protein_coding	-	3/23	-	-	-	-	-	-	-	rs3470290485	-	-1	-	EntrezGene	-	-	-	-	-	-	-	-	-	-	-
13_124120597_C/T	13:124120597-124120597	T	intron_variant	MODIFIER	DGKG	100623595	Transcript	XM_021070009.1	protein_coding	-	3/23	-	-	-	-	-	-	-	rs3470290485	-	-1	-	EntrezGene	-	-	-	-	-	-	-	-	-	-	-
13_124120597_C/T	13:124120597-124120597	T	intron_variant	MODIFIER	DGKG	100623595	Transcript	XM_021070010.1	protein_coding	-	3/23	-	-	-	-	-	-	-	rs3470290485	-	-1	-	EntrezGene	-	-	-	-	-	-	-	-	-	-	-
13_124120597_C/T	13:124120597-124120597	T	intron_variant	MODIFIER	DGKG	100623595	Transcript	XM_021070011.1	protein_coding	-	4/24	-	-	-	-	-	-	-	rs3470290485	-	-1	-	EntrezGene	-	-	-	-	-	-	-	-	-	-	-
13_124120597_C/T	13:124120597-124120597	T	intron_variant	MODIFIER	DGKG	100623595	Transcript	XM_021070012.1	protein_coding	-	3/22	-	-	-	-	-	-	-	rs3470290485	-	-1	-	EntrezGene	-	-	-	-	-	-	-	-	-	-	-
13_124120597_C/T	13:124120597-124120597	T	intron_variant	MODIFIER	DGKG	100623595	Transcript	XM_021070013.1	protein_coding	-	3/22	-	-	-	-	-	-	-	rs3470290485	-	-1	-	EntrezGene	-	-	-	-	-	-	-	-	-	-	-
13_124120597_C/T	13:124120597-124120597	T	intron_variant	MODIFIER	DGKG	100623595	Transcript	XM_021070014.1	protein_coding	-	3/22	-	-	-	-	-	-	-	rs3470290485	-	-1	-	EntrezGene	-	-	-	-	-	-	-	-	-	-	-
13_124120597_C/T	13:124120597-124120597	T	intron_variant	MODIFIER	DGKG	100623595	Transcript	XM_021070015.1	protein_coding	-	4/21	-	-	-	-	-	-	-	rs3470290485	-	-1	-	EntrezGene	-	-	-	-	-	-	-	-	-	-	-
13_124120597_C/T	13:124120597-124120597	T	intron_variant	MODIFIER	DGKG	100623595	Transcript	XM_021070016.1	protein_coding	-	2/21	-	-	-	-	-	-	-	rs3470290485	-	-1	-	EntrezGene	-	-	-	-	-	-	-	-	-	-	-
13_124120597_C/T	13:124120597-124120597	T	intron_variant,non_coding_transcript_variant	MODIFIER	DGKG	100623595	Transcript	XR_002337783.1	misc_RNA	-	3/22	-	-	-	-	-	-	-	rs3470290485	-	-1	-	EntrezGene	-	-	-	-	-	-	-	-	-	-	-
13_130814025_T/C	13:130814025-130814025	C	intergenic_variant	MODIFIER	-	-	-	-	-	-	-	-	-	-	-	-	-	-	rs3470890128	-	-	-	-	-	-	-	-	-	-	-	-	-	-	-
13_130860386_T/C	13:130860386-130860386	C	intergenic_variant	MODIFIER	-	-	-	-	-	-	-	-	-	-	-	-	-	-	rs791227241	-	-	-	-	-	-	-	-	-	-	-	-	-	-	-
13_136735143_A/G	13:136735143-136735143	G	intron_variant	MODIFIER	MYLK	396848	Transcript	XM_021070231.1	protein_coding	-	18/33	-	-	-	-	-	-	-	rs3471677582	-	1	-	EntrezGene	-	-	-	-	-	-	-	-	-	-	-
13_136735143_A/G	13:136735143-136735143	G	intron_variant	MODIFIER	MYLK	396848	Transcript	XM_021070232.1	protein_coding	-	17/32	-	-	-	-	-	-	-	rs3471677582	-	1	-	EntrezGene	-	-	-	-	-	-	-	-	-	-	-
13_136735143_A/G	13:136735143-136735143	G	intron_variant	MODIFIER	MYLK	396848	Transcript	XM_021070233.1	protein_coding	-	16/31	-	-	-	-	-	-	-	rs3471677582	-	1	-	EntrezGene	-	-	-	-	-	-	-	-	-	-	-
13_136735143_A/G	13:136735143-136735143	G	intron_variant	MODIFIER	MYLK	396848	Transcript	XM_021070234.1	protein_coding	-	18/33	-	-	-	-	-	-	-	rs3471677582	-	1	-	EntrezGene	-	-	-	-	-	-	-	-	-	-	-
13_136735143_A/G	13:136735143-136735143	G	intron_variant	MODIFIER	MYLK	396848	Transcript	XM_021070235.1	protein_coding	-	16/31	-	-	-	-	-	-	-	rs3471677582	-	1	-	EntrezGene	-	-	-	-	-	-	-	-	-	-	-
13_136735143_A/G	13:136735143-136735143	G	intron_variant	MODIFIER	MYLK	396848	Transcript	XM_021070236.1	protein_coding	-	17/32	-	-	-	-	-	-	-	rs3471677582	-	1	-	EntrezGene	-	-	-	-	-	-	-	-	-	-	-
13_136735143_A/G	13:136735143-136735143	G	intron_variant	MODIFIER	MYLK	396848	Transcript	XM_021070237.1	protein_coding	-	15/30	-	-	-	-	-	-	-	rs3471677582	-	1	-	EntrezGene	-	-	-	-	-	-	-	-	-	-	-
13_136735143_A/G	13:136735143-136735143	G	intron_variant	MODIFIER	MYLK	396848	Transcript	XM_021070238.1	protein_coding	-	15/30	-	-	-	-	-	-	-	rs3471677582	-	1	-	EntrezGene	-	-	-	-	-	-	-	-	-	-	-
13_136735143_A/G	13:136735143-136735143	G	intron_variant	MODIFIER	MYLK	396848	Transcript	XM_021070239.1	protein_coding	-	14/29	-	-	-	-	-	-	-	rs3471677582	-	1	-	EntrezGene	-	-	-	-	-	-	-	-	-	-	-
13_136735143_A/G	13:136735143-136735143	G	intron_variant	MODIFIER	MYLK	396848	Transcript	XM_021070240.1	protein_coding	-	14/29	-	-	-	-	-	-	-	rs3471677582	-	1	-	EntrezGene	-	-	-	-	-	-	-	-	-	-	-
13_136735143_A/G	13:136735143-136735143	G	upstream_gene_variant	MODIFIER	MYLK	396848	Transcript	XM_021070241.1	protein_coding	-	-	-	-	-	-	-	-	-	rs3471677582	1084	1	-	EntrezGene	-	-	-	-	-	-	-	-	-	-	-
13_137013126_T/G	13:137013126-137013126	G	intron_variant	MODIFIER	ADCY5	100155970	Transcript	XM_021070242.1	protein_coding	-	1/20	-	-	-	-	-	-	-	rs708058717	-	1	-	EntrezGene	-	-	-	-	-	-	-	-	-	-	-
13_137013126_T/G	13:137013126-137013126	G	intron_variant	MODIFIER	ADCY5	100155970	Transcript	XM_021070243.1	protein_coding	-	1/20	-	-	-	-	-	-	-	rs708058717	-	1	-	EntrezGene	-	-	-	-	-	-	-	-	-	-	-
13_137013126_T/G	13:137013126-137013126	G	intron_variant	MODIFIER	ADCY5	100155970	Transcript	XM_021070244.1	protein_coding	-	1/20	-	-	-	-	-	-	-	rs708058717	-	1	-	EntrezGene	-	-	-	-	-	-	-	-	-	-	-
13_140901486_G/A	13:140901486-140901486	A	intron_variant	MODIFIER	ARHGAP31	100511412	Transcript	XM_021070329.1	protein_coding	-	1/11	-	-	-	-	-	-	-	rs3470096596	-	-1	-	EntrezGene	-	-	-	-	-	-	-	-	-	-	-
13_140901486_G/A	13:140901486-140901486	A	intron_variant	MODIFIER	ARHGAP31	100511412	Transcript	XM_021070330.1	protein_coding	-	1/11	-	-	-	-	-	-	-	rs3470096596	-	-1	-	EntrezGene	-	-	-	-	-	-	-	-	-	-	-
13_143358463_T/A	13:143358463-143358463	A	intergenic_variant	MODIFIER	-	-	-	-	-	-	-	-	-	-	-	-	-	-	-	-	-	-	-	-	-	-	-	-	-	-	-	-	-	-
13_148769984_A/G	13:148769984-148769984	G	intergenic_variant	MODIFIER	-	-	-	-	-	-	-	-	-	-	-	-	-	-	rs3476855998	-	-	-	-	-	-	-	-	-	-	-	-	-	-	-
13_149265354_G/T	13:149265354-149265354	T	intergenic_variant	MODIFIER	-	-	-	-	-	-	-	-	-	-	-	-	-	-	rs3476477991	-	-	-	-	-	-	-	-	-	-	-	-	-	-	-
13_149559639_A/G	13:149559639-149559639	G	intergenic_variant	MODIFIER	-	-	-	-	-	-	-	-	-	-	-	-	-	-	rs789581111	-	-	-	-	-	-	-	-	-	-	-	-	-	-	-
13_152864992_G/A	13:152864992-152864992	A	downstream_gene_variant	MODIFIER	LOC100519871	100519871	Transcript	XM_003132689.4	protein_coding	-	-	-	-	-	-	-	-	-	rs338178410	1717	1	-	EntrezGene	-	-	-	-	-	-	-	-	-	-	-
13_156831539_G/C	13:156831539-156831539	C	intergenic_variant	MODIFIER	-	-	-	-	-	-	-	-	-	-	-	-	-	-	rs339420908	-	-	-	-	-	-	-	-	-	-	-	-	-	-	-
13_157093599_G/T	13:157093599-157093599	T	intron_variant,non_coding_transcript_variant	MODIFIER	LOC102162881	102162881	Transcript	XR_002337938.1	lncRNA	-	1/4	-	-	-	-	-	-	-	rs705022216	-	-1	-	EntrezGene	-	-	-	-	-	-	-	-	-	-	-
13_157093599_G/T	13:157093599-157093599	T	intron_variant,non_coding_transcript_variant	MODIFIER	LOC102162881	102162881	Transcript	XR_002337939.1	lncRNA	-	1/4	-	-	-	-	-	-	-	rs705022216	-	-1	-	EntrezGene	-	-	-	-	-	-	-	-	-	-	-
13_158450787_C/T	13:158450787-158450787	T	intron_variant	MODIFIER	TMEM45A	100522901	Transcript	XM_003132703.3	protein_coding	-	1/5	-	-	-	-	-	-	-	rs326651230	-	-1	-	EntrezGene	-	-	-	-	-	-	-	-	-	-	-
13_158450787_C/T	13:158450787-158450787	T	intron_variant	MODIFIER	TMEM45A	100522901	Transcript	XM_013981108.2	protein_coding	-	1/5	-	-	-	-	-	-	-	rs326651230	-	-1	-	EntrezGene	-	-	-	-	-	-	-	-	-	-	-
13_160561697_T/G	13:160561697-160561697	G	intergenic_variant	MODIFIER	-	-	-	-	-	-	-	-	-	-	-	-	-	-	rs333399607	-	-	-	-	-	-	-	-	-	-	-	-	-	-	-
13_161378110_C/T	13:161378110-161378110	T	intergenic_variant	MODIFIER	-	-	-	-	-	-	-	-	-	-	-	-	-	-	rs344213461	-	-	-	-	-	-	-	-	-	-	-	-	-	-	-
13_177255870_C/A	13:177255870-177255870	A	intergenic_variant	MODIFIER	-	-	-	-	-	-	-	-	-	-	-	-	-	-	rs323832044	-	-	-	-	-	-	-	-	-	-	-	-	-	-	-
13_179905116_A/G	13:179905116-179905116	G	intron_variant	MODIFIER	NRIP1	106505834	Transcript	XM_013982535.2	protein_coding	-	1/2	-	-	-	-	-	-	-	rs3470983611	-	-1	-	EntrezGene	-	-	-	-	-	-	-	-	-	-	-
13_179905116_A/G	13:179905116-179905116	G	intron_variant	MODIFIER	NRIP1	106505834	Transcript	XM_021070818.1	protein_coding	-	1/3	-	-	-	-	-	-	-	rs3470983611	-	-1	-	EntrezGene	-	-	-	-	-	-	-	-	-	-	-
13_179905116_A/G	13:179905116-179905116	G	intron_variant	MODIFIER	NRIP1	106505834	Transcript	XM_021070819.1	protein_coding	-	1/2	-	-	-	-	-	-	-	rs3470983611	-	-1	-	EntrezGene	-	-	-	-	-	-	-	-	-	-	-
13_181915835_T/C	13:181915835-181915835	C	intergenic_variant	MODIFIER	-	-	-	-	-	-	-	-	-	-	-	-	-	-	rs3475487214	-	-	-	-	-	-	-	-	-	-	-	-	-	-	-
13_182026832_T/G	13:182026832-182026832	G	intergenic_variant	MODIFIER	-	-	-	-	-	-	-	-	-	-	-	-	-	-	rs329186209	-	-	-	-	-	-	-	-	-	-	-	-	-	-	-
13_183476363_G/T	13:183476363-183476363	T	intergenic_variant	MODIFIER	-	-	-	-	-	-	-	-	-	-	-	-	-	-	rs3475965907	-	-	-	-	-	-	-	-	-	-	-	-	-	-	-
13_184695098_G/A	13:184695098-184695098	A	intergenic_variant	MODIFIER	-	-	-	-	-	-	-	-	-	-	-	-	-	-	rs340949004	-	-	-	-	-	-	-	-	-	-	-	-	-	-	-
13_187639182_A/T	13:187639182-187639182	T	intergenic_variant	MODIFIER	-	-	-	-	-	-	-	-	-	-	-	-	-	-	rs3473782393	-	-	-	-	-	-	-	-	-	-	-	-	-	-	-
13_189372737_G/A	13:189372737-189372737	A	intergenic_variant	MODIFIER	-	-	-	-	-	-	-	-	-	-	-	-	-	-	rs324518802	-	-	-	-	-	-	-	-	-	-	-	-	-	-	-
13_189372753_A/T	13:189372753-189372753	T	intergenic_variant	MODIFIER	-	-	-	-	-	-	-	-	-	-	-	-	-	-	rs345734626	-	-	-	-	-	-	-	-	-	-	-	-	-	-	-
13_191563612_T/C	13:191563612-191563612	C	intergenic_variant	MODIFIER	-	-	-	-	-	-	-	-	-	-	-	-	-	-	rs324200503	-	-	-	-	-	-	-	-	-	-	-	-	-	-	-
13_194591223_C/T	13:194591223-194591223	T	intergenic_variant	MODIFIER	-	-	-	-	-	-	-	-	-	-	-	-	-	-	rs3474506790	-	-	-	-	-	-	-	-	-	-	-	-	-	-	-
13_194619124_T/C	13:194619124-194619124	C	intergenic_variant	MODIFIER	-	-	-	-	-	-	-	-	-	-	-	-	-	-	rs344310646	-	-	-	-	-	-	-	-	-	-	-	-	-	-	-
13_195213556_G/A	13:195213556-195213556	A	intron_variant	MODIFIER	TIAM1	100524587	Transcript	XM_021070903.1	protein_coding	-	1/29	-	-	-	-	-	-	-	rs343787409	-	-1	-	EntrezGene	-	-	-	-	-	-	-	-	-	-	-
13_195213556_G/A	13:195213556-195213556	A	intron_variant	MODIFIER	TIAM1	100524587	Transcript	XM_021070904.1	protein_coding	-	1/29	-	-	-	-	-	-	-	rs343787409	-	-1	-	EntrezGene	-	-	-	-	-	-	-	-	-	-	-
13_195213556_G/A	13:195213556-195213556	A	intron_variant	MODIFIER	TIAM1	100524587	Transcript	XM_021070906.1	protein_coding	-	1/28	-	-	-	-	-	-	-	rs343787409	-	-1	-	EntrezGene	-	-	-	-	-	-	-	-	-	-	-
13_195603197_A/G	13:195603197-195603197	G	intron_variant	MODIFIER	HUNK	100627454	Transcript	XM_021070911.1	protein_coding	-	3/11	-	-	-	-	-	-	-	rs342522305	-	1	-	EntrezGene	-	-	-	-	-	-	-	-	-	-	-
13_195603215_T/C	13:195603215-195603215	C	intron_variant	MODIFIER	HUNK	100627454	Transcript	XM_021070911.1	protein_coding	-	3/11	-	-	-	-	-	-	-	rs322601894	-	1	-	EntrezGene	-	-	-	-	-	-	-	-	-	-	-
13_203418945_T/C	13:203418945-203418945	C	intron_variant	MODIFIER	PCP4	110256491	Transcript	XM_021071000.1	protein_coding	-	1/2	-	-	-	-	-	-	-	rs3476427377	-	1	-	EntrezGene	-	-	-	-	-	-	-	-	-	-	-
13_203832649_T/G	13:203832649-203832649	G	intron_variant	MODIFIER	DSCAM	100517192	Transcript	XM_021071497.1	protein_coding	-	9/34	-	-	-	-	-	-	-	rs3473836897	-	-1	-	EntrezGene	-	-	-	-	-	-	-	-	-	-	-
13_203832650_T/G	13:203832650-203832650	G	intron_variant	MODIFIER	DSCAM	100517192	Transcript	XM_021071497.1	protein_coding	-	9/34	-	-	-	-	-	-	-	rs3476519865	-	-1	-	EntrezGene	-	-	-	-	-	-	-	-	-	-	-
13_204563584_G/A	13:204563584-204563584	A	intergenic_variant	MODIFIER	-	-	-	-	-	-	-	-	-	-	-	-	-	-	rs1109782670	-	-	-	-	-	-	-	-	-	-	-	-	-	-	-
13_206787379_A/G	13:206787379-206787379	G	intergenic_variant	MODIFIER	-	-	-	-	-	-	-	-	-	-	-	-	-	-	rs3471114818	-	-	-	-	-	-	-	-	-	-	-	-	-	-	-
13_206787380_C/G	13:206787380-206787380	G	intergenic_variant	MODIFIER	-	-	-	-	-	-	-	-	-	-	-	-	-	-	rs3473068513	-	-	-	-	-	-	-	-	-	-	-	-	-	-	-
13_206787386_C/A	13:206787386-206787386	A	intergenic_variant	MODIFIER	-	-	-	-	-	-	-	-	-	-	-	-	-	-	rs3470923084	-	-	-	-	-	-	-	-	-	-	-	-	-	-	-
13_206787387_G/A	13:206787387-206787387	A	intergenic_variant	MODIFIER	-	-	-	-	-	-	-	-	-	-	-	-	-	-	rs3472192664	-	-	-	-	-	-	-	-	-	-	-	-	-	-	-
13_206787400_T/C	13:206787400-206787400	C	intergenic_variant	MODIFIER	-	-	-	-	-	-	-	-	-	-	-	-	-	-	rs3473317532	-	-	-	-	-	-	-	-	-	-	-	-	-	-	-
13_206787418_C/T	13:206787418-206787418	T	intergenic_variant	MODIFIER	-	-	-	-	-	-	-	-	-	-	-	-	-	-	rs3470208691	-	-	-	-	-	-	-	-	-	-	-	-	-	-	-
13_206788759_T/G	13:206788759-206788759	G	intergenic_variant	MODIFIER	-	-	-	-	-	-	-	-	-	-	-	-	-	-	rs3475883346	-	-	-	-	-	-	-	-	-	-	-	-	-	-	-
13_206820411_G/A	13:206820411-206820411	A	intron_variant	MODIFIER	AGPAT3	100233171	Transcript	XM_021068324.1	protein_coding	-	1/9	-	-	-	-	-	-	-	rs3475875038	-	1	-	EntrezGene	-	-	-	-	-	-	-	-	-	-	-
13_206820411_G/A	13:206820411-206820411	A	intron_variant	MODIFIER	AGPAT3	100233171	Transcript	XM_021068326.1	protein_coding	-	1/8	-	-	-	-	-	-	-	rs3475875038	-	1	-	EntrezGene	-	-	-	-	-	-	-	-	-	-	-
13_206820411_G/A	13:206820411-206820411	A	intron_variant	MODIFIER	AGPAT3	100233171	Transcript	XM_021068333.1	protein_coding	-	1/8	-	-	-	-	-	-	-	rs3475875038	-	1	-	EntrezGene	-	-	-	-	-	-	-	-	-	-	-
13_207800978_T/C	13:207800978-207800978	C	downstream_gene_variant	MODIFIER	POFUT2	100738385	Transcript	XM_021071525.1	protein_coding	-	-	-	-	-	-	-	-	-	rs320599489	123	-1	-	EntrezGene	-	-	-	-	-	-	-	-	-	-	-
13_207800978_T/C	13:207800978-207800978	C	downstream_gene_variant	MODIFIER	POFUT2	100738385	Transcript	XM_021071526.1	protein_coding	-	-	-	-	-	-	-	-	-	rs320599489	123	-1	-	EntrezGene	-	-	-	-	-	-	-	-	-	-	-
13_207800978_T/C	13:207800978-207800978	C	downstream_gene_variant	MODIFIER	POFUT2	100738385	Transcript	XM_021071527.1	protein_coding	-	-	-	-	-	-	-	-	-	rs320599489	123	-1	-	EntrezGene	-	-	-	-	-	-	-	-	-	-	-
13_207800978_T/C	13:207800978-207800978	C	downstream_gene_variant	MODIFIER	POFUT2	100738385	Transcript	XM_021071528.1	protein_coding	-	-	-	-	-	-	-	-	-	rs320599489	4072	-1	-	EntrezGene	-	-	-	-	-	-	-	-	-	-	-
14_4946237_T/C	14:4946237-4946237	C	intergenic_variant	MODIFIER	-	-	-	-	-	-	-	-	-	-	-	-	-	-	rs339847249	-	-	-	-	-	-	-	-	-	-	-	-	-	-	-
14_5469842_A/G	14:5469842-5469842	G	intron_variant,non_coding_transcript_variant	MODIFIER	LOC102164739	102164739	Transcript	XR_002338583.1	lncRNA	-	2/2	-	-	-	-	-	-	-	rs3474042728	-	-1	-	EntrezGene	-	-	-	-	-	-	-	-	-	-	-
14_6733930_T/C	14:6733930-6733930	C	intron_variant	MODIFIER	PPP3CC	100158082	Transcript	XM_001928163.7	protein_coding	-	1/12	-	-	-	-	-	-	-	rs322550995	-	1	-	EntrezGene	-	-	-	-	-	-	-	-	-	-	-
14_6733930_T/C	14:6733930-6733930	C	intron_variant	MODIFIER	PPP3CC	100158082	Transcript	XM_003483381.4	protein_coding	-	1/14	-	-	-	-	-	-	-	rs322550995	-	1	-	EntrezGene	-	-	-	-	-	-	-	-	-	-	-
14_6733930_T/C	14:6733930-6733930	C	intron_variant	MODIFIER	PPP3CC	100158082	Transcript	XM_005657236.3	protein_coding	-	1/13	-	-	-	-	-	-	-	rs322550995	-	1	-	EntrezGene	-	-	-	-	-	-	-	-	-	-	-
14_6733930_T/C	14:6733930-6733930	C	intron_variant	MODIFIER	PPP3CC	100158082	Transcript	XM_005657237.3	protein_coding	-	1/13	-	-	-	-	-	-	-	rs322550995	-	1	-	EntrezGene	-	-	-	-	-	-	-	-	-	-	-
14_6733930_T/C	14:6733930-6733930	C	intron_variant	MODIFIER	PPP3CC	100158082	Transcript	XM_005657238.3	protein_coding	-	1/11	-	-	-	-	-	-	-	rs322550995	-	1	-	EntrezGene	-	-	-	-	-	-	-	-	-	-	-
14_6733930_T/C	14:6733930-6733930	C	intron_variant,non_coding_transcript_variant	MODIFIER	PPP3CC	100158082	Transcript	XR_002338570.1	misc_RNA	-	1/16	-	-	-	-	-	-	-	rs322550995	-	1	-	EntrezGene	-	-	-	-	-	-	-	-	-	-	-
14_6733930_T/C	14:6733930-6733930	C	intron_variant,non_coding_transcript_variant	MODIFIER	PPP3CC	100158082	Transcript	XR_002338571.1	misc_RNA	-	1/15	-	-	-	-	-	-	-	rs322550995	-	1	-	EntrezGene	-	-	-	-	-	-	-	-	-	-	-
14_6733930_T/C	14:6733930-6733930	C	intron_variant,non_coding_transcript_variant	MODIFIER	PPP3CC	100158082	Transcript	XR_002338572.1	misc_RNA	-	1/15	-	-	-	-	-	-	-	rs322550995	-	1	-	EntrezGene	-	-	-	-	-	-	-	-	-	-	-
14_8194995_C/T	14:8194995-8194995	T	intergenic_variant	MODIFIER	-	-	-	-	-	-	-	-	-	-	-	-	-	-	rs1110528031	-	-	-	-	-	-	-	-	-	-	-	-	-	-	-
14_10419217_T/C	14:10419217-10419217	C	downstream_gene_variant	MODIFIER	PNMA2	100157132	Transcript	XM_005670445.3	protein_coding	-	-	-	-	-	-	-	-	-	rs342176196	3108	-1	-	EntrezGene	-	-	-	-	-	-	-	-	-	-	-
14_10419217_T/C	14:10419217-10419217	C	downstream_gene_variant	MODIFIER	PNMA2	100157132	Transcript	XM_013982674.2	protein_coding	-	-	-	-	-	-	-	-	-	rs342176196	3117	-1	-	EntrezGene	-	-	-	-	-	-	-	-	-	-	-
14_10419217_T/C	14:10419217-10419217	C	downstream_gene_variant	MODIFIER	PNMA2	100157132	Transcript	XM_013982675.2	protein_coding	-	-	-	-	-	-	-	-	-	rs342176196	3117	-1	-	EntrezGene	-	-	-	-	-	-	-	-	-	-	-
14_10419217_T/C	14:10419217-10419217	C	downstream_gene_variant	MODIFIER	PNMA2	100157132	Transcript	XM_021073574.1	protein_coding	-	-	-	-	-	-	-	-	-	rs342176196	3117	-1	-	EntrezGene	-	-	-	-	-	-	-	-	-	-	-
14_10795853_G/C	14:10795853-10795853	C	intergenic_variant	MODIFIER	-	-	-	-	-	-	-	-	-	-	-	-	-	-	rs325787204	-	-	-	-	-	-	-	-	-	-	-	-	-	-	-
14_14181011_T/C	14:14181011-14181011	C	intron_variant	MODIFIER	XKR6	100514730	Transcript	XM_021073068.1	protein_coding	-	2/3	-	-	-	-	-	-	-	rs342509620	-	-1	-	EntrezGene	-	-	-	-	-	-	-	-	-	-	-
14_14181017_C/T	14:14181017-14181017	T	intron_variant	MODIFIER	XKR6	100514730	Transcript	XM_021073068.1	protein_coding	-	2/3	-	-	-	-	-	-	-	rs323689328	-	-1	-	EntrezGene	-	-	-	-	-	-	-	-	-	-	-
14_20977849_T/C	14:20977849-20977849	C	intron_variant	MODIFIER	PALLD	100627292	Transcript	XM_021073309.1	protein_coding	-	2/21	-	-	-	-	-	-	-	-	-	-1	-	EntrezGene	-	-	-	-	-	-	-	-	-	-	-
14_20977849_T/C	14:20977849-20977849	C	intron_variant	MODIFIER	PALLD	100627292	Transcript	XM_021073310.1	protein_coding	-	2/20	-	-	-	-	-	-	-	-	-	-1	-	EntrezGene	-	-	-	-	-	-	-	-	-	-	-
14_20977849_T/C	14:20977849-20977849	C	intron_variant	MODIFIER	PALLD	100627292	Transcript	XM_021073311.1	protein_coding	-	2/22	-	-	-	-	-	-	-	-	-	-1	-	EntrezGene	-	-	-	-	-	-	-	-	-	-	-
14_22184965_C/A	14:22184965-22184965	A	intergenic_variant	MODIFIER	-	-	-	-	-	-	-	-	-	-	-	-	-	-	rs706963603	-	-	-	-	-	-	-	-	-	-	-	-	-	-	-
14_23124255_A/G	14:23124255-23124255	G	intron_variant	MODIFIER	GALNT9	100156842	Transcript	XM_021072816.1	protein_coding	-	1/10	-	-	-	-	-	-	-	rs328892325	-	1	-	EntrezGene	-	-	-	-	-	-	-	-	-	-	-
14_23124255_A/G	14:23124255-23124255	G	intron_variant	MODIFIER	GALNT9	100156842	Transcript	XM_021072817.1	protein_coding	-	1/9	-	-	-	-	-	-	-	rs328892325	-	1	-	EntrezGene	-	-	-	-	-	-	-	-	-	-	-
14_25567701_G/A	14:25567701-25567701	A	intron_variant	MODIFIER	TMEM132D	100623073	Transcript	XM_021072330.1	protein_coding	-	3/8	-	-	-	-	-	-	-	rs333364328	-	1	-	EntrezGene	-	-	-	-	-	-	-	-	-	-	-
14_25775964_C/T	14:25775964-25775964	T	intron_variant	MODIFIER	TMEM132D	100623073	Transcript	XM_021072330.1	protein_coding	-	4/8	-	-	-	-	-	-	-	rs700639051	-	1	-	EntrezGene	-	-	-	-	-	-	-	-	-	-	-
14_25775993_T/C	14:25775993-25775993	C	intron_variant	MODIFIER	TMEM132D	100623073	Transcript	XM_021072330.1	protein_coding	-	4/8	-	-	-	-	-	-	-	rs337583833	-	1	-	EntrezGene	-	-	-	-	-	-	-	-	-	-	-
14_25898822_T/C	14:25898822-25898822	C	intron_variant	MODIFIER	TMEM132D	100623073	Transcript	XM_021072330.1	protein_coding	-	5/8	-	-	-	-	-	-	-	rs341103626	-	1	-	EntrezGene	-	-	-	-	-	-	-	-	-	-	-
14_34029323_T/C	14:34029323-34029323	C	intergenic_variant	MODIFIER	-	-	-	-	-	-	-	-	-	-	-	-	-	-	rs707298167	-	-	-	-	-	-	-	-	-	-	-	-	-	-	-
14_34220271_C/A	14:34220271-34220271	A	intergenic_variant	MODIFIER	-	-	-	-	-	-	-	-	-	-	-	-	-	-	rs343635484	-	-	-	-	-	-	-	-	-	-	-	-	-	-	-
14_34375774_T/A	14:34375774-34375774	A	intron_variant	MODIFIER	TAOK3	100154763	Transcript	XM_001924400.7	protein_coding	-	1/20	-	-	-	-	-	-	-	-	-	1	-	EntrezGene	-	-	-	-	-	-	-	-	-	-	-
14_34375774_T/A	14:34375774-34375774	A	intron_variant	MODIFIER	TAOK3	100154763	Transcript	XM_003483429.4	protein_coding	-	1/20	-	-	-	-	-	-	-	-	-	1	-	EntrezGene	-	-	-	-	-	-	-	-	-	-	-
14_34375774_T/A	14:34375774-34375774	A	intron_variant	MODIFIER	TAOK3	100154763	Transcript	XM_021073054.1	protein_coding	-	1/21	-	-	-	-	-	-	-	-	-	1	-	EntrezGene	-	-	-	-	-	-	-	-	-	-	-
14_34769611_T/C	14:34769611-34769611	C	intron_variant	MODIFIER	KSR2	100519054	Transcript	XM_005657319.3	protein_coding	-	3/19	-	-	-	-	-	-	-	rs333919970	-	1	-	EntrezGene	-	-	-	-	-	-	-	-	-	-	-
14_34769611_T/C	14:34769611-34769611	C	intron_variant	MODIFIER	KSR2	100519054	Transcript	XM_021073977.1	protein_coding	-	3/18	-	-	-	-	-	-	-	rs333919970	-	1	-	EntrezGene	-	-	-	-	-	-	-	-	-	-	-
14_34769611_T/C	14:34769611-34769611	C	intron_variant	MODIFIER	KSR2	100519054	Transcript	XM_021073978.1	protein_coding	-	3/19	-	-	-	-	-	-	-	rs333919970	-	1	-	EntrezGene	-	-	-	-	-	-	-	-	-	-	-
14_34769611_T/C	14:34769611-34769611	C	intron_variant	MODIFIER	KSR2	100519054	Transcript	XM_021073979.1	protein_coding	-	3/19	-	-	-	-	-	-	-	rs333919970	-	1	-	EntrezGene	-	-	-	-	-	-	-	-	-	-	-
14_41508525_A/G	14:41508525-41508525	G	intron_variant	MODIFIER	MYO1H	100523027	Transcript	XM_021073723.1	protein_coding	-	8/31	-	-	-	-	-	-	-	rs705128615	-	-1	-	EntrezGene	-	-	-	-	-	-	-	-	-	-	-
14_41508525_A/G	14:41508525-41508525	G	intron_variant	MODIFIER	MYO1H	100523027	Transcript	XM_021073724.1	protein_coding	-	8/30	-	-	-	-	-	-	-	rs705128615	-	-1	-	EntrezGene	-	-	-	-	-	-	-	-	-	-	-
14_41508525_A/G	14:41508525-41508525	G	intron_variant	MODIFIER	MYO1H	100523027	Transcript	XM_021073725.1	protein_coding	-	8/32	-	-	-	-	-	-	-	rs705128615	-	-1	-	EntrezGene	-	-	-	-	-	-	-	-	-	-	-
14_53750667_T/A	14:53750667-53750667	A	intron_variant	MODIFIER	RYR2	396856	Transcript	XM_021072683.1	protein_coding	-	81/108	-	-	-	-	-	-	-	rs690460639	-	-1	-	EntrezGene	-	-	-	-	-	-	-	-	-	-	-
14_54059900_G/T	14:54059900-54059900	T	intron_variant	MODIFIER	RYR2	396856	Transcript	XM_021072683.1	protein_coding	-	11/108	-	-	-	-	-	-	-	rs332747263	-	-1	-	EntrezGene	-	-	-	-	-	-	-	-	-	-	-
14_55937793_G/C	14:55937793-55937793	C	intron_variant	MODIFIER	ARID4B	100152399	Transcript	XM_021074399.1	protein_coding	-	2/23	-	-	-	-	-	-	-	rs690059244	-	1	-	EntrezGene	-	-	-	-	-	-	-	-	-	-	-
14_55937793_G/C	14:55937793-55937793	C	intron_variant	MODIFIER	ARID4B	100152399	Transcript	XM_021074400.1	protein_coding	-	2/23	-	-	-	-	-	-	-	rs690059244	-	1	-	EntrezGene	-	-	-	-	-	-	-	-	-	-	-
14_55937793_G/C	14:55937793-55937793	C	intron_variant	MODIFIER	ARID4B	100152399	Transcript	XM_021074401.1	protein_coding	-	2/23	-	-	-	-	-	-	-	rs690059244	-	1	-	EntrezGene	-	-	-	-	-	-	-	-	-	-	-
14_55937793_G/C	14:55937793-55937793	C	intron_variant	MODIFIER	ARID4B	100152399	Transcript	XM_021074402.1	protein_coding	-	2/22	-	-	-	-	-	-	-	rs690059244	-	1	-	EntrezGene	-	-	-	-	-	-	-	-	-	-	-
14_55937793_G/C	14:55937793-55937793	C	intron_variant,non_coding_transcript_variant	MODIFIER	ARID4B	100152399	Transcript	XR_002338969.1	misc_RNA	-	2/24	-	-	-	-	-	-	-	rs690059244	-	1	-	EntrezGene	-	-	-	-	-	-	-	-	-	-	-
14_55937793_G/C	14:55937793-55937793	C	intron_variant,non_coding_transcript_variant	MODIFIER	ARID4B	100152399	Transcript	XR_002338970.1	misc_RNA	-	2/24	-	-	-	-	-	-	-	rs690059244	-	1	-	EntrezGene	-	-	-	-	-	-	-	-	-	-	-
14_56245638_C/G	14:56245638-56245638	G	intron_variant,non_coding_transcript_variant	MODIFIER	LOC102158191	102158191	Transcript	XR_002338533.1	lncRNA	-	1/1	-	-	-	-	-	-	-	rs318984603	-	-1	-	EntrezGene	-	-	-	-	-	-	-	-	-	-	-
14_56654950_C/T	14:56654950-56654950	T	intergenic_variant	MODIFIER	-	-	-	-	-	-	-	-	-	-	-	-	-	-	rs339785132	-	-	-	-	-	-	-	-	-	-	-	-	-	-	-
14_56884210_T/C	14:56884210-56884210	C	upstream_gene_variant	MODIFIER	SLC35F3	100157650	Transcript	XM_001927867.7	protein_coding	-	-	-	-	-	-	-	-	-	rs335616306	3164	-1	-	EntrezGene	-	-	-	-	-	-	-	-	-	-	-
14_56884210_T/C	14:56884210-56884210	C	upstream_gene_variant	MODIFIER	SLC35F3	100157650	Transcript	XM_005670968.3	protein_coding	-	-	-	-	-	-	-	-	-	rs335616306	3240	-1	-	EntrezGene	-	-	-	-	-	-	-	-	-	-	-
14_56884240_A/G	14:56884240-56884240	G	upstream_gene_variant	MODIFIER	SLC35F3	100157650	Transcript	XM_001927867.7	protein_coding	-	-	-	-	-	-	-	-	-	rs342055103	3194	-1	-	EntrezGene	-	-	-	-	-	-	-	-	-	-	-
14_56884240_A/G	14:56884240-56884240	G	upstream_gene_variant	MODIFIER	SLC35F3	100157650	Transcript	XM_005670968.3	protein_coding	-	-	-	-	-	-	-	-	-	rs342055103	3270	-1	-	EntrezGene	-	-	-	-	-	-	-	-	-	-	-
14_57011820_G/A	14:57011820-57011820	A	intergenic_variant	MODIFIER	-	-	-	-	-	-	-	-	-	-	-	-	-	-	rs341041136	-	-	-	-	-	-	-	-	-	-	-	-	-	-	-
14_59581973_G/A	14:59581973-59581973	A	downstream_gene_variant	MODIFIER	CAPN9	100154688	Transcript	XM_001927215.4	protein_coding	-	-	-	-	-	-	-	-	-	rs80805318	29	-1	-	EntrezGene	-	-	-	-	-	-	-	-	-	-	-
14_59581973_G/A	14:59581973-59581973	A	downstream_gene_variant	MODIFIER	CAPN9	100154688	Transcript	XM_021073119.1	protein_coding	-	-	-	-	-	-	-	-	-	rs80805318	26	-1	-	EntrezGene	-	-	-	-	-	-	-	-	-	-	-
14_60044702_A/C	14:60044702-60044702	C	intron_variant	MODIFIER	GALNT2	100153028	Transcript	XM_001927774.6	protein_coding	-	2/15	-	-	-	-	-	-	-	rs699490094	-	-1	-	EntrezGene	-	-	-	-	-	-	-	-	-	-	-
14_60044702_A/C	14:60044702-60044702	C	intron_variant	MODIFIER	GALNT2	100153028	Transcript	XM_013983227.2	protein_coding	-	2/15	-	-	-	-	-	-	-	rs699490094	-	-1	-	EntrezGene	-	-	-	-	-	-	-	-	-	-	-
14_60044702_A/C	14:60044702-60044702	C	intron_variant	MODIFIER	GALNT2	100153028	Transcript	XM_013983228.2	protein_coding	-	2/15	-	-	-	-	-	-	-	rs699490094	-	-1	-	EntrezGene	-	-	-	-	-	-	-	-	-	-	-
14_60044702_A/C	14:60044702-60044702	C	intron_variant	MODIFIER	GALNT2	100153028	Transcript	XM_021073538.1	protein_coding	-	3/16	-	-	-	-	-	-	-	rs699490094	-	-1	-	EntrezGene	-	-	-	-	-	-	-	-	-	-	-
14_60044702_A/C	14:60044702-60044702	C	intron_variant	MODIFIER	GALNT2	100153028	Transcript	XM_021073539.1	protein_coding	-	2/15	-	-	-	-	-	-	-	rs699490094	-	-1	-	EntrezGene	-	-	-	-	-	-	-	-	-	-	-
14_72116014_T/C	14:72116014-72116014	C	intergenic_variant	MODIFIER	-	-	-	-	-	-	-	-	-	-	-	-	-	-	rs331473303	-	-	-	-	-	-	-	-	-	-	-	-	-	-	-
14_72116088_T/C	14:72116088-72116088	C	intergenic_variant	MODIFIER	-	-	-	-	-	-	-	-	-	-	-	-	-	-	rs324041261	-	-	-	-	-	-	-	-	-	-	-	-	-	-	-
14_76492633_C/G	14:76492633-76492633	G	intron_variant	MODIFIER	SEC24C	100152996	Transcript	XM_003483502.4	protein_coding	-	8/22	-	-	-	-	-	-	-	rs338213817	-	1	-	EntrezGene	-	-	-	-	-	-	-	-	-	-	-
14_76492633_C/G	14:76492633-76492633	G	intron_variant	MODIFIER	SEC24C	100152996	Transcript	XM_013983347.2	protein_coding	-	9/23	-	-	-	-	-	-	-	rs338213817	-	1	-	EntrezGene	-	-	-	-	-	-	-	-	-	-	-
14_76492633_C/G	14:76492633-76492633	G	intron_variant	MODIFIER	SEC24C	100152996	Transcript	XM_021072585.1	protein_coding	-	7/21	-	-	-	-	-	-	-	rs338213817	-	1	-	EntrezGene	-	-	-	-	-	-	-	-	-	-	-
14_77746583_A/T	14:77746583-77746583	T	intergenic_variant	MODIFIER	-	-	-	-	-	-	-	-	-	-	-	-	-	-	rs339160587	-	-	-	-	-	-	-	-	-	-	-	-	-	-	-
14_82086114_A/T	14:82086114-82086114	T	upstream_gene_variant	MODIFIER	MBL1	492276	Transcript	NM_001007194.3	protein_coding	-	-	-	-	-	-	-	-	-	rs331018431	940	-1	-	EntrezGene	-	-	-	-	-	-	-	-	-	-	-
14_82086114_A/T	14:82086114-82086114	T	upstream_gene_variant	MODIFIER	-	NM_001007194	Transcript	NM_001007194.3	cDNA	-	-	-	-	-	-	-	-	-	rs331018431	940	-1	-	-	-	-	-	-	-	-	-	-	-	-	-
14_93616070_A/G	14:93616070-93616070	G	intergenic_variant	MODIFIER	-	-	-	-	-	-	-	-	-	-	-	-	-	-	rs339780964	-	-	-	-	-	-	-	-	-	-	-	-	-	-	-
14_108473759_T/C	14:108473759-108473759	C	intron_variant	MODIFIER	SLIT1	100627880	Transcript	XM_021072814.1	protein_coding	-	25/36	-	-	-	-	-	-	-	rs320407855	-	-1	-	EntrezGene	-	-	-	-	-	-	-	-	-	-	-
14_108496849_C/T	14:108496849-108496849	T	intron_variant	MODIFIER	SLIT1	100627880	Transcript	XM_021072814.1	protein_coding	-	13/36	-	-	-	-	-	-	-	rs328585851	-	-1	-	EntrezGene	-	-	-	-	-	-	-	-	-	-	-
14_118816922_T/G	14:118816922-118816922	G	intron_variant,non_coding_transcript_variant	MODIFIER	LOC110256719	110256719	Transcript	XR_002338617.1	lncRNA	-	1/2	-	-	-	-	-	-	-	rs695122257	-	1	-	EntrezGene	-	-	-	-	-	-	-	-	-	-	-
14_118816922_T/G	14:118816922-118816922	G	intron_variant,non_coding_transcript_variant	MODIFIER	LOC110256719	110256719	Transcript	XR_002338618.1	lncRNA	-	1/3	-	-	-	-	-	-	-	rs695122257	-	1	-	EntrezGene	-	-	-	-	-	-	-	-	-	-	-
14_118816944_C/T	14:118816944-118816944	T	intron_variant,non_coding_transcript_variant	MODIFIER	LOC110256719	110256719	Transcript	XR_002338617.1	lncRNA	-	1/2	-	-	-	-	-	-	-	rs711003093	-	1	-	EntrezGene	-	-	-	-	-	-	-	-	-	-	-
14_118816944_C/T	14:118816944-118816944	T	intron_variant,non_coding_transcript_variant	MODIFIER	LOC110256719	110256719	Transcript	XR_002338618.1	lncRNA	-	1/3	-	-	-	-	-	-	-	rs711003093	-	1	-	EntrezGene	-	-	-	-	-	-	-	-	-	-	-
14_123802736_G/A	14:123802736-123802736	A	intergenic_variant	MODIFIER	-	-	-	-	-	-	-	-	-	-	-	-	-	-	rs342087715	-	-	-	-	-	-	-	-	-	-	-	-	-	-	-
14_127782392_A/G	14:127782392-127782392	G	intergenic_variant	MODIFIER	-	-	-	-	-	-	-	-	-	-	-	-	-	-	rs1109536322	-	-	-	-	-	-	-	-	-	-	-	-	-	-	-
14_129379177_C/T	14:129379177-129379177	T	intergenic_variant	MODIFIER	-	-	-	-	-	-	-	-	-	-	-	-	-	-	rs332678553	-	-	-	-	-	-	-	-	-	-	-	-	-	-	-
14_131476810_C/T	14:131476810-131476810	T	intron_variant	MODIFIER	ATE1	100512816	Transcript	XM_003133201.6	protein_coding	-	10/11	-	-	-	-	-	-	-	rs331598091	-	-1	-	EntrezGene	-	-	-	-	-	-	-	-	-	-	-
14_131476810_C/T	14:131476810-131476810	T	intron_variant	MODIFIER	ATE1	100512816	Transcript	XM_003483566.4	protein_coding	-	10/11	-	-	-	-	-	-	-	rs331598091	-	-1	-	EntrezGene	-	-	-	-	-	-	-	-	-	-	-
14_131476810_C/T	14:131476810-131476810	T	intron_variant	MODIFIER	ATE1	100512816	Transcript	XM_005671511.3	protein_coding	-	11/12	-	-	-	-	-	-	-	rs331598091	-	-1	-	EntrezGene	-	-	-	-	-	-	-	-	-	-	-
14_131476810_C/T	14:131476810-131476810	T	intron_variant	MODIFIER	ATE1	100512816	Transcript	XM_005671512.3	protein_coding	-	10/10	-	-	-	-	-	-	-	rs331598091	-	-1	-	EntrezGene	-	-	-	-	-	-	-	-	-	-	-
14_131476810_C/T	14:131476810-131476810	T	intron_variant	MODIFIER	ATE1	100512816	Transcript	XM_013983810.2	protein_coding	-	11/11	-	-	-	-	-	-	-	rs331598091	-	-1	-	EntrezGene	-	-	-	-	-	-	-	-	-	-	-
14_131476810_C/T	14:131476810-131476810	T	intron_variant	MODIFIER	ATE1	100512816	Transcript	XM_013983814.2	protein_coding	-	10/10	-	-	-	-	-	-	-	rs331598091	-	-1	-	EntrezGene	-	-	-	-	-	-	-	-	-	-	-
14_131476810_C/T	14:131476810-131476810	T	intron_variant	MODIFIER	ATE1	100512816	Transcript	XM_013983817.2	protein_coding	-	9/9	-	-	-	-	-	-	-	rs331598091	-	-1	-	EntrezGene	-	-	-	-	-	-	-	-	-	-	-
14_131476810_C/T	14:131476810-131476810	T	intron_variant	MODIFIER	ATE1	100512816	Transcript	XM_021073564.1	protein_coding	-	11/11	-	-	-	-	-	-	-	rs331598091	-	-1	-	EntrezGene	-	-	-	-	-	-	-	-	-	-	-
14_131476810_C/T	14:131476810-131476810	T	intron_variant	MODIFIER	ATE1	100512816	Transcript	XM_021073565.1	protein_coding	-	11/12	-	-	-	-	-	-	-	rs331598091	-	-1	-	EntrezGene	-	-	-	-	-	-	-	-	-	-	-
14_131476810_C/T	14:131476810-131476810	T	intron_variant	MODIFIER	ATE1	100512816	Transcript	XM_021073566.1	protein_coding	-	11/12	-	-	-	-	-	-	-	rs331598091	-	-1	-	EntrezGene	-	-	-	-	-	-	-	-	-	-	-
14_131476810_C/T	14:131476810-131476810	T	intron_variant	MODIFIER	ATE1	100512816	Transcript	XM_021073567.1	protein_coding	-	10/11	-	-	-	-	-	-	-	rs331598091	-	-1	-	EntrezGene	-	-	-	-	-	-	-	-	-	-	-
14_131476810_C/T	14:131476810-131476810	T	intron_variant	MODIFIER	ATE1	100512816	Transcript	XM_021073568.1	protein_coding	-	10/11	-	-	-	-	-	-	-	rs331598091	-	-1	-	EntrezGene	-	-	-	-	-	-	-	-	-	-	-
14_131476810_C/T	14:131476810-131476810	T	intron_variant	MODIFIER	ATE1	100512816	Transcript	XM_021073570.1	protein_coding	-	9/10	-	-	-	-	-	-	-	rs331598091	-	-1	-	EntrezGene	-	-	-	-	-	-	-	-	-	-	-
14_132291725_A/C	14:132291725-132291725	C	intron_variant,non_coding_transcript_variant	MODIFIER	-	NM_213837	Transcript	NM_213837.1	cDNA	-	1/3	-	-	-	-	-	-	-	rs321197643	-	1	-	-	-	-	-	-	-	-	-	-	-	-	-
14_133102363_T/C	14:133102363-133102363	C	intergenic_variant	MODIFIER	-	-	-	-	-	-	-	-	-	-	-	-	-	-	rs346101962	-	-	-	-	-	-	-	-	-	-	-	-	-	-	-
14_137105613_G/C	14:137105613-137105613	C	intron_variant	MODIFIER	PTPRE	100155079	Transcript	XM_005671573.3	protein_coding	-	1/20	-	-	-	-	-	-	-	rs1111396443	-	1	-	EntrezGene	-	-	-	-	-	-	-	-	-	-	-
14_137105613_G/C	14:137105613-137105613	C	intron_variant	MODIFIER	PTPRE	100155079	Transcript	XM_021073749.1	protein_coding	-	1/21	-	-	-	-	-	-	-	rs1111396443	-	1	-	EntrezGene	-	-	-	-	-	-	-	-	-	-	-
14_139672189_C/T	14:139672189-139672189	T	intergenic_variant	MODIFIER	-	-	-	-	-	-	-	-	-	-	-	-	-	-	rs345168103	-	-	-	-	-	-	-	-	-	-	-	-	-	-	-
14_139847511_C/A	14:139847511-139847511	A	intron_variant	MODIFIER	TCERG1L	100512137	Transcript	XM_021073719.1	protein_coding	-	6/13	-	-	-	-	-	-	-	rs786482912	-	-1	-	EntrezGene	-	-	-	-	-	-	-	-	-	-	-
14_139847511_C/A	14:139847511-139847511	A	upstream_gene_variant	MODIFIER	LOC102166328	102166328	Transcript	XR_001301290.2	lncRNA	-	-	-	-	-	-	-	-	-	rs786482912	1972	-1	-	EntrezGene	-	-	-	-	-	-	-	-	-	-	-
14_140369719_T/A	14:140369719-140369719	A	intron_variant	MODIFIER	BNIP3	100624868	Transcript	XM_003359404.4	protein_coding	-	1/5	-	-	-	-	-	-	-	rs322734158	-	-1	-	EntrezGene	-	-	-	-	-	-	-	-	-	-	-
14_140369719_T/A	14:140369719-140369719	A	upstream_gene_variant	MODIFIER	LOC110256840	110256840	Transcript	XR_002338864.1	lncRNA	-	-	-	-	-	-	-	-	-	rs322734158	2359	1	-	EntrezGene	-	-	-	-	-	-	-	-	-	-	-
14_140369737_A/G	14:140369737-140369737	G	intron_variant	MODIFIER	BNIP3	100624868	Transcript	XM_003359404.4	protein_coding	-	1/5	-	-	-	-	-	-	-	rs331119596	-	-1	-	EntrezGene	-	-	-	-	-	-	-	-	-	-	-
14_140369737_A/G	14:140369737-140369737	G	upstream_gene_variant	MODIFIER	LOC110256840	110256840	Transcript	XR_002338864.1	lncRNA	-	-	-	-	-	-	-	-	-	rs331119596	2341	1	-	EntrezGene	-	-	-	-	-	-	-	-	-	-	-
14_140671531_T/G	14:140671531-140671531	G	upstream_gene_variant	MODIFIER	LOC110256842	110256842	Transcript	XR_002338865.1	lncRNA	-	-	-	-	-	-	-	-	-	-	3200	1	-	EntrezGene	-	-	-	-	-	-	-	-	-	-	-
14_140671531_T/G	14:140671531-140671531	G	upstream_gene_variant	MODIFIER	LOC110256842	110256842	Transcript	XR_002338866.1	lncRNA	-	-	-	-	-	-	-	-	-	-	4723	1	-	EntrezGene	-	-	-	-	-	-	-	-	-	-	-
14_141077603_G/A	14:141077603-141077603	A	intergenic_variant	MODIFIER	-	-	-	-	-	-	-	-	-	-	-	-	-	-	rs3472875964	-	-	-	-	-	-	-	-	-	-	-	-	-	-	-
15_169576_C/T	15:169576-169576	T	downstream_gene_variant	MODIFIER	STAM2	100157042	Transcript	XM_013997328.2	protein_coding	-	-	-	-	-	-	-	-	-	rs693269753	917	1	-	EntrezGene	-	-	-	-	-	-	-	-	-	-	-
15_169576_C/T	15:169576-169576	T	downstream_gene_variant	MODIFIER	STAM2	100157042	Transcript	XM_013997353.2	protein_coding	-	-	-	-	-	-	-	-	-	rs693269753	917	1	-	EntrezGene	-	-	-	-	-	-	-	-	-	-	-
15_169576_C/T	15:169576-169576	T	downstream_gene_variant	MODIFIER	STAM2	100157042	Transcript	XM_021076487.1	protein_coding	-	-	-	-	-	-	-	-	-	rs693269753	917	1	-	EntrezGene	-	-	-	-	-	-	-	-	-	-	-
15_169576_C/T	15:169576-169576	T	downstream_gene_variant	MODIFIER	STAM2	100157042	Transcript	XM_021076488.1	protein_coding	-	-	-	-	-	-	-	-	-	rs693269753	917	1	-	EntrezGene	-	-	-	-	-	-	-	-	-	-	-
15_286760_A/C	15:286760-286760	C	intergenic_variant	MODIFIER	-	-	-	-	-	-	-	-	-	-	-	-	-	-	rs694544930	-	-	-	-	-	-	-	-	-	-	-	-	-	-	-
15_1611862_G/C	15:1611862-1611862	C	intergenic_variant	MODIFIER	-	-	-	-	-	-	-	-	-	-	-	-	-	-	rs788744136	-	-	-	-	-	-	-	-	-	-	-	-	-	-	-
15_6169591_C/G	15:6169591-6169591	G	intron_variant,non_coding_transcript_variant	MODIFIER	LOC102164639	102164639	Transcript	XR_002339178.1	lncRNA	-	1/3	-	-	-	-	-	-	-	rs3473902763	-	-1	-	EntrezGene	-	-	-	-	-	-	-	-	-	-	-
15_6876919_C/A	15:6876919-6876919	A	intergenic_variant	MODIFIER	-	-	-	-	-	-	-	-	-	-	-	-	-	-	rs331885993	-	-	-	-	-	-	-	-	-	-	-	-	-	-	-
15_11299780_C/G	15:11299780-11299780	G	intron_variant	MODIFIER	LRP1B	100624047	Transcript	XM_021076285.1	protein_coding	-	62/93	-	-	-	-	-	-	-	rs320684274	-	1	-	EntrezGene	-	-	-	-	-	-	-	-	-	-	-
15_11299781_C/A	15:11299781-11299781	A	intron_variant	MODIFIER	LRP1B	100624047	Transcript	XM_021076285.1	protein_coding	-	62/93	-	-	-	-	-	-	-	rs330140654	-	1	-	EntrezGene	-	-	-	-	-	-	-	-	-	-	-
15_13318121_A/G	15:13318121-13318121	G	intergenic_variant	MODIFIER	-	-	-	-	-	-	-	-	-	-	-	-	-	-	rs793056958	-	-	-	-	-	-	-	-	-	-	-	-	-	-	-
15_20104362_A/C	15:20104362-20104362	C	upstream_gene_variant	MODIFIER	ACTR3	396738	Transcript	NM_001134343.1	protein_coding	-	-	-	-	-	-	-	-	-	rs331484309	799	1	-	EntrezGene	-	-	-	-	-	-	-	-	-	-	-
15_20104362_A/C	15:20104362-20104362	C	upstream_gene_variant	MODIFIER	-	NM_001134343	Transcript	NM_001134343.1	cDNA	-	-	-	-	-	-	-	-	-	rs331484309	799	1	-	-	-	-	-	-	-	-	-	-	-	-	-
15_20104362_A/C	15:20104362-20104362	C	upstream_gene_variant	MODIFIER	ACTR3	396738	Transcript	XR_002339000.1	misc_RNA	-	-	-	-	-	-	-	-	-	rs331484309	446	1	-	EntrezGene	-	-	-	-	-	-	-	-	-	-	-
15_21168389_T/G	15:21168389-21168389	G	intergenic_variant	MODIFIER	-	-	-	-	-	-	-	-	-	-	-	-	-	-	rs323031028	-	-	-	-	-	-	-	-	-	-	-	-	-	-	-
15_23467318_A/G	15:23467318-23467318	G	upstream_gene_variant	MODIFIER	LOC100154782	100154782	Transcript	XM_001927428.3	protein_coding	-	-	-	-	-	-	-	-	-	rs322437173	3286	1	-	EntrezGene	-	-	-	-	-	-	-	-	-	-	-
15_25021322_T/G	15:25021322-25021322	G	intergenic_variant	MODIFIER	-	-	-	-	-	-	-	-	-	-	-	-	-	-	-	-	-	-	-	-	-	-	-	-	-	-	-	-	-	-
15_25021329_T/C	15:25021329-25021329	C	intergenic_variant	MODIFIER	-	-	-	-	-	-	-	-	-	-	-	-	-	-	-	-	-	-	-	-	-	-	-	-	-	-	-	-	-	-
15_28080667_G/A	15:28080667-28080667	A	intergenic_variant	MODIFIER	-	-	-	-	-	-	-	-	-	-	-	-	-	-	rs703923915	-	-	-	-	-	-	-	-	-	-	-	-	-	-	-
15_30150577_A/G	15:30150577-30150577	G	intergenic_variant	MODIFIER	-	-	-	-	-	-	-	-	-	-	-	-	-	-	rs320780251	-	-	-	-	-	-	-	-	-	-	-	-	-	-	-
15_31013355_G/A	15:31013355-31013355	A	intergenic_variant	MODIFIER	-	-	-	-	-	-	-	-	-	-	-	-	-	-	rs3473311792	-	-	-	-	-	-	-	-	-	-	-	-	-	-	-
15_32008508_G/T	15:32008508-32008508	T	intron_variant	MODIFIER	TUBGCP5	100621412	Transcript	XM_021075113.1	protein_coding	-	6/21	-	-	-	-	-	-	-	rs3476388814	-	1	-	EntrezGene	-	-	-	-	-	-	-	-	-	-	-
15_32008508_G/T	15:32008508-32008508	T	intron_variant	MODIFIER	TUBGCP5	100621412	Transcript	XM_021075114.1	protein_coding	-	6/21	-	-	-	-	-	-	-	rs3476388814	-	1	-	EntrezGene	-	-	-	-	-	-	-	-	-	-	-
15_32008508_G/T	15:32008508-32008508	T	intron_variant	MODIFIER	TUBGCP5	100621412	Transcript	XM_021075115.1	protein_coding	-	6/22	-	-	-	-	-	-	-	rs3476388814	-	1	-	EntrezGene	-	-	-	-	-	-	-	-	-	-	-
15_32008508_G/T	15:32008508-32008508	T	intron_variant	MODIFIER	TUBGCP5	100621412	Transcript	XM_021075116.1	protein_coding	-	6/22	-	-	-	-	-	-	-	rs3476388814	-	1	-	EntrezGene	-	-	-	-	-	-	-	-	-	-	-
15_32008556_G/A	15:32008556-32008556	A	intron_variant	MODIFIER	TUBGCP5	100621412	Transcript	XM_021075113.1	protein_coding	-	6/21	-	-	-	-	-	-	-	rs3475970052	-	1	-	EntrezGene	-	-	-	-	-	-	-	-	-	-	-
15_32008556_G/A	15:32008556-32008556	A	intron_variant	MODIFIER	TUBGCP5	100621412	Transcript	XM_021075114.1	protein_coding	-	6/21	-	-	-	-	-	-	-	rs3475970052	-	1	-	EntrezGene	-	-	-	-	-	-	-	-	-	-	-
15_32008556_G/A	15:32008556-32008556	A	intron_variant	MODIFIER	TUBGCP5	100621412	Transcript	XM_021075115.1	protein_coding	-	6/22	-	-	-	-	-	-	-	rs3475970052	-	1	-	EntrezGene	-	-	-	-	-	-	-	-	-	-	-
15_32008556_G/A	15:32008556-32008556	A	intron_variant	MODIFIER	TUBGCP5	100621412	Transcript	XM_021075116.1	protein_coding	-	6/22	-	-	-	-	-	-	-	rs3475970052	-	1	-	EntrezGene	-	-	-	-	-	-	-	-	-	-	-
15_32009113_A/G	15:32009113-32009113	G	intron_variant	MODIFIER	TUBGCP5	100621412	Transcript	XM_021075113.1	protein_coding	-	6/21	-	-	-	-	-	-	-	rs3476341362	-	1	-	EntrezGene	-	-	-	-	-	-	-	-	-	-	-
15_32009113_A/G	15:32009113-32009113	G	intron_variant	MODIFIER	TUBGCP5	100621412	Transcript	XM_021075114.1	protein_coding	-	6/21	-	-	-	-	-	-	-	rs3476341362	-	1	-	EntrezGene	-	-	-	-	-	-	-	-	-	-	-
15_32009113_A/G	15:32009113-32009113	G	intron_variant	MODIFIER	TUBGCP5	100621412	Transcript	XM_021075115.1	protein_coding	-	6/22	-	-	-	-	-	-	-	rs3476341362	-	1	-	EntrezGene	-	-	-	-	-	-	-	-	-	-	-
15_32009113_A/G	15:32009113-32009113	G	intron_variant	MODIFIER	TUBGCP5	100621412	Transcript	XM_021075116.1	protein_coding	-	6/22	-	-	-	-	-	-	-	rs3476341362	-	1	-	EntrezGene	-	-	-	-	-	-	-	-	-	-	-
15_33075957_A/G	15:33075957-33075957	G	intron_variant	MODIFIER	DLGAP2	100523643	Transcript	XM_021074619.1	protein_coding	-	3/14	-	-	-	-	-	-	-	rs342209145	-	1	-	EntrezGene	-	-	-	-	-	-	-	-	-	-	-
15_33075957_A/G	15:33075957-33075957	G	intron_variant	MODIFIER	DLGAP2	100523643	Transcript	XM_021074620.1	protein_coding	-	4/15	-	-	-	-	-	-	-	rs342209145	-	1	-	EntrezGene	-	-	-	-	-	-	-	-	-	-	-
15_33075957_A/G	15:33075957-33075957	G	intron_variant	MODIFIER	DLGAP2	100523643	Transcript	XM_021074621.1	protein_coding	-	5/16	-	-	-	-	-	-	-	rs342209145	-	1	-	EntrezGene	-	-	-	-	-	-	-	-	-	-	-
15_33075957_A/G	15:33075957-33075957	G	intron_variant	MODIFIER	DLGAP2	100523643	Transcript	XM_021074622.1	protein_coding	-	5/16	-	-	-	-	-	-	-	rs342209145	-	1	-	EntrezGene	-	-	-	-	-	-	-	-	-	-	-
15_33075957_A/G	15:33075957-33075957	G	intron_variant	MODIFIER	DLGAP2	100523643	Transcript	XM_021074623.1	protein_coding	-	2/13	-	-	-	-	-	-	-	rs342209145	-	1	-	EntrezGene	-	-	-	-	-	-	-	-	-	-	-
15_33317285_T/C	15:33317285-33317285	C	intron_variant	MODIFIER	CLN8	100624678	Transcript	XM_021074636.1	protein_coding	-	6/6	-	-	-	-	-	-	-	rs332210351	-	1	-	EntrezGene	-	-	-	-	-	-	-	-	-	-	-
15_33317285_T/C	15:33317285-33317285	C	intron_variant	MODIFIER	CLN8	100624678	Transcript	XM_021074637.1	protein_coding	-	6/6	-	-	-	-	-	-	-	rs332210351	-	1	-	EntrezGene	-	-	-	-	-	-	-	-	-	-	-
15_33317285_T/C	15:33317285-33317285	C	intron_variant	MODIFIER	CLN8	100624678	Transcript	XM_021074640.1	protein_coding	-	6/6	-	-	-	-	-	-	-	rs332210351	-	1	-	EntrezGene	-	-	-	-	-	-	-	-	-	-	-
15_33317285_T/C	15:33317285-33317285	C	intron_variant	MODIFIER	LOC106509653	106509653	Transcript	XM_021075670.1	protein_coding	-	8/8	-	-	-	-	-	-	-	rs332210351	-	-1	-	EntrezGene	-	-	-	-	-	-	-	-	-	-	-
15_33317285_T/C	15:33317285-33317285	C	intron_variant	MODIFIER	LOC106509653	106509653	Transcript	XM_021075671.1	protein_coding	-	8/8	-	-	-	-	-	-	-	rs332210351	-	-1	-	EntrezGene	-	-	-	-	-	-	-	-	-	-	-
15_33317285_T/C	15:33317285-33317285	C	downstream_gene_variant	MODIFIER	LOC106509653	106509653	Transcript	XM_021075672.1	protein_coding	-	-	-	-	-	-	-	-	-	rs332210351	3274	-1	-	EntrezGene	-	-	-	-	-	-	-	-	-	-	-
15_33317285_T/C	15:33317285-33317285	C	intron_variant,non_coding_transcript_variant	MODIFIER	LOC106509653	106509653	Transcript	XR_002339250.1	misc_RNA	-	18/18	-	-	-	-	-	-	-	rs332210351	-	-1	-	EntrezGene	-	-	-	-	-	-	-	-	-	-	-
15_33317285_T/C	15:33317285-33317285	C	intron_variant,non_coding_transcript_variant	MODIFIER	LOC106509653	106509653	Transcript	XR_002339251.1	misc_RNA	-	18/18	-	-	-	-	-	-	-	rs332210351	-	-1	-	EntrezGene	-	-	-	-	-	-	-	-	-	-	-
15_33317285_T/C	15:33317285-33317285	C	intron_variant,non_coding_transcript_variant	MODIFIER	LOC106509653	106509653	Transcript	XR_002339252.1	misc_RNA	-	17/17	-	-	-	-	-	-	-	rs332210351	-	-1	-	EntrezGene	-	-	-	-	-	-	-	-	-	-	-
15_33317285_T/C	15:33317285-33317285	C	intron_variant,non_coding_transcript_variant	MODIFIER	LOC106509653	106509653	Transcript	XR_002339253.1	misc_RNA	-	19/19	-	-	-	-	-	-	-	rs332210351	-	-1	-	EntrezGene	-	-	-	-	-	-	-	-	-	-	-
15_33317285_T/C	15:33317285-33317285	C	intron_variant,non_coding_transcript_variant	MODIFIER	LOC106509653	106509653	Transcript	XR_002339254.1	misc_RNA	-	18/18	-	-	-	-	-	-	-	rs332210351	-	-1	-	EntrezGene	-	-	-	-	-	-	-	-	-	-	-
15_33317285_T/C	15:33317285-33317285	C	intron_variant,non_coding_transcript_variant	MODIFIER	LOC106509653	106509653	Transcript	XR_002339255.1	misc_RNA	-	19/19	-	-	-	-	-	-	-	rs332210351	-	-1	-	EntrezGene	-	-	-	-	-	-	-	-	-	-	-
15_33317285_T/C	15:33317285-33317285	C	intron_variant,non_coding_transcript_variant	MODIFIER	LOC106509653	106509653	Transcript	XR_002339256.1	misc_RNA	-	17/17	-	-	-	-	-	-	-	rs332210351	-	-1	-	EntrezGene	-	-	-	-	-	-	-	-	-	-	-
15_33317285_T/C	15:33317285-33317285	C	intron_variant,non_coding_transcript_variant	MODIFIER	LOC106509653	106509653	Transcript	XR_002339257.1	misc_RNA	-	19/19	-	-	-	-	-	-	-	rs332210351	-	-1	-	EntrezGene	-	-	-	-	-	-	-	-	-	-	-
15_33317285_T/C	15:33317285-33317285	C	intron_variant,non_coding_transcript_variant	MODIFIER	LOC106509653	106509653	Transcript	XR_002339258.1	misc_RNA	-	18/18	-	-	-	-	-	-	-	rs332210351	-	-1	-	EntrezGene	-	-	-	-	-	-	-	-	-	-	-
15_33317285_T/C	15:33317285-33317285	C	intron_variant,non_coding_transcript_variant	MODIFIER	LOC106509653	106509653	Transcript	XR_002339259.1	misc_RNA	-	17/17	-	-	-	-	-	-	-	rs332210351	-	-1	-	EntrezGene	-	-	-	-	-	-	-	-	-	-	-
15_33317285_T/C	15:33317285-33317285	C	intron_variant,non_coding_transcript_variant	MODIFIER	LOC106509653	106509653	Transcript	XR_002339260.1	misc_RNA	-	18/18	-	-	-	-	-	-	-	rs332210351	-	-1	-	EntrezGene	-	-	-	-	-	-	-	-	-	-	-
15_33317285_T/C	15:33317285-33317285	C	intron_variant,non_coding_transcript_variant	MODIFIER	LOC106509653	106509653	Transcript	XR_002339261.1	misc_RNA	-	17/17	-	-	-	-	-	-	-	rs332210351	-	-1	-	EntrezGene	-	-	-	-	-	-	-	-	-	-	-
15_33317285_T/C	15:33317285-33317285	C	intron_variant,non_coding_transcript_variant	MODIFIER	LOC106509653	106509653	Transcript	XR_002339262.1	misc_RNA	-	19/19	-	-	-	-	-	-	-	rs332210351	-	-1	-	EntrezGene	-	-	-	-	-	-	-	-	-	-	-
15_33317285_T/C	15:33317285-33317285	C	intron_variant,non_coding_transcript_variant	MODIFIER	LOC106509653	106509653	Transcript	XR_002339263.1	misc_RNA	-	16/16	-	-	-	-	-	-	-	rs332210351	-	-1	-	EntrezGene	-	-	-	-	-	-	-	-	-	-	-
15_33317285_T/C	15:33317285-33317285	C	intron_variant,non_coding_transcript_variant	MODIFIER	LOC106509653	106509653	Transcript	XR_002339264.1	misc_RNA	-	18/18	-	-	-	-	-	-	-	rs332210351	-	-1	-	EntrezGene	-	-	-	-	-	-	-	-	-	-	-
15_33317285_T/C	15:33317285-33317285	C	intron_variant,non_coding_transcript_variant	MODIFIER	LOC106509653	106509653	Transcript	XR_002339265.1	misc_RNA	-	16/16	-	-	-	-	-	-	-	rs332210351	-	-1	-	EntrezGene	-	-	-	-	-	-	-	-	-	-	-
15_33317285_T/C	15:33317285-33317285	C	intron_variant,non_coding_transcript_variant	MODIFIER	LOC106509653	106509653	Transcript	XR_002339266.1	misc_RNA	-	18/18	-	-	-	-	-	-	-	rs332210351	-	-1	-	EntrezGene	-	-	-	-	-	-	-	-	-	-	-
15_33317285_T/C	15:33317285-33317285	C	intron_variant,non_coding_transcript_variant	MODIFIER	LOC106509653	106509653	Transcript	XR_002339267.1	misc_RNA	-	16/16	-	-	-	-	-	-	-	rs332210351	-	-1	-	EntrezGene	-	-	-	-	-	-	-	-	-	-	-
15_33317285_T/C	15:33317285-33317285	C	intron_variant,non_coding_transcript_variant	MODIFIER	LOC106509653	106509653	Transcript	XR_002339268.1	misc_RNA	-	18/18	-	-	-	-	-	-	-	rs332210351	-	-1	-	EntrezGene	-	-	-	-	-	-	-	-	-	-	-
15_33317285_T/C	15:33317285-33317285	C	intron_variant,non_coding_transcript_variant	MODIFIER	LOC106509653	106509653	Transcript	XR_002339269.1	misc_RNA	-	18/18	-	-	-	-	-	-	-	rs332210351	-	-1	-	EntrezGene	-	-	-	-	-	-	-	-	-	-	-
15_33317285_T/C	15:33317285-33317285	C	intron_variant,non_coding_transcript_variant	MODIFIER	LOC106509653	106509653	Transcript	XR_002339270.1	misc_RNA	-	17/17	-	-	-	-	-	-	-	rs332210351	-	-1	-	EntrezGene	-	-	-	-	-	-	-	-	-	-	-
15_33317285_T/C	15:33317285-33317285	C	intron_variant,non_coding_transcript_variant	MODIFIER	LOC106509653	106509653	Transcript	XR_002339271.1	misc_RNA	-	19/19	-	-	-	-	-	-	-	rs332210351	-	-1	-	EntrezGene	-	-	-	-	-	-	-	-	-	-	-
15_33317285_T/C	15:33317285-33317285	C	intron_variant,non_coding_transcript_variant	MODIFIER	LOC106509653	106509653	Transcript	XR_002339272.1	misc_RNA	-	19/19	-	-	-	-	-	-	-	rs332210351	-	-1	-	EntrezGene	-	-	-	-	-	-	-	-	-	-	-
15_33317285_T/C	15:33317285-33317285	C	intron_variant,non_coding_transcript_variant	MODIFIER	LOC106509653	106509653	Transcript	XR_002339273.1	misc_RNA	-	18/18	-	-	-	-	-	-	-	rs332210351	-	-1	-	EntrezGene	-	-	-	-	-	-	-	-	-	-	-
15_33317285_T/C	15:33317285-33317285	C	intron_variant,non_coding_transcript_variant	MODIFIER	LOC106509653	106509653	Transcript	XR_002339274.1	misc_RNA	-	15/15	-	-	-	-	-	-	-	rs332210351	-	-1	-	EntrezGene	-	-	-	-	-	-	-	-	-	-	-
15_33317285_T/C	15:33317285-33317285	C	intron_variant,non_coding_transcript_variant	MODIFIER	LOC106509653	106509653	Transcript	XR_002339275.1	misc_RNA	-	17/17	-	-	-	-	-	-	-	rs332210351	-	-1	-	EntrezGene	-	-	-	-	-	-	-	-	-	-	-
15_33317285_T/C	15:33317285-33317285	C	intron_variant,non_coding_transcript_variant	MODIFIER	LOC106509653	106509653	Transcript	XR_002339276.1	misc_RNA	-	16/16	-	-	-	-	-	-	-	rs332210351	-	-1	-	EntrezGene	-	-	-	-	-	-	-	-	-	-	-
15_33317285_T/C	15:33317285-33317285	C	intron_variant,non_coding_transcript_variant	MODIFIER	LOC106509653	106509653	Transcript	XR_002339277.1	misc_RNA	-	18/18	-	-	-	-	-	-	-	rs332210351	-	-1	-	EntrezGene	-	-	-	-	-	-	-	-	-	-	-
15_33317285_T/C	15:33317285-33317285	C	intron_variant,non_coding_transcript_variant	MODIFIER	LOC106509653	106509653	Transcript	XR_002339278.1	misc_RNA	-	17/17	-	-	-	-	-	-	-	rs332210351	-	-1	-	EntrezGene	-	-	-	-	-	-	-	-	-	-	-
15_33317285_T/C	15:33317285-33317285	C	intron_variant,non_coding_transcript_variant	MODIFIER	LOC106509653	106509653	Transcript	XR_002339279.1	misc_RNA	-	16/16	-	-	-	-	-	-	-	rs332210351	-	-1	-	EntrezGene	-	-	-	-	-	-	-	-	-	-	-
15_33317285_T/C	15:33317285-33317285	C	intron_variant,non_coding_transcript_variant	MODIFIER	LOC106509653	106509653	Transcript	XR_002339280.1	misc_RNA	-	15/15	-	-	-	-	-	-	-	rs332210351	-	-1	-	EntrezGene	-	-	-	-	-	-	-	-	-	-	-
15_33317285_T/C	15:33317285-33317285	C	intron_variant,non_coding_transcript_variant	MODIFIER	LOC106509653	106509653	Transcript	XR_002339281.1	misc_RNA	-	10/10	-	-	-	-	-	-	-	rs332210351	-	-1	-	EntrezGene	-	-	-	-	-	-	-	-	-	-	-
15_33317285_T/C	15:33317285-33317285	C	intron_variant,non_coding_transcript_variant	MODIFIER	LOC106509653	106509653	Transcript	XR_002339284.1	misc_RNA	-	4/4	-	-	-	-	-	-	-	rs332210351	-	-1	-	EntrezGene	-	-	-	-	-	-	-	-	-	-	-
15_34150428_G/A	15:34150428-34150428	A	intron_variant	MODIFIER	LOC106506202	106506202	Transcript	XM_021075827.1	protein_coding	-	2/7	-	-	-	-	-	-	-	rs697798140	-	1	-	EntrezGene	-	-	-	-	-	-	-	-	-	-	-
15_34150428_G/A	15:34150428-34150428	A	intron_variant	MODIFIER	LOC106506202	106506202	Transcript	XM_021075828.1	protein_coding	-	2/5	-	-	-	-	-	-	-	rs697798140	-	1	-	EntrezGene	-	-	-	-	-	-	-	-	-	-	-
15_34150428_G/A	15:34150428-34150428	A	intron_variant	MODIFIER	LOC106506202	106506202	Transcript	XM_021075829.1	protein_coding	-	2/5	-	-	-	-	-	-	-	rs697798140	-	1	-	EntrezGene	-	-	-	-	-	-	-	-	-	-	-
15_38417594_T/C	15:38417594-38417594	C	intron_variant	MODIFIER	GPM6A	100738686	Transcript	XM_021075300.1	protein_coding	-	1/6	-	-	-	-	-	-	-	rs345574649	-	-1	-	EntrezGene	-	-	-	-	-	-	-	-	-	-	-
15_38417594_T/C	15:38417594-38417594	C	intron_variant	MODIFIER	GPM6A	100738686	Transcript	XM_021075301.1	protein_coding	-	1/6	-	-	-	-	-	-	-	rs345574649	-	-1	-	EntrezGene	-	-	-	-	-	-	-	-	-	-	-
15_40363479_G/T	15:40363479-40363479	T	intergenic_variant	MODIFIER	-	-	-	-	-	-	-	-	-	-	-	-	-	-	rs713058121	-	-	-	-	-	-	-	-	-	-	-	-	-	-	-
15_49132421_T/C	15:49132421-49132421	C	intergenic_variant	MODIFIER	-	-	-	-	-	-	-	-	-	-	-	-	-	-	rs3475619953	-	-	-	-	-	-	-	-	-	-	-	-	-	-	-
15_49183804_A/G	15:49183804-49183804	G	intergenic_variant	MODIFIER	-	-	-	-	-	-	-	-	-	-	-	-	-	-	rs341285854	-	-	-	-	-	-	-	-	-	-	-	-	-	-	-
15_52371150_G/A	15:52371150-52371150	A	intergenic_variant	MODIFIER	-	-	-	-	-	-	-	-	-	-	-	-	-	-	rs326252296	-	-	-	-	-	-	-	-	-	-	-	-	-	-	-
15_66686150_A/G	15:66686150-66686150	G	intron_variant	MODIFIER	MARCH7	100152338	Transcript	XM_001928215.6	protein_coding	-	6/9	-	-	-	-	-	-	-	rs325050107	-	1	-	EntrezGene	-	-	-	-	-	-	-	-	-	-	-
15_66686150_A/G	15:66686150-66686150	G	intron_variant	MODIFIER	MARCH7	100152338	Transcript	XM_005657534.3	protein_coding	-	6/9	-	-	-	-	-	-	-	rs325050107	-	1	-	EntrezGene	-	-	-	-	-	-	-	-	-	-	-
15_66686150_A/G	15:66686150-66686150	G	intron_variant	MODIFIER	MARCH7	100152338	Transcript	XM_005657535.3	protein_coding	-	6/8	-	-	-	-	-	-	-	rs325050107	-	1	-	EntrezGene	-	-	-	-	-	-	-	-	-	-	-
15_66686150_A/G	15:66686150-66686150	G	intron_variant	MODIFIER	MARCH7	100152338	Transcript	XM_021074770.1	protein_coding	-	6/8	-	-	-	-	-	-	-	rs325050107	-	1	-	EntrezGene	-	-	-	-	-	-	-	-	-	-	-
15_66686150_A/G	15:66686150-66686150	G	intron_variant	MODIFIER	MARCH7	100152338	Transcript	XM_021074771.1	protein_coding	-	7/9	-	-	-	-	-	-	-	rs325050107	-	1	-	EntrezGene	-	-	-	-	-	-	-	-	-	-	-
15_66686150_A/G	15:66686150-66686150	G	intron_variant	MODIFIER	MARCH7	100152338	Transcript	XM_021074773.1	protein_coding	-	7/10	-	-	-	-	-	-	-	rs325050107	-	1	-	EntrezGene	-	-	-	-	-	-	-	-	-	-	-
15_66686150_A/G	15:66686150-66686150	G	intron_variant	MODIFIER	MARCH7	100152338	Transcript	XM_021074774.1	protein_coding	-	5/8	-	-	-	-	-	-	-	rs325050107	-	1	-	EntrezGene	-	-	-	-	-	-	-	-	-	-	-
15_66686150_A/G	15:66686150-66686150	G	intron_variant	MODIFIER	MARCH7	100152338	Transcript	XM_021074775.1	protein_coding	-	7/9	-	-	-	-	-	-	-	rs325050107	-	1	-	EntrezGene	-	-	-	-	-	-	-	-	-	-	-
15_66686150_A/G	15:66686150-66686150	G	intron_variant	MODIFIER	MARCH7	100152338	Transcript	XM_021074776.1	protein_coding	-	6/8	-	-	-	-	-	-	-	rs325050107	-	1	-	EntrezGene	-	-	-	-	-	-	-	-	-	-	-
15_66686150_A/G	15:66686150-66686150	G	intron_variant	MODIFIER	MARCH7	100152338	Transcript	XM_021074777.1	protein_coding	-	7/10	-	-	-	-	-	-	-	rs325050107	-	1	-	EntrezGene	-	-	-	-	-	-	-	-	-	-	-
15_66686150_A/G	15:66686150-66686150	G	intron_variant	MODIFIER	MARCH7	100152338	Transcript	XM_021074779.1	protein_coding	-	5/7	-	-	-	-	-	-	-	rs325050107	-	1	-	EntrezGene	-	-	-	-	-	-	-	-	-	-	-
15_66686150_A/G	15:66686150-66686150	G	intron_variant	MODIFIER	MARCH7	100152338	Transcript	XM_021074780.1	protein_coding	-	5/7	-	-	-	-	-	-	-	rs325050107	-	1	-	EntrezGene	-	-	-	-	-	-	-	-	-	-	-
15_66686150_A/G	15:66686150-66686150	G	intron_variant	MODIFIER	MARCH7	100152338	Transcript	XM_021074781.1	protein_coding	-	5/8	-	-	-	-	-	-	-	rs325050107	-	1	-	EntrezGene	-	-	-	-	-	-	-	-	-	-	-
15_66686150_A/G	15:66686150-66686150	G	intron_variant,non_coding_transcript_variant	MODIFIER	MARCH7	100152338	Transcript	XR_001304688.2	misc_RNA	-	6/10	-	-	-	-	-	-	-	rs325050107	-	1	-	EntrezGene	-	-	-	-	-	-	-	-	-	-	-
15_66686150_A/G	15:66686150-66686150	G	intron_variant,non_coding_transcript_variant	MODIFIER	MARCH7	100152338	Transcript	XR_001304689.2	misc_RNA	-	6/8	-	-	-	-	-	-	-	rs325050107	-	1	-	EntrezGene	-	-	-	-	-	-	-	-	-	-	-
15_66686150_A/G	15:66686150-66686150	G	intron_variant,non_coding_transcript_variant	MODIFIER	MARCH7	100152338	Transcript	XR_002339010.1	misc_RNA	-	6/8	-	-	-	-	-	-	-	rs325050107	-	1	-	EntrezGene	-	-	-	-	-	-	-	-	-	-	-
15_66686150_A/G	15:66686150-66686150	G	intron_variant,non_coding_transcript_variant	MODIFIER	MARCH7	100152338	Transcript	XR_002339011.1	misc_RNA	-	6/8	-	-	-	-	-	-	-	rs325050107	-	1	-	EntrezGene	-	-	-	-	-	-	-	-	-	-	-
15_66686150_A/G	15:66686150-66686150	G	intron_variant,non_coding_transcript_variant	MODIFIER	MARCH7	100152338	Transcript	XR_002339012.1	misc_RNA	-	6/10	-	-	-	-	-	-	-	rs325050107	-	1	-	EntrezGene	-	-	-	-	-	-	-	-	-	-	-
15_66686150_A/G	15:66686150-66686150	G	intron_variant,non_coding_transcript_variant	MODIFIER	MARCH7	100152338	Transcript	XR_299495.3	misc_RNA	-	6/9	-	-	-	-	-	-	-	rs325050107	-	1	-	EntrezGene	-	-	-	-	-	-	-	-	-	-	-
15_77510054_G/A	15:77510054-77510054	A	intron_variant	MODIFIER	METTL8	100154157	Transcript	XM_001925591.5	protein_coding	-	4/11	-	-	-	-	-	-	-	rs793554325	-	-1	-	EntrezGene	-	-	-	-	-	-	-	-	-	-	-
15_77510054_G/A	15:77510054-77510054	A	intron_variant	MODIFIER	METTL8	100154157	Transcript	XM_005671957.3	protein_coding	-	5/12	-	-	-	-	-	-	-	rs793554325	-	-1	-	EntrezGene	-	-	-	-	-	-	-	-	-	-	-
15_77510054_G/A	15:77510054-77510054	A	intron_variant	MODIFIER	METTL8	100154157	Transcript	XM_005671961.3	protein_coding	-	4/11	-	-	-	-	-	-	-	rs793554325	-	-1	-	EntrezGene	-	-	-	-	-	-	-	-	-	-	-
15_77510054_G/A	15:77510054-77510054	A	intron_variant	MODIFIER	METTL8	100154157	Transcript	XM_005671962.3	protein_coding	-	3/10	-	-	-	-	-	-	-	rs793554325	-	-1	-	EntrezGene	-	-	-	-	-	-	-	-	-	-	-
15_77510054_G/A	15:77510054-77510054	A	intron_variant	MODIFIER	METTL8	100154157	Transcript	XM_005671963.3	protein_coding	-	3/10	-	-	-	-	-	-	-	rs793554325	-	-1	-	EntrezGene	-	-	-	-	-	-	-	-	-	-	-
15_77510054_G/A	15:77510054-77510054	A	intron_variant	MODIFIER	METTL8	100154157	Transcript	XM_005671965.3	protein_coding	-	2/9	-	-	-	-	-	-	-	rs793554325	-	-1	-	EntrezGene	-	-	-	-	-	-	-	-	-	-	-
15_77510054_G/A	15:77510054-77510054	A	intron_variant	MODIFIER	METTL8	100154157	Transcript	XM_013984274.2	protein_coding	-	4/11	-	-	-	-	-	-	-	rs793554325	-	-1	-	EntrezGene	-	-	-	-	-	-	-	-	-	-	-
15_77510054_G/A	15:77510054-77510054	A	intron_variant	MODIFIER	METTL8	100154157	Transcript	XM_021076464.1	protein_coding	-	5/12	-	-	-	-	-	-	-	rs793554325	-	-1	-	EntrezGene	-	-	-	-	-	-	-	-	-	-	-
15_77510054_G/A	15:77510054-77510054	A	intron_variant	MODIFIER	METTL8	100154157	Transcript	XM_021076465.1	protein_coding	-	6/13	-	-	-	-	-	-	-	rs793554325	-	-1	-	EntrezGene	-	-	-	-	-	-	-	-	-	-	-
15_77510054_G/A	15:77510054-77510054	A	intron_variant	MODIFIER	METTL8	100154157	Transcript	XM_021076466.1	protein_coding	-	5/12	-	-	-	-	-	-	-	rs793554325	-	-1	-	EntrezGene	-	-	-	-	-	-	-	-	-	-	-
15_77510054_G/A	15:77510054-77510054	A	intron_variant	MODIFIER	METTL8	100154157	Transcript	XM_021076467.1	protein_coding	-	4/11	-	-	-	-	-	-	-	rs793554325	-	-1	-	EntrezGene	-	-	-	-	-	-	-	-	-	-	-
15_77510054_G/A	15:77510054-77510054	A	intron_variant	MODIFIER	METTL8	100154157	Transcript	XM_021076468.1	protein_coding	-	2/9	-	-	-	-	-	-	-	rs793554325	-	-1	-	EntrezGene	-	-	-	-	-	-	-	-	-	-	-
15_106865334_T/G	15:106865334-106865334	G	intron_variant	MODIFIER	ABI2	100514879	Transcript	XM_021075324.1	protein_coding	-	8/11	-	-	-	-	-	-	-	rs709854896	-	1	-	EntrezGene	-	-	-	-	-	-	-	-	-	-	-
15_106865334_T/G	15:106865334-106865334	G	intron_variant	MODIFIER	ABI2	100514879	Transcript	XM_021075325.1	protein_coding	-	8/11	-	-	-	-	-	-	-	rs709854896	-	1	-	EntrezGene	-	-	-	-	-	-	-	-	-	-	-
15_106865334_T/G	15:106865334-106865334	G	intron_variant	MODIFIER	ABI2	100514879	Transcript	XM_021075326.1	protein_coding	-	7/10	-	-	-	-	-	-	-	rs709854896	-	1	-	EntrezGene	-	-	-	-	-	-	-	-	-	-	-
15_106865334_T/G	15:106865334-106865334	G	intron_variant	MODIFIER	ABI2	100514879	Transcript	XM_021075327.1	protein_coding	-	8/10	-	-	-	-	-	-	-	rs709854896	-	1	-	EntrezGene	-	-	-	-	-	-	-	-	-	-	-
15_106865334_T/G	15:106865334-106865334	G	intron_variant	MODIFIER	ABI2	100514879	Transcript	XM_021075328.1	protein_coding	-	7/9	-	-	-	-	-	-	-	rs709854896	-	1	-	EntrezGene	-	-	-	-	-	-	-	-	-	-	-
15_106865334_T/G	15:106865334-106865334	G	intron_variant	MODIFIER	ABI2	100514879	Transcript	XM_021075329.1	protein_coding	-	7/10	-	-	-	-	-	-	-	rs709854896	-	1	-	EntrezGene	-	-	-	-	-	-	-	-	-	-	-
15_106865334_T/G	15:106865334-106865334	G	intron_variant	MODIFIER	ABI2	100514879	Transcript	XM_021075330.1	protein_coding	-	7/10	-	-	-	-	-	-	-	rs709854896	-	1	-	EntrezGene	-	-	-	-	-	-	-	-	-	-	-
15_106865334_T/G	15:106865334-106865334	G	intron_variant	MODIFIER	ABI2	100514879	Transcript	XM_021075331.1	protein_coding	-	6/9	-	-	-	-	-	-	-	rs709854896	-	1	-	EntrezGene	-	-	-	-	-	-	-	-	-	-	-
15_106865334_T/G	15:106865334-106865334	G	intron_variant	MODIFIER	ABI2	100514879	Transcript	XM_021075332.1	protein_coding	-	6/9	-	-	-	-	-	-	-	rs709854896	-	1	-	EntrezGene	-	-	-	-	-	-	-	-	-	-	-
15_106865334_T/G	15:106865334-106865334	G	intron_variant	MODIFIER	ABI2	100514879	Transcript	XM_021075333.1	protein_coding	-	7/10	-	-	-	-	-	-	-	rs709854896	-	1	-	EntrezGene	-	-	-	-	-	-	-	-	-	-	-
15_106865334_T/G	15:106865334-106865334	G	intron_variant	MODIFIER	ABI2	100514879	Transcript	XM_021075334.1	protein_coding	-	6/9	-	-	-	-	-	-	-	rs709854896	-	1	-	EntrezGene	-	-	-	-	-	-	-	-	-	-	-
15_106865334_T/G	15:106865334-106865334	G	intron_variant	MODIFIER	ABI2	100514879	Transcript	XM_021075335.1	protein_coding	-	7/9	-	-	-	-	-	-	-	rs709854896	-	1	-	EntrezGene	-	-	-	-	-	-	-	-	-	-	-
15_106865334_T/G	15:106865334-106865334	G	intron_variant	MODIFIER	ABI2	100514879	Transcript	XM_021075336.1	protein_coding	-	6/8	-	-	-	-	-	-	-	rs709854896	-	1	-	EntrezGene	-	-	-	-	-	-	-	-	-	-	-
15_106865334_T/G	15:106865334-106865334	G	intron_variant	MODIFIER	ABI2	100514879	Transcript	XM_021075337.1	protein_coding	-	7/9	-	-	-	-	-	-	-	rs709854896	-	1	-	EntrezGene	-	-	-	-	-	-	-	-	-	-	-
15_106865334_T/G	15:106865334-106865334	G	intron_variant	MODIFIER	ABI2	100514879	Transcript	XM_021075338.1	protein_coding	-	6/8	-	-	-	-	-	-	-	rs709854896	-	1	-	EntrezGene	-	-	-	-	-	-	-	-	-	-	-
15_106865334_T/G	15:106865334-106865334	G	intron_variant	MODIFIER	ABI2	100514879	Transcript	XM_021075339.1	protein_coding	-	6/9	-	-	-	-	-	-	-	rs709854896	-	1	-	EntrezGene	-	-	-	-	-	-	-	-	-	-	-
15_106865334_T/G	15:106865334-106865334	G	intron_variant	MODIFIER	ABI2	100514879	Transcript	XM_021075340.1	protein_coding	-	5/8	-	-	-	-	-	-	-	rs709854896	-	1	-	EntrezGene	-	-	-	-	-	-	-	-	-	-	-
15_106865334_T/G	15:106865334-106865334	G	intron_variant	MODIFIER	ABI2	100514879	Transcript	XM_021075341.1	protein_coding	-	6/8	-	-	-	-	-	-	-	rs709854896	-	1	-	EntrezGene	-	-	-	-	-	-	-	-	-	-	-
15_110256009_T/C	15:110256009-110256009	C	intergenic_variant	MODIFIER	-	-	-	-	-	-	-	-	-	-	-	-	-	-	rs3475375235	-	-	-	-	-	-	-	-	-	-	-	-	-	-	-
15_116564457_G/A	15:116564457-116564457	A	intron_variant	MODIFIER	SPAG16	102162936	Transcript	XM_021076085.1	protein_coding	-	15/15	-	-	-	-	-	-	-	rs3470750548	-	1	-	EntrezGene	-	-	-	-	-	-	-	-	-	-	-
15_116564457_G/A	15:116564457-116564457	A	intron_variant	MODIFIER	SPAG16	102162936	Transcript	XM_021076086.1	protein_coding	-	14/14	-	-	-	-	-	-	-	rs3470750548	-	1	-	EntrezGene	-	-	-	-	-	-	-	-	-	-	-
15_116564457_G/A	15:116564457-116564457	A	intron_variant	MODIFIER	SPAG16	102162936	Transcript	XM_021076087.1	protein_coding	-	13/13	-	-	-	-	-	-	-	rs3470750548	-	1	-	EntrezGene	-	-	-	-	-	-	-	-	-	-	-
15_121469610_A/T	15:121469610-121469610	T	intron_variant	MODIFIER	SPEG	100737722	Transcript	XM_021074879.1	protein_coding	-	6/44	-	-	-	-	-	-	-	-	-	1	-	EntrezGene	-	-	-	-	-	-	-	-	-	-	-
15_121633397_T/C	15:121633397-121633397	C	intron_variant	MODIFIER	SLC4A3	100623083	Transcript	XM_021075196.1	protein_coding	-	7/24	-	-	-	-	-	-	-	rs3472400225	-	1	-	EntrezGene	-	-	-	-	-	-	-	-	-	-	-
15_122109138_G/A	15:122109138-122109138	A	intergenic_variant	MODIFIER	-	-	-	-	-	-	-	-	-	-	-	-	-	-	rs343128271	-	-	-	-	-	-	-	-	-	-	-	-	-	-	-
15_122307224_A/T	15:122307224-122307224	T	intron_variant,non_coding_transcript_variant	MODIFIER	LOC110256949	110256949	Transcript	XR_002339034.1	lncRNA	-	2/4	-	-	-	-	-	-	-	rs702735977	-	1	-	EntrezGene	-	-	-	-	-	-	-	-	-	-	-
15_122307224_A/T	15:122307224-122307224	T	intron_variant,non_coding_transcript_variant	MODIFIER	LOC110256949	110256949	Transcript	XR_002339035.1	lncRNA	-	2/4	-	-	-	-	-	-	-	rs702735977	-	1	-	EntrezGene	-	-	-	-	-	-	-	-	-	-	-
15_123123145_T/C	15:123123145-123123145	C	intergenic_variant	MODIFIER	-	-	-	-	-	-	-	-	-	-	-	-	-	-	rs691671926	-	-	-	-	-	-	-	-	-	-	-	-	-	-	-
15_123433278_T/C	15:123433278-123433278	C	intron_variant	MODIFIER	EPHA4	100188979	Transcript	NM_001134967.1	protein_coding	-	4/16	-	-	-	-	-	-	-	rs322045707	-	-1	-	EntrezGene	-	-	-	-	-	-	-	-	-	-	-
15_123433278_T/C	15:123433278-123433278	C	intron_variant,non_coding_transcript_variant	MODIFIER	-	NM_001134967	Transcript	NM_001134967.1	cDNA	-	4/16	-	-	-	-	-	-	-	rs322045707	-	-1	-	-	-	-	-	-	-	-	-	-	-	-	-
15_123433278_T/C	15:123433278-123433278	C	intron_variant	MODIFIER	EPHA4	100188979	Transcript	XM_021074565.1	protein_coding	-	3/15	-	-	-	-	-	-	-	rs322045707	-	-1	-	EntrezGene	-	-	-	-	-	-	-	-	-	-	-
15_123433278_T/C	15:123433278-123433278	C	intron_variant,non_coding_transcript_variant	MODIFIER	EPHA4	100188979	Transcript	XR_002338990.1	misc_RNA	-	4/17	-	-	-	-	-	-	-	rs322045707	-	-1	-	EntrezGene	-	-	-	-	-	-	-	-	-	-	-
15_123433278_T/C	15:123433278-123433278	C	intron_variant,non_coding_transcript_variant	MODIFIER	EPHA4	100188979	Transcript	XR_002338991.1	misc_RNA	-	4/17	-	-	-	-	-	-	-	rs322045707	-	-1	-	EntrezGene	-	-	-	-	-	-	-	-	-	-	-
15_124242016_T/C	15:124242016-124242016	C	intergenic_variant	MODIFIER	-	-	-	-	-	-	-	-	-	-	-	-	-	-	rs324086621	-	-	-	-	-	-	-	-	-	-	-	-	-	-	-
15_124537436_A/G	15:124537436-124537436	G	intron_variant	MODIFIER	FARSB	100524650	Transcript	XM_021074819.1	protein_coding	-	5/16	-	-	-	-	-	-	-	rs323101988	-	-1	-	EntrezGene	-	-	-	-	-	-	-	-	-	-	-
15_124537436_A/G	15:124537436-124537436	G	intron_variant	MODIFIER	FARSB	100524650	Transcript	XM_021074820.1	protein_coding	-	5/15	-	-	-	-	-	-	-	rs323101988	-	-1	-	EntrezGene	-	-	-	-	-	-	-	-	-	-	-
15_124537448_T/C	15:124537448-124537448	C	intron_variant	MODIFIER	FARSB	100524650	Transcript	XM_021074819.1	protein_coding	-	5/16	-	-	-	-	-	-	-	rs344941412	-	-1	-	EntrezGene	-	-	-	-	-	-	-	-	-	-	-
15_124537448_T/C	15:124537448-124537448	C	intron_variant	MODIFIER	FARSB	100524650	Transcript	XM_021074820.1	protein_coding	-	5/15	-	-	-	-	-	-	-	rs344941412	-	-1	-	EntrezGene	-	-	-	-	-	-	-	-	-	-	-
15_124578052_A/G	15:124578052-124578052	G	intron_variant	MODIFIER	MOGAT1	100524113	Transcript	XM_003133676.4	protein_coding	-	1/7	-	-	-	-	-	-	-	rs691471294	-	1	-	EntrezGene	-	-	-	-	-	-	-	-	-	-	-
15_124578052_A/G	15:124578052-124578052	G	intron_variant,non_coding_transcript_variant	MODIFIER	LOC100523928	100523928	Transcript	XR_002339292.1	transcribed_pseudogene	-	1/5	-	-	-	-	-	-	-	rs691471294	-	1	-	EntrezGene	-	-	-	-	-	-	-	-	-	-	-
15_124780110_C/T	15:124780110-124780110	T	intron_variant	MODIFIER	ACSL3	100233169	Transcript	NM_001143698.1	protein_coding	-	2/15	-	-	-	-	-	-	-	rs320532599	-	1	-	EntrezGene	-	-	-	-	-	-	-	-	-	-	-
15_124780110_C/T	15:124780110-124780110	T	intron_variant,non_coding_transcript_variant	MODIFIER	-	NM_001143698	Transcript	NM_001143698.1	cDNA	-	2/15	-	-	-	-	-	-	-	rs320532599	-	1	-	-	-	-	-	-	-	-	-	-	-	-	-
15_124780110_C/T	15:124780110-124780110	T	intron_variant	MODIFIER	ACSL3	100233169	Transcript	XM_021074566.1	protein_coding	-	2/15	-	-	-	-	-	-	-	rs320532599	-	1	-	EntrezGene	-	-	-	-	-	-	-	-	-	-	-
15_124780110_C/T	15:124780110-124780110	T	intron_variant	MODIFIER	ACSL3	100233169	Transcript	XM_021074568.1	protein_coding	-	1/14	-	-	-	-	-	-	-	rs320532599	-	1	-	EntrezGene	-	-	-	-	-	-	-	-	-	-	-
15_124780110_C/T	15:124780110-124780110	T	intron_variant	MODIFIER	ACSL3	100233169	Transcript	XM_021074569.1	protein_coding	-	1/14	-	-	-	-	-	-	-	rs320532599	-	1	-	EntrezGene	-	-	-	-	-	-	-	-	-	-	-
15_126064304_T/C	15:126064304-126064304	C	intergenic_variant	MODIFIER	-	-	-	-	-	-	-	-	-	-	-	-	-	-	rs700037177	-	-	-	-	-	-	-	-	-	-	-	-	-	-	-
15_126064306_T/A	15:126064306-126064306	A	intergenic_variant	MODIFIER	-	-	-	-	-	-	-	-	-	-	-	-	-	-	rs708418051	-	-	-	-	-	-	-	-	-	-	-	-	-	-	-
15_126064341_A/G	15:126064341-126064341	G	intergenic_variant	MODIFIER	-	-	-	-	-	-	-	-	-	-	-	-	-	-	rs700959705	-	-	-	-	-	-	-	-	-	-	-	-	-	-	-
15_127302560_A/C	15:127302560-127302560	C	intergenic_variant	MODIFIER	-	-	-	-	-	-	-	-	-	-	-	-	-	-	rs706428798	-	-	-	-	-	-	-	-	-	-	-	-	-	-	-
15_128344733_A/G	15:128344733-128344733	G	upstream_gene_variant	MODIFIER	RHBDD1	100512869	Transcript	XM_021075273.1	protein_coding	-	-	-	-	-	-	-	-	-	-	1585	1	-	EntrezGene	-	-	-	-	-	-	-	-	-	-	-
15_128344733_A/G	15:128344733-128344733	G	upstream_gene_variant	MODIFIER	RHBDD1	100512869	Transcript	XM_021075276.1	protein_coding	-	-	-	-	-	-	-	-	-	-	1582	1	-	EntrezGene	-	-	-	-	-	-	-	-	-	-	-
15_128344733_A/G	15:128344733-128344733	G	upstream_gene_variant	MODIFIER	RHBDD1	100512869	Transcript	XM_021075277.1	protein_coding	-	-	-	-	-	-	-	-	-	-	1582	1	-	EntrezGene	-	-	-	-	-	-	-	-	-	-	-
15_128344735_A/C	15:128344735-128344735	C	upstream_gene_variant	MODIFIER	RHBDD1	100512869	Transcript	XM_021075273.1	protein_coding	-	-	-	-	-	-	-	-	-	-	1583	1	-	EntrezGene	-	-	-	-	-	-	-	-	-	-	-
15_128344735_A/C	15:128344735-128344735	C	upstream_gene_variant	MODIFIER	RHBDD1	100512869	Transcript	XM_021075276.1	protein_coding	-	-	-	-	-	-	-	-	-	-	1580	1	-	EntrezGene	-	-	-	-	-	-	-	-	-	-	-
15_128344735_A/C	15:128344735-128344735	C	upstream_gene_variant	MODIFIER	RHBDD1	100512869	Transcript	XM_021075277.1	protein_coding	-	-	-	-	-	-	-	-	-	-	1580	1	-	EntrezGene	-	-	-	-	-	-	-	-	-	-	-
15_129120163_G/A	15:129120163-129120163	A	intergenic_variant	MODIFIER	-	-	-	-	-	-	-	-	-	-	-	-	-	-	rs1113392308	-	-	-	-	-	-	-	-	-	-	-	-	-	-	-
15_129123265_A/C	15:129123265-129123265	C	intergenic_variant	MODIFIER	-	-	-	-	-	-	-	-	-	-	-	-	-	-	rs707976931	-	-	-	-	-	-	-	-	-	-	-	-	-	-	-
15_131757334_T/C	15:131757334-131757334	C	downstream_gene_variant	MODIFIER	SPATA3	100153399	Transcript	NM_001198920.1	protein_coding	-	-	-	-	-	-	-	-	-	rs704558813	4977	1	-	EntrezGene	-	-	-	-	-	-	-	-	-	-	-
15_131757334_T/C	15:131757334-131757334	C	downstream_gene_variant	MODIFIER	-	NM_001198920	Transcript	NM_001198920.1	cDNA	-	-	-	-	-	-	-	-	-	rs704558813	4977	1	-	-	-	-	-	-	-	-	-	-	-	-	-
15_131757334_T/C	15:131757334-131757334	C	intron_variant	MODIFIER	SPATA3	100153399	Transcript	XM_005657574.3	protein_coding	-	3/3	-	-	-	-	-	-	-	rs704558813	-	1	-	EntrezGene	-	-	-	-	-	-	-	-	-	-	-
15_134255800_C/T	15:134255800-134255800	T	intron_variant	MODIFIER	TRPM8	100513692	Transcript	XM_021074741.1	protein_coding	-	25/27	-	-	-	-	-	-	-	-	-	1	-	EntrezGene	-	-	-	-	-	-	-	-	-	-	-
15_134255804_A/T	15:134255804-134255804	T	intron_variant	MODIFIER	TRPM8	100513692	Transcript	XM_021074741.1	protein_coding	-	25/27	-	-	-	-	-	-	-	-	-	1	-	EntrezGene	-	-	-	-	-	-	-	-	-	-	-
15_135381838_A/G	15:135381838-135381838	G	intergenic_variant	MODIFIER	-	-	-	-	-	-	-	-	-	-	-	-	-	-	rs333035205	-	-	-	-	-	-	-	-	-	-	-	-	-	-	-
15_136043355_T/G	15:136043355-136043355	G	intergenic_variant	MODIFIER	-	-	-	-	-	-	-	-	-	-	-	-	-	-	rs327725801	-	-	-	-	-	-	-	-	-	-	-	-	-	-	-
15_136670490_G/A	15:136670490-136670490	A	intergenic_variant	MODIFIER	-	-	-	-	-	-	-	-	-	-	-	-	-	-	rs3476664863	-	-	-	-	-	-	-	-	-	-	-	-	-	-	-
15_137105390_G/A	15:137105390-137105390	A	upstream_gene_variant	MODIFIER	COL6A3	100101551	Transcript	XM_021075741.1	protein_coding	-	-	-	-	-	-	-	-	-	rs334408550	1703	-1	-	EntrezGene	-	-	-	-	-	-	-	-	-	-	-
15_137154225_A/G	15:137154225-137154225	G	intergenic_variant	MODIFIER	-	-	-	-	-	-	-	-	-	-	-	-	-	-	rs329275829	-	-	-	-	-	-	-	-	-	-	-	-	-	-	-
15_137494664_T/G	15:137494664-137494664	G	intron_variant	MODIFIER	RAMP1	397401	Transcript	NM_214199.1	protein_coding	-	1/2	-	-	-	-	-	-	-	rs335621437	-	1	-	EntrezGene	-	-	-	-	-	-	-	-	-	-	-
15_137494664_T/G	15:137494664-137494664	G	intron_variant,non_coding_transcript_variant	MODIFIER	-	NM_214199	Transcript	NM_214199.2	cDNA	-	1/2	-	-	-	-	-	-	-	rs335621437	-	1	-	-	-	-	-	-	-	-	-	-	-	-	-
15_137495014_C/T	15:137495014-137495014	T	intron_variant	MODIFIER	RAMP1	397401	Transcript	NM_214199.1	protein_coding	-	1/2	-	-	-	-	-	-	-	-	-	1	-	EntrezGene	-	-	-	-	-	-	-	-	-	-	-
15_137495014_C/T	15:137495014-137495014	T	intron_variant,non_coding_transcript_variant	MODIFIER	-	NM_214199	Transcript	NM_214199.2	cDNA	-	1/2	-	-	-	-	-	-	-	-	-	1	-	-	-	-	-	-	-	-	-	-	-	-	-
15_138023812_T/C	15:138023812-138023812	C	intergenic_variant	MODIFIER	-	-	-	-	-	-	-	-	-	-	-	-	-	-	rs3476270704	-	-	-	-	-	-	-	-	-	-	-	-	-	-	-
15_140361362_C/A	15:140361362-140361362	A	downstream_gene_variant	MODIFIER	RTP5	102166877	Transcript	XM_021074744.1	protein_coding	-	-	-	-	-	-	-	-	-	rs3470152447	2534	1	-	EntrezGene	-	-	-	-	-	-	-	-	-	-	-
16_8377_C/A	16:8377-8377	A	intergenic_variant	MODIFIER	-	-	-	-	-	-	-	-	-	-	-	-	-	-	rs692592896	-	-	-	-	-	-	-	-	-	-	-	-	-	-	-
16_23405_T/C	16:23405-23405	C	intergenic_variant	MODIFIER	-	-	-	-	-	-	-	-	-	-	-	-	-	-	rs3473937759	-	-	-	-	-	-	-	-	-	-	-	-	-	-	-
16_2738356_G/A	16:2738356-2738356	A	intergenic_variant	MODIFIER	-	-	-	-	-	-	-	-	-	-	-	-	-	-	rs336841814	-	-	-	-	-	-	-	-	-	-	-	-	-	-	-
16_3564294_G/C	16:3564294-3564294	C	intergenic_variant	MODIFIER	-	-	-	-	-	-	-	-	-	-	-	-	-	-	rs709961673	-	-	-	-	-	-	-	-	-	-	-	-	-	-	-
16_6089651_T/C	16:6089651-6089651	C	intron_variant	MODIFIER	MYO10	396902	Transcript	XM_005672397.3	protein_coding	-	2/40	-	-	-	-	-	-	-	rs320898142	-	-1	-	EntrezGene	-	-	-	-	-	-	-	-	-	-	-
16_6244000_T/G	16:6244000-6244000	G	intergenic_variant	MODIFIER	-	-	-	-	-	-	-	-	-	-	-	-	-	-	rs702701863	-	-	-	-	-	-	-	-	-	-	-	-	-	-	-
16_6244275_C/A	16:6244275-6244275	A	intergenic_variant	MODIFIER	-	-	-	-	-	-	-	-	-	-	-	-	-	-	rs711325461	-	-	-	-	-	-	-	-	-	-	-	-	-	-	-
16_18745145_T/C	16:18745145-18745145	C	intergenic_variant	MODIFIER	-	-	-	-	-	-	-	-	-	-	-	-	-	-	rs1110472786	-	-	-	-	-	-	-	-	-	-	-	-	-	-	-
16_20610890_C/T	16:20610890-20610890	T	intron_variant	MODIFIER	AGXT2	100513890	Transcript	NM_001244884.1	protein_coding	-	1/14	-	-	-	-	-	-	-	rs330407450	-	-1	-	EntrezGene	-	-	-	-	-	-	-	-	-	-	-
16_20610890_C/T	16:20610890-20610890	T	intron_variant,non_coding_transcript_variant	MODIFIER	-	NM_001244884	Transcript	NM_001244884.1	cDNA	-	1/13	-	-	-	-	-	-	-	rs330407450	-	-1	-	-	-	-	-	-	-	-	-	-	-	-	-
16_26412079_G/T	16:26412079-26412079	T	intergenic_variant	MODIFIER	-	-	-	-	-	-	-	-	-	-	-	-	-	-	rs334394498	-	-	-	-	-	-	-	-	-	-	-	-	-	-	-
16_26555162_C/T	16:26555162-26555162	T	intron_variant	MODIFIER	OXCT1	396978	Transcript	NM_213938.1	protein_coding	-	13/16	-	-	-	-	-	-	-	rs337225795	-	-1	-	EntrezGene	-	-	-	-	-	-	-	-	-	-	-
16_26555162_C/T	16:26555162-26555162	T	intron_variant,non_coding_transcript_variant	MODIFIER	-	NM_213938	Transcript	NM_213938.1	cDNA	-	13/16	-	-	-	-	-	-	-	rs337225795	-	-1	-	-	-	-	-	-	-	-	-	-	-	-	-
16_27822727_A/G	16:27822727-27822727	G	intron_variant	MODIFIER	ZNF131	102159255	Transcript	XM_021076671.1	protein_coding	-	3/6	-	-	-	-	-	-	-	rs793505461	-	1	-	EntrezGene	-	-	-	-	-	-	-	-	-	-	-
16_27822727_A/G	16:27822727-27822727	G	intron_variant	MODIFIER	ZNF131	102159255	Transcript	XM_021076672.1	protein_coding	-	4/7	-	-	-	-	-	-	-	rs793505461	-	1	-	EntrezGene	-	-	-	-	-	-	-	-	-	-	-
16_27822727_A/G	16:27822727-27822727	G	intron_variant	MODIFIER	ZNF131	102159255	Transcript	XM_021076673.1	protein_coding	-	3/6	-	-	-	-	-	-	-	rs793505461	-	1	-	EntrezGene	-	-	-	-	-	-	-	-	-	-	-
16_27822727_A/G	16:27822727-27822727	G	intron_variant	MODIFIER	ZNF131	102159255	Transcript	XM_021076674.1	protein_coding	-	4/7	-	-	-	-	-	-	-	rs793505461	-	1	-	EntrezGene	-	-	-	-	-	-	-	-	-	-	-
16_27822727_A/G	16:27822727-27822727	G	intron_variant	MODIFIER	ZNF131	102159255	Transcript	XM_021076675.1	protein_coding	-	3/6	-	-	-	-	-	-	-	rs793505461	-	1	-	EntrezGene	-	-	-	-	-	-	-	-	-	-	-
16_27822727_A/G	16:27822727-27822727	G	intron_variant	MODIFIER	ZNF131	102159255	Transcript	XM_021076676.1	protein_coding	-	3/7	-	-	-	-	-	-	-	rs793505461	-	1	-	EntrezGene	-	-	-	-	-	-	-	-	-	-	-
16_27822727_A/G	16:27822727-27822727	G	intron_variant	MODIFIER	ZNF131	102159255	Transcript	XM_021076677.1	protein_coding	-	4/8	-	-	-	-	-	-	-	rs793505461	-	1	-	EntrezGene	-	-	-	-	-	-	-	-	-	-	-
16_27822727_A/G	16:27822727-27822727	G	intron_variant	MODIFIER	ZNF131	102159255	Transcript	XM_021076678.1	protein_coding	-	3/7	-	-	-	-	-	-	-	rs793505461	-	1	-	EntrezGene	-	-	-	-	-	-	-	-	-	-	-
16_35195705_A/C	16:35195705-35195705	C	intron_variant,non_coding_transcript_variant	MODIFIER	LOC102168063	102168063	Transcript	XR_002339579.1	lncRNA	-	1/2	-	-	-	-	-	-	-	rs702473750	-	-1	-	EntrezGene	-	-	-	-	-	-	-	-	-	-	-
16_35195705_A/C	16:35195705-35195705	C	intron_variant,non_coding_transcript_variant	MODIFIER	LOC102168063	102168063	Transcript	XR_002339580.1	lncRNA	-	4/5	-	-	-	-	-	-	-	rs702473750	-	-1	-	EntrezGene	-	-	-	-	-	-	-	-	-	-	-
16_35313564_C/A	16:35313564-35313564	A	intron_variant	MODIFIER	ANKRD55	100520647	Transcript	XM_021076736.1	protein_coding	-	5/12	-	-	-	-	-	-	-	rs787132757	-	-1	-	EntrezGene	-	-	-	-	-	-	-	-	-	-	-
16_35313564_C/A	16:35313564-35313564	A	intron_variant	MODIFIER	ANKRD55	100520647	Transcript	XM_021076737.1	protein_coding	-	4/11	-	-	-	-	-	-	-	rs787132757	-	-1	-	EntrezGene	-	-	-	-	-	-	-	-	-	-	-
16_35313564_C/A	16:35313564-35313564	A	intron_variant	MODIFIER	ANKRD55	100520647	Transcript	XM_021076738.1	protein_coding	-	5/12	-	-	-	-	-	-	-	rs787132757	-	-1	-	EntrezGene	-	-	-	-	-	-	-	-	-	-	-
16_35313564_C/A	16:35313564-35313564	A	intron_variant	MODIFIER	ANKRD55	100520647	Transcript	XM_021076739.1	protein_coding	-	3/10	-	-	-	-	-	-	-	rs787132757	-	-1	-	EntrezGene	-	-	-	-	-	-	-	-	-	-	-
16_35313564_C/A	16:35313564-35313564	A	intron_variant	MODIFIER	ANKRD55	100520647	Transcript	XM_021076740.1	protein_coding	-	2/9	-	-	-	-	-	-	-	rs787132757	-	-1	-	EntrezGene	-	-	-	-	-	-	-	-	-	-	-
16_35313564_C/A	16:35313564-35313564	A	intron_variant	MODIFIER	ANKRD55	100520647	Transcript	XM_021076741.1	protein_coding	-	3/10	-	-	-	-	-	-	-	rs787132757	-	-1	-	EntrezGene	-	-	-	-	-	-	-	-	-	-	-
16_35313564_C/A	16:35313564-35313564	A	intron_variant	MODIFIER	ANKRD55	100520647	Transcript	XM_021076742.1	protein_coding	-	3/10	-	-	-	-	-	-	-	rs787132757	-	-1	-	EntrezGene	-	-	-	-	-	-	-	-	-	-	-
16_35313564_C/A	16:35313564-35313564	A	intron_variant	MODIFIER	ANKRD55	100520647	Transcript	XM_021076743.1	protein_coding	-	2/9	-	-	-	-	-	-	-	rs787132757	-	-1	-	EntrezGene	-	-	-	-	-	-	-	-	-	-	-
16_35313564_C/A	16:35313564-35313564	A	intron_variant	MODIFIER	ANKRD55	100520647	Transcript	XM_021076744.1	protein_coding	-	5/14	-	-	-	-	-	-	-	rs787132757	-	-1	-	EntrezGene	-	-	-	-	-	-	-	-	-	-	-
16_47324898_T/C	16:47324898-47324898	C	downstream_gene_variant	MODIFIER	SLC30A5	100171388	Transcript	NM_001137624.1	protein_coding	-	-	-	-	-	-	-	-	-	rs695275849	4006	1	-	EntrezGene	-	-	-	-	-	-	-	-	-	-	-
16_47324898_T/C	16:47324898-47324898	C	downstream_gene_variant	MODIFIER	-	NM_001137624	Transcript	NM_001137624.1	cDNA	-	-	-	-	-	-	-	-	-	rs695275849	4006	1	-	-	-	-	-	-	-	-	-	-	-	-	-
16_52356712_C/G	16:52356712-52356712	G	downstream_gene_variant	MODIFIER	LOC110257256	110257256	Transcript	XM_021076821.1	protein_coding	-	-	-	-	-	-	-	-	-	-	3441	1	-	EntrezGene	-	-	-	-	-	-	-	-	-	-	-
16_53542316_T/C	16:53542316-53542316	C	intron_variant	MODIFIER	KCNIP1	595102	Transcript	XM_021076583.1	protein_coding	-	3/9	-	-	-	-	-	-	-	rs707660203	-	-1	-	EntrezGene	-	-	-	-	-	-	-	-	-	-	-
16_53542316_T/C	16:53542316-53542316	C	intron_variant	MODIFIER	KCNIP1	595102	Transcript	XM_021076584.1	protein_coding	-	3/9	-	-	-	-	-	-	-	rs707660203	-	-1	-	EntrezGene	-	-	-	-	-	-	-	-	-	-	-
16_53542316_T/C	16:53542316-53542316	C	intron_variant	MODIFIER	KCNIP1	595102	Transcript	XM_021076585.1	protein_coding	-	4/10	-	-	-	-	-	-	-	rs707660203	-	-1	-	EntrezGene	-	-	-	-	-	-	-	-	-	-	-
16_53542316_T/C	16:53542316-53542316	C	intron_variant	MODIFIER	KCNIP1	595102	Transcript	XM_021076586.1	protein_coding	-	4/10	-	-	-	-	-	-	-	rs707660203	-	-1	-	EntrezGene	-	-	-	-	-	-	-	-	-	-	-
16_53542316_T/C	16:53542316-53542316	C	intron_variant	MODIFIER	KCNIP1	595102	Transcript	XM_021076587.1	protein_coding	-	2/8	-	-	-	-	-	-	-	rs707660203	-	-1	-	EntrezGene	-	-	-	-	-	-	-	-	-	-	-
16_53542317_G/A	16:53542317-53542317	A	intron_variant	MODIFIER	KCNIP1	595102	Transcript	XM_021076583.1	protein_coding	-	3/9	-	-	-	-	-	-	-	rs690556286	-	-1	-	EntrezGene	-	-	-	-	-	-	-	-	-	-	-
16_53542317_G/A	16:53542317-53542317	A	intron_variant	MODIFIER	KCNIP1	595102	Transcript	XM_021076584.1	protein_coding	-	3/9	-	-	-	-	-	-	-	rs690556286	-	-1	-	EntrezGene	-	-	-	-	-	-	-	-	-	-	-
16_53542317_G/A	16:53542317-53542317	A	intron_variant	MODIFIER	KCNIP1	595102	Transcript	XM_021076585.1	protein_coding	-	4/10	-	-	-	-	-	-	-	rs690556286	-	-1	-	EntrezGene	-	-	-	-	-	-	-	-	-	-	-
16_53542317_G/A	16:53542317-53542317	A	intron_variant	MODIFIER	KCNIP1	595102	Transcript	XM_021076586.1	protein_coding	-	4/10	-	-	-	-	-	-	-	rs690556286	-	-1	-	EntrezGene	-	-	-	-	-	-	-	-	-	-	-
16_53542317_G/A	16:53542317-53542317	A	intron_variant	MODIFIER	KCNIP1	595102	Transcript	XM_021076587.1	protein_coding	-	2/8	-	-	-	-	-	-	-	rs690556286	-	-1	-	EntrezGene	-	-	-	-	-	-	-	-	-	-	-
16_53542334_A/G	16:53542334-53542334	G	intron_variant	MODIFIER	KCNIP1	595102	Transcript	XM_021076583.1	protein_coding	-	3/9	-	-	-	-	-	-	-	rs709818528	-	-1	-	EntrezGene	-	-	-	-	-	-	-	-	-	-	-
16_53542334_A/G	16:53542334-53542334	G	intron_variant	MODIFIER	KCNIP1	595102	Transcript	XM_021076584.1	protein_coding	-	3/9	-	-	-	-	-	-	-	rs709818528	-	-1	-	EntrezGene	-	-	-	-	-	-	-	-	-	-	-
16_53542334_A/G	16:53542334-53542334	G	intron_variant	MODIFIER	KCNIP1	595102	Transcript	XM_021076585.1	protein_coding	-	4/10	-	-	-	-	-	-	-	rs709818528	-	-1	-	EntrezGene	-	-	-	-	-	-	-	-	-	-	-
16_53542334_A/G	16:53542334-53542334	G	intron_variant	MODIFIER	KCNIP1	595102	Transcript	XM_021076586.1	protein_coding	-	4/10	-	-	-	-	-	-	-	rs709818528	-	-1	-	EntrezGene	-	-	-	-	-	-	-	-	-	-	-
16_53542334_A/G	16:53542334-53542334	G	intron_variant	MODIFIER	KCNIP1	595102	Transcript	XM_021076587.1	protein_coding	-	2/8	-	-	-	-	-	-	-	rs709818528	-	-1	-	EntrezGene	-	-	-	-	-	-	-	-	-	-	-
16_56840196_A/T	16:56840196-56840196	T	intron_variant	MODIFIER	TENM2	100513121	Transcript	XM_021076712.1	protein_coding	-	10/41	-	-	-	-	-	-	-	rs706575149	-	-1	-	EntrezGene	-	-	-	-	-	-	-	-	-	-	-
16_62917905_T/G	16:62917905-62917905	G	3_prime_UTR_variant	MODIFIER	ATP10B	100626997	Transcript	XM_021076902.1	protein_coding	23/23	-	-	-	6938	-	-	-	-	rs1109028384	-	1	-	EntrezGene	-	-	-	-	-	-	-	-	-	-	-
16_62917905_T/G	16:62917905-62917905	G	3_prime_UTR_variant	MODIFIER	ATP10B	100626997	Transcript	XM_021076903.1	protein_coding	24/24	-	-	-	7051	-	-	-	-	rs1109028384	-	1	-	EntrezGene	-	-	-	-	-	-	-	-	-	-	-
16_62917905_T/G	16:62917905-62917905	G	3_prime_UTR_variant	MODIFIER	ATP10B	100626997	Transcript	XM_021076904.1	protein_coding	23/23	-	-	-	8532	-	-	-	-	rs1109028384	-	1	-	EntrezGene	-	-	-	-	-	-	-	-	-	-	-
16_62917905_T/G	16:62917905-62917905	G	3_prime_UTR_variant	MODIFIER	ATP10B	100626997	Transcript	XM_021076905.1	protein_coding	24/24	-	-	-	8488	-	-	-	-	rs1109028384	-	1	-	EntrezGene	-	-	-	-	-	-	-	-	-	-	-
16_62917905_T/G	16:62917905-62917905	G	intron_variant,non_coding_transcript_variant	MODIFIER	LOC106506539	106506539	Transcript	XR_002339702.1	lncRNA	-	4/5	-	-	-	-	-	-	-	rs1109028384	-	-1	-	EntrezGene	-	-	-	-	-	-	-	-	-	-	-
16_62917905_T/G	16:62917905-62917905	G	intron_variant,non_coding_transcript_variant	MODIFIER	LOC106506539	106506539	Transcript	XR_002339703.1	lncRNA	-	5/6	-	-	-	-	-	-	-	rs1109028384	-	-1	-	EntrezGene	-	-	-	-	-	-	-	-	-	-	-
16_62917905_T/G	16:62917905-62917905	G	intron_variant,non_coding_transcript_variant	MODIFIER	LOC106506539	106506539	Transcript	XR_002339704.1	lncRNA	-	4/6	-	-	-	-	-	-	-	rs1109028384	-	-1	-	EntrezGene	-	-	-	-	-	-	-	-	-	-	-
16_62917905_T/G	16:62917905-62917905	G	intron_variant,non_coding_transcript_variant	MODIFIER	LOC106506539	106506539	Transcript	XR_002339705.1	lncRNA	-	5/6	-	-	-	-	-	-	-	rs1109028384	-	-1	-	EntrezGene	-	-	-	-	-	-	-	-	-	-	-
16_62917905_T/G	16:62917905-62917905	G	intron_variant,non_coding_transcript_variant	MODIFIER	LOC106506539	106506539	Transcript	XR_002339706.1	lncRNA	-	5/6	-	-	-	-	-	-	-	rs1109028384	-	-1	-	EntrezGene	-	-	-	-	-	-	-	-	-	-	-
16_62917905_T/G	16:62917905-62917905	G	intron_variant,non_coding_transcript_variant	MODIFIER	LOC106506539	106506539	Transcript	XR_002339707.1	lncRNA	-	5/6	-	-	-	-	-	-	-	rs1109028384	-	-1	-	EntrezGene	-	-	-	-	-	-	-	-	-	-	-
16_66083659_A/G	16:66083659-66083659	G	upstream_gene_variant	MODIFIER	ITK	100523474	Transcript	XM_021076697.1	protein_coding	-	-	-	-	-	-	-	-	-	rs3470873307	1396	-1	-	EntrezGene	-	-	-	-	-	-	-	-	-	-	-
16_66083659_A/G	16:66083659-66083659	G	intron_variant	MODIFIER	FAM71B	106506556	Transcript	XM_021076699.1	protein_coding	-	2/3	-	-	-	-	-	-	-	rs3470873307	-	1	-	EntrezGene	-	-	-	-	-	-	-	-	-	-	-
16_66083659_A/G	16:66083659-66083659	G	intron_variant,non_coding_transcript_variant	MODIFIER	FAM71B	106506556	Transcript	XR_002339553.1	misc_RNA	-	2/3	-	-	-	-	-	-	-	rs3470873307	-	1	-	EntrezGene	-	-	-	-	-	-	-	-	-	-	-
16_70876780_A/G	16:70876780-70876780	G	intergenic_variant	MODIFIER	-	-	-	-	-	-	-	-	-	-	-	-	-	-	rs3473644400	-	-	-	-	-	-	-	-	-	-	-	-	-	-	-
16_73376557_C/T	16:73376557-73376557	T	intron_variant,non_coding_transcript_variant	MODIFIER	LOC110257319	110257319	Transcript	XR_002339771.1	lncRNA	-	2/2	-	-	-	-	-	-	-	rs704816228	-	1	-	EntrezGene	-	-	-	-	-	-	-	-	-	-	-
16_73376557_C/T	16:73376557-73376557	T	intron_variant,non_coding_transcript_variant	MODIFIER	LOC110257319	110257319	Transcript	XR_002339772.1	lncRNA	-	2/2	-	-	-	-	-	-	-	rs704816228	-	1	-	EntrezGene	-	-	-	-	-	-	-	-	-	-	-
16_74831660_G/A	16:74831660-74831660	A	intergenic_variant	MODIFIER	-	-	-	-	-	-	-	-	-	-	-	-	-	-	rs335575671	-	-	-	-	-	-	-	-	-	-	-	-	-	-	-
17_6336872_T/C	17:6336872-6336872	C	intron_variant,non_coding_transcript_variant	MODIFIER	LOC110257446	110257446	Transcript	XR_002340034.1	lncRNA	-	1/3	-	-	-	-	-	-	-	-	-	1	-	EntrezGene	-	-	-	-	-	-	-	-	-	-	-
17_6336872_T/C	17:6336872-6336872	C	intron_variant,non_coding_transcript_variant	MODIFIER	LOC110257446	110257446	Transcript	XR_002340035.1	lncRNA	-	1/3	-	-	-	-	-	-	-	-	-	1	-	EntrezGene	-	-	-	-	-	-	-	-	-	-	-
17_6336876_T/C	17:6336876-6336876	C	intron_variant,non_coding_transcript_variant	MODIFIER	LOC110257446	110257446	Transcript	XR_002340034.1	lncRNA	-	1/3	-	-	-	-	-	-	-	rs3475578124	-	1	-	EntrezGene	-	-	-	-	-	-	-	-	-	-	-
17_6336876_T/C	17:6336876-6336876	C	intron_variant,non_coding_transcript_variant	MODIFIER	LOC110257446	110257446	Transcript	XR_002340035.1	lncRNA	-	1/3	-	-	-	-	-	-	-	rs3475578124	-	1	-	EntrezGene	-	-	-	-	-	-	-	-	-	-	-
17_8115911_G/T	17:8115911-8115911	T	intron_variant,non_coding_transcript_variant	MODIFIER	LOC106506594	106506594	Transcript	XR_001301998.2	lncRNA	-	2/2	-	-	-	-	-	-	-	rs320902124	-	-1	-	EntrezGene	-	-	-	-	-	-	-	-	-	-	-
17_10282504_C/T	17:10282504-10282504	T	intergenic_variant	MODIFIER	-	-	-	-	-	-	-	-	-	-	-	-	-	-	rs327987461	-	-	-	-	-	-	-	-	-	-	-	-	-	-	-
17_10291643_C/A	17:10291643-10291643	A	intergenic_variant	MODIFIER	-	-	-	-	-	-	-	-	-	-	-	-	-	-	rs346153518	-	-	-	-	-	-	-	-	-	-	-	-	-	-	-
17_12252076_A/C	17:12252076-12252076	C	intron_variant	MODIFIER	CSGALNACT1	102166124	Transcript	XM_021078179.1	protein_coding	-	1/9	-	-	-	-	-	-	-	rs340862331	-	1	-	EntrezGene	-	-	-	-	-	-	-	-	-	-	-
17_13067348_T/A	17:13067348-13067348	A	intron_variant	MODIFIER	PSD3	100623956	Transcript	XM_003359877.5	protein_coding	-	6/12	-	-	-	-	-	-	-	rs336725172	-	1	-	EntrezGene	-	-	-	-	-	-	-	-	-	-	-
17_13067348_T/A	17:13067348-13067348	A	intron_variant	MODIFIER	PSD3	100623956	Transcript	XM_005672671.3	protein_coding	-	6/12	-	-	-	-	-	-	-	rs336725172	-	1	-	EntrezGene	-	-	-	-	-	-	-	-	-	-	-
17_13067348_T/A	17:13067348-13067348	A	intron_variant	MODIFIER	PSD3	100623956	Transcript	XM_013985028.2	protein_coding	-	8/14	-	-	-	-	-	-	-	rs336725172	-	1	-	EntrezGene	-	-	-	-	-	-	-	-	-	-	-
17_13067348_T/A	17:13067348-13067348	A	intron_variant	MODIFIER	PSD3	100623956	Transcript	XM_013985029.2	protein_coding	-	8/14	-	-	-	-	-	-	-	rs336725172	-	1	-	EntrezGene	-	-	-	-	-	-	-	-	-	-	-
17_13067348_T/A	17:13067348-13067348	A	intron_variant	MODIFIER	PSD3	100623956	Transcript	XM_021077989.1	protein_coding	-	11/17	-	-	-	-	-	-	-	rs336725172	-	1	-	EntrezGene	-	-	-	-	-	-	-	-	-	-	-
17_13067348_T/A	17:13067348-13067348	A	intron_variant	MODIFIER	PSD3	100623956	Transcript	XM_021077990.1	protein_coding	-	11/17	-	-	-	-	-	-	-	rs336725172	-	1	-	EntrezGene	-	-	-	-	-	-	-	-	-	-	-
17_13067348_T/A	17:13067348-13067348	A	intron_variant	MODIFIER	PSD3	100623956	Transcript	XM_021077991.1	protein_coding	-	11/17	-	-	-	-	-	-	-	rs336725172	-	1	-	EntrezGene	-	-	-	-	-	-	-	-	-	-	-
17_13067348_T/A	17:13067348-13067348	A	intron_variant	MODIFIER	PSD3	100623956	Transcript	XM_021077992.1	protein_coding	-	9/15	-	-	-	-	-	-	-	rs336725172	-	1	-	EntrezGene	-	-	-	-	-	-	-	-	-	-	-
17_13067352_C/T	17:13067352-13067352	T	intron_variant	MODIFIER	PSD3	100623956	Transcript	XM_003359877.5	protein_coding	-	6/12	-	-	-	-	-	-	-	rs318903063	-	1	-	EntrezGene	-	-	-	-	-	-	-	-	-	-	-
17_13067352_C/T	17:13067352-13067352	T	intron_variant	MODIFIER	PSD3	100623956	Transcript	XM_005672671.3	protein_coding	-	6/12	-	-	-	-	-	-	-	rs318903063	-	1	-	EntrezGene	-	-	-	-	-	-	-	-	-	-	-
17_13067352_C/T	17:13067352-13067352	T	intron_variant	MODIFIER	PSD3	100623956	Transcript	XM_013985028.2	protein_coding	-	8/14	-	-	-	-	-	-	-	rs318903063	-	1	-	EntrezGene	-	-	-	-	-	-	-	-	-	-	-
17_13067352_C/T	17:13067352-13067352	T	intron_variant	MODIFIER	PSD3	100623956	Transcript	XM_013985029.2	protein_coding	-	8/14	-	-	-	-	-	-	-	rs318903063	-	1	-	EntrezGene	-	-	-	-	-	-	-	-	-	-	-
17_13067352_C/T	17:13067352-13067352	T	intron_variant	MODIFIER	PSD3	100623956	Transcript	XM_021077989.1	protein_coding	-	11/17	-	-	-	-	-	-	-	rs318903063	-	1	-	EntrezGene	-	-	-	-	-	-	-	-	-	-	-
17_13067352_C/T	17:13067352-13067352	T	intron_variant	MODIFIER	PSD3	100623956	Transcript	XM_021077990.1	protein_coding	-	11/17	-	-	-	-	-	-	-	rs318903063	-	1	-	EntrezGene	-	-	-	-	-	-	-	-	-	-	-
17_13067352_C/T	17:13067352-13067352	T	intron_variant	MODIFIER	PSD3	100623956	Transcript	XM_021077991.1	protein_coding	-	11/17	-	-	-	-	-	-	-	rs318903063	-	1	-	EntrezGene	-	-	-	-	-	-	-	-	-	-	-
17_13067352_C/T	17:13067352-13067352	T	intron_variant	MODIFIER	PSD3	100623956	Transcript	XM_021077992.1	protein_coding	-	9/15	-	-	-	-	-	-	-	rs318903063	-	1	-	EntrezGene	-	-	-	-	-	-	-	-	-	-	-
17_13067371_G/A	17:13067371-13067371	A	intron_variant	MODIFIER	PSD3	100623956	Transcript	XM_003359877.5	protein_coding	-	6/12	-	-	-	-	-	-	-	rs332803109	-	1	-	EntrezGene	-	-	-	-	-	-	-	-	-	-	-
17_13067371_G/A	17:13067371-13067371	A	intron_variant	MODIFIER	PSD3	100623956	Transcript	XM_005672671.3	protein_coding	-	6/12	-	-	-	-	-	-	-	rs332803109	-	1	-	EntrezGene	-	-	-	-	-	-	-	-	-	-	-
17_13067371_G/A	17:13067371-13067371	A	intron_variant	MODIFIER	PSD3	100623956	Transcript	XM_013985028.2	protein_coding	-	8/14	-	-	-	-	-	-	-	rs332803109	-	1	-	EntrezGene	-	-	-	-	-	-	-	-	-	-	-
17_13067371_G/A	17:13067371-13067371	A	intron_variant	MODIFIER	PSD3	100623956	Transcript	XM_013985029.2	protein_coding	-	8/14	-	-	-	-	-	-	-	rs332803109	-	1	-	EntrezGene	-	-	-	-	-	-	-	-	-	-	-
17_13067371_G/A	17:13067371-13067371	A	intron_variant	MODIFIER	PSD3	100623956	Transcript	XM_021077989.1	protein_coding	-	11/17	-	-	-	-	-	-	-	rs332803109	-	1	-	EntrezGene	-	-	-	-	-	-	-	-	-	-	-
17_13067371_G/A	17:13067371-13067371	A	intron_variant	MODIFIER	PSD3	100623956	Transcript	XM_021077990.1	protein_coding	-	11/17	-	-	-	-	-	-	-	rs332803109	-	1	-	EntrezGene	-	-	-	-	-	-	-	-	-	-	-
17_13067371_G/A	17:13067371-13067371	A	intron_variant	MODIFIER	PSD3	100623956	Transcript	XM_021077991.1	protein_coding	-	11/17	-	-	-	-	-	-	-	rs332803109	-	1	-	EntrezGene	-	-	-	-	-	-	-	-	-	-	-
17_13067371_G/A	17:13067371-13067371	A	intron_variant	MODIFIER	PSD3	100623956	Transcript	XM_021077992.1	protein_coding	-	9/15	-	-	-	-	-	-	-	rs332803109	-	1	-	EntrezGene	-	-	-	-	-	-	-	-	-	-	-
17_13067389_A/G	17:13067389-13067389	G	intron_variant	MODIFIER	PSD3	100623956	Transcript	XM_003359877.5	protein_coding	-	6/12	-	-	-	-	-	-	-	rs337732568	-	1	-	EntrezGene	-	-	-	-	-	-	-	-	-	-	-
17_13067389_A/G	17:13067389-13067389	G	intron_variant	MODIFIER	PSD3	100623956	Transcript	XM_005672671.3	protein_coding	-	6/12	-	-	-	-	-	-	-	rs337732568	-	1	-	EntrezGene	-	-	-	-	-	-	-	-	-	-	-
17_13067389_A/G	17:13067389-13067389	G	intron_variant	MODIFIER	PSD3	100623956	Transcript	XM_013985028.2	protein_coding	-	8/14	-	-	-	-	-	-	-	rs337732568	-	1	-	EntrezGene	-	-	-	-	-	-	-	-	-	-	-
17_13067389_A/G	17:13067389-13067389	G	intron_variant	MODIFIER	PSD3	100623956	Transcript	XM_013985029.2	protein_coding	-	8/14	-	-	-	-	-	-	-	rs337732568	-	1	-	EntrezGene	-	-	-	-	-	-	-	-	-	-	-
17_13067389_A/G	17:13067389-13067389	G	intron_variant	MODIFIER	PSD3	100623956	Transcript	XM_021077989.1	protein_coding	-	11/17	-	-	-	-	-	-	-	rs337732568	-	1	-	EntrezGene	-	-	-	-	-	-	-	-	-	-	-
17_13067389_A/G	17:13067389-13067389	G	intron_variant	MODIFIER	PSD3	100623956	Transcript	XM_021077990.1	protein_coding	-	11/17	-	-	-	-	-	-	-	rs337732568	-	1	-	EntrezGene	-	-	-	-	-	-	-	-	-	-	-
17_13067389_A/G	17:13067389-13067389	G	intron_variant	MODIFIER	PSD3	100623956	Transcript	XM_021077991.1	protein_coding	-	11/17	-	-	-	-	-	-	-	rs337732568	-	1	-	EntrezGene	-	-	-	-	-	-	-	-	-	-	-
17_13067389_A/G	17:13067389-13067389	G	intron_variant	MODIFIER	PSD3	100623956	Transcript	XM_021077992.1	protein_coding	-	9/15	-	-	-	-	-	-	-	rs337732568	-	1	-	EntrezGene	-	-	-	-	-	-	-	-	-	-	-
17_15984028_C/A	17:15984028-15984028	A	intergenic_variant	MODIFIER	-	-	-	-	-	-	-	-	-	-	-	-	-	-	rs696164681	-	-	-	-	-	-	-	-	-	-	-	-	-	-	-
17_15984053_T/C	17:15984053-15984053	C	intergenic_variant	MODIFIER	-	-	-	-	-	-	-	-	-	-	-	-	-	-	rs343423407	-	-	-	-	-	-	-	-	-	-	-	-	-	-	-
17_18413219_A/G	17:18413219-18413219	G	intergenic_variant	MODIFIER	-	-	-	-	-	-	-	-	-	-	-	-	-	-	rs3470279607	-	-	-	-	-	-	-	-	-	-	-	-	-	-	-
17_21147999_A/G	17:21147999-21147999	G	intron_variant,non_coding_transcript_variant	MODIFIER	LOC110257461	110257461	Transcript	XR_002340074.1	lncRNA	-	2/4	-	-	-	-	-	-	-	rs333608469	-	1	-	EntrezGene	-	-	-	-	-	-	-	-	-	-	-
17_21811198_T/A	17:21811198-21811198	A	intron_variant	MODIFIER	SPTLC3	100519280	Transcript	XM_003134257.4	protein_coding	-	4/11	-	-	-	-	-	-	-	rs792837691	-	1	-	EntrezGene	-	-	-	-	-	-	-	-	-	-	-
17_21840288_A/G	17:21840288-21840288	G	intron_variant	MODIFIER	SPTLC3	100519280	Transcript	XM_003134257.4	protein_coding	-	7/11	-	-	-	-	-	-	-	rs340877942	-	1	-	EntrezGene	-	-	-	-	-	-	-	-	-	-	-
17_22328432_G/T	17:22328432-22328432	T	intron_variant	MODIFIER	TASP1	100519631	Transcript	XM_003134258.6	protein_coding	-	4/13	-	-	-	-	-	-	-	rs3473220768	-	-1	-	EntrezGene	-	-	-	-	-	-	-	-	-	-	-
17_22328432_G/T	17:22328432-22328432	T	intron_variant	MODIFIER	TASP1	100519631	Transcript	XM_013985076.2	protein_coding	-	4/14	-	-	-	-	-	-	-	rs3473220768	-	-1	-	EntrezGene	-	-	-	-	-	-	-	-	-	-	-
17_22328432_G/T	17:22328432-22328432	T	intron_variant	MODIFIER	TASP1	100519631	Transcript	XM_013985078.2	protein_coding	-	4/13	-	-	-	-	-	-	-	rs3473220768	-	-1	-	EntrezGene	-	-	-	-	-	-	-	-	-	-	-
17_22328432_G/T	17:22328432-22328432	T	intron_variant	MODIFIER	TASP1	100519631	Transcript	XM_013985079.2	protein_coding	-	4/12	-	-	-	-	-	-	-	rs3473220768	-	-1	-	EntrezGene	-	-	-	-	-	-	-	-	-	-	-
17_22328432_G/T	17:22328432-22328432	T	intron_variant	MODIFIER	TASP1	100519631	Transcript	XM_021078002.1	protein_coding	-	4/13	-	-	-	-	-	-	-	rs3473220768	-	-1	-	EntrezGene	-	-	-	-	-	-	-	-	-	-	-
17_22328432_G/T	17:22328432-22328432	T	intron_variant	MODIFIER	TASP1	100519631	Transcript	XM_021078003.1	protein_coding	-	4/13	-	-	-	-	-	-	-	rs3473220768	-	-1	-	EntrezGene	-	-	-	-	-	-	-	-	-	-	-
17_22328432_G/T	17:22328432-22328432	T	intron_variant	MODIFIER	TASP1	100519631	Transcript	XM_021078004.1	protein_coding	-	4/12	-	-	-	-	-	-	-	rs3473220768	-	-1	-	EntrezGene	-	-	-	-	-	-	-	-	-	-	-
17_22328432_G/T	17:22328432-22328432	T	intron_variant	MODIFIER	TASP1	100519631	Transcript	XM_021078005.1	protein_coding	-	4/13	-	-	-	-	-	-	-	rs3473220768	-	-1	-	EntrezGene	-	-	-	-	-	-	-	-	-	-	-
17_22328432_G/T	17:22328432-22328432	T	intron_variant	MODIFIER	TASP1	100519631	Transcript	XM_021078006.1	protein_coding	-	5/14	-	-	-	-	-	-	-	rs3473220768	-	-1	-	EntrezGene	-	-	-	-	-	-	-	-	-	-	-
17_22328432_G/T	17:22328432-22328432	T	intron_variant	MODIFIER	TASP1	100519631	Transcript	XM_021078007.1	protein_coding	-	5/14	-	-	-	-	-	-	-	rs3473220768	-	-1	-	EntrezGene	-	-	-	-	-	-	-	-	-	-	-
17_22328432_G/T	17:22328432-22328432	T	intron_variant,non_coding_transcript_variant	MODIFIER	TASP1	100519631	Transcript	XR_001302035.2	misc_RNA	-	4/12	-	-	-	-	-	-	-	rs3473220768	-	-1	-	EntrezGene	-	-	-	-	-	-	-	-	-	-	-
17_22328432_G/T	17:22328432-22328432	T	intron_variant,non_coding_transcript_variant	MODIFIER	TASP1	100519631	Transcript	XR_002340057.1	misc_RNA	-	4/13	-	-	-	-	-	-	-	rs3473220768	-	-1	-	EntrezGene	-	-	-	-	-	-	-	-	-	-	-
17_22328432_G/T	17:22328432-22328432	T	intron_variant,non_coding_transcript_variant	MODIFIER	TASP1	100519631	Transcript	XR_308663.3	misc_RNA	-	4/13	-	-	-	-	-	-	-	rs3473220768	-	-1	-	EntrezGene	-	-	-	-	-	-	-	-	-	-	-
17_26608313_A/G	17:26608313-26608313	G	intron_variant	MODIFIER	ZNF133	100523338	Transcript	XM_005672720.3	protein_coding	-	2/4	-	-	-	-	-	-	-	rs789033470	-	1	-	EntrezGene	-	-	-	-	-	-	-	-	-	-	-
17_26608313_A/G	17:26608313-26608313	G	intron_variant	MODIFIER	ZNF133	100523338	Transcript	XM_005672721.3	protein_coding	-	2/4	-	-	-	-	-	-	-	rs789033470	-	1	-	EntrezGene	-	-	-	-	-	-	-	-	-	-	-
17_26608313_A/G	17:26608313-26608313	G	intron_variant	MODIFIER	ZNF133	100523338	Transcript	XM_005672722.3	protein_coding	-	1/3	-	-	-	-	-	-	-	rs789033470	-	1	-	EntrezGene	-	-	-	-	-	-	-	-	-	-	-
17_26608313_A/G	17:26608313-26608313	G	intron_variant	MODIFIER	ZNF133	100523338	Transcript	XM_005672723.3	protein_coding	-	1/3	-	-	-	-	-	-	-	rs789033470	-	1	-	EntrezGene	-	-	-	-	-	-	-	-	-	-	-
17_26608313_A/G	17:26608313-26608313	G	intron_variant	MODIFIER	ZNF133	100523338	Transcript	XM_005672724.3	protein_coding	-	2/4	-	-	-	-	-	-	-	rs789033470	-	1	-	EntrezGene	-	-	-	-	-	-	-	-	-	-	-
17_26608313_A/G	17:26608313-26608313	G	intron_variant	MODIFIER	ZNF133	100523338	Transcript	XM_021077593.1	protein_coding	-	2/4	-	-	-	-	-	-	-	rs789033470	-	1	-	EntrezGene	-	-	-	-	-	-	-	-	-	-	-
17_27801029_G/A	17:27801029-27801029	A	intergenic_variant	MODIFIER	-	-	-	-	-	-	-	-	-	-	-	-	-	-	rs1109803585	-	-	-	-	-	-	-	-	-	-	-	-	-	-	-
17_27801043_T/G	17:27801043-27801043	G	intergenic_variant	MODIFIER	-	-	-	-	-	-	-	-	-	-	-	-	-	-	rs324924303	-	-	-	-	-	-	-	-	-	-	-	-	-	-	-
17_28704784_C/G	17:28704784-28704784	G	intergenic_variant	MODIFIER	-	-	-	-	-	-	-	-	-	-	-	-	-	-	rs343283992	-	-	-	-	-	-	-	-	-	-	-	-	-	-	-
17_33226529_T/A	17:33226529-33226529	A	intron_variant	MODIFIER	TGM3	100153042	Transcript	XM_021077597.1	protein_coding	-	1/12	-	-	-	-	-	-	-	rs3473639867	-	-1	-	EntrezGene	-	-	-	-	-	-	-	-	-	-	-
17_36097187_G/A	17:36097187-36097187	A	intron_variant	MODIFIER	NOL4L	100511968	Transcript	XM_013985246.2	protein_coding	-	2/7	-	-	-	-	-	-	-	-	-	-1	-	EntrezGene	-	-	-	-	-	-	-	-	-	-	-
17_36097187_G/A	17:36097187-36097187	A	intron_variant	MODIFIER	NOL4L	100511968	Transcript	XM_013985247.2	protein_coding	-	2/7	-	-	-	-	-	-	-	-	-	-1	-	EntrezGene	-	-	-	-	-	-	-	-	-	-	-
17_36097187_G/A	17:36097187-36097187	A	intron_variant	MODIFIER	NOL4L	100511968	Transcript	XM_021077429.1	protein_coding	-	5/10	-	-	-	-	-	-	-	-	-	-1	-	EntrezGene	-	-	-	-	-	-	-	-	-	-	-
17_36097187_G/A	17:36097187-36097187	A	intron_variant	MODIFIER	NOL4L	100511968	Transcript	XM_021077430.1	protein_coding	-	2/7	-	-	-	-	-	-	-	-	-	-1	-	EntrezGene	-	-	-	-	-	-	-	-	-	-	-
17_36097187_G/A	17:36097187-36097187	A	intron_variant	MODIFIER	NOL4L	100511968	Transcript	XM_021077431.1	protein_coding	-	2/7	-	-	-	-	-	-	-	-	-	-1	-	EntrezGene	-	-	-	-	-	-	-	-	-	-	-
17_36779007_T/C	17:36779007-36779007	C	upstream_gene_variant	MODIFIER	BPIFB1	100113426	Transcript	NM_001101032.1	protein_coding	-	-	-	-	-	-	-	-	-	rs326242585	3304	1	-	EntrezGene	-	-	-	-	-	-	-	-	-	-	-
17_36779007_T/C	17:36779007-36779007	C	upstream_gene_variant	MODIFIER	-	NM_001101032	Transcript	NM_001101032.1	cDNA	-	-	-	-	-	-	-	-	-	rs326242585	3295	1	-	-	-	-	-	-	-	-	-	-	-	-	-
17_36779007_T/C	17:36779007-36779007	C	upstream_gene_variant	MODIFIER	BPIFB1	100113426	Transcript	XM_021077173.1	protein_coding	-	-	-	-	-	-	-	-	-	rs326242585	3300	1	-	EntrezGene	-	-	-	-	-	-	-	-	-	-	-
17_37548478_C/T	17:37548478-37548478	T	downstream_gene_variant	MODIFIER	EIF2S2	100621044	Transcript	XM_001929150.6	protein_coding	-	-	-	-	-	-	-	-	-	rs337547671	2704	-1	-	EntrezGene	-	-	-	-	-	-	-	-	-	-	-
17_37548478_C/T	17:37548478-37548478	T	intron_variant	MODIFIER	ASIP	414439	Transcript	XM_005672859.3	protein_coding	-	1/4	-	-	-	-	-	-	-	rs337547671	-	1	-	EntrezGene	-	-	-	-	-	-	-	-	-	-	-
17_45221782_T/G	17:45221782-45221782	G	intron_variant	MODIFIER	PTPRT	100623708	Transcript	XM_021078111.1	protein_coding	-	7/32	-	-	-	-	-	-	-	rs322613043	-	-1	-	EntrezGene	-	-	-	-	-	-	-	-	-	-	-
17_45221782_T/G	17:45221782-45221782	G	intron_variant	MODIFIER	PTPRT	100623708	Transcript	XM_021078112.1	protein_coding	-	7/31	-	-	-	-	-	-	-	rs322613043	-	-1	-	EntrezGene	-	-	-	-	-	-	-	-	-	-	-
17_45221782_T/G	17:45221782-45221782	G	intron_variant	MODIFIER	PTPRT	100623708	Transcript	XM_021078113.1	protein_coding	-	7/31	-	-	-	-	-	-	-	rs322613043	-	-1	-	EntrezGene	-	-	-	-	-	-	-	-	-	-	-
17_45221782_T/G	17:45221782-45221782	G	intron_variant	MODIFIER	PTPRT	100623708	Transcript	XM_021078114.1	protein_coding	-	7/31	-	-	-	-	-	-	-	rs322613043	-	-1	-	EntrezGene	-	-	-	-	-	-	-	-	-	-	-
17_45221782_T/G	17:45221782-45221782	G	intron_variant	MODIFIER	PTPRT	100623708	Transcript	XM_021078115.1	protein_coding	-	7/30	-	-	-	-	-	-	-	rs322613043	-	-1	-	EntrezGene	-	-	-	-	-	-	-	-	-	-	-
17_45221782_T/G	17:45221782-45221782	G	intron_variant	MODIFIER	PTPRT	100623708	Transcript	XM_021078116.1	protein_coding	-	7/30	-	-	-	-	-	-	-	rs322613043	-	-1	-	EntrezGene	-	-	-	-	-	-	-	-	-	-	-
17_45221782_T/G	17:45221782-45221782	G	intron_variant	MODIFIER	PTPRT	100623708	Transcript	XM_021078117.1	protein_coding	-	7/30	-	-	-	-	-	-	-	rs322613043	-	-1	-	EntrezGene	-	-	-	-	-	-	-	-	-	-	-
17_45221782_T/G	17:45221782-45221782	G	intron_variant	MODIFIER	PTPRT	100623708	Transcript	XM_021078118.1	protein_coding	-	7/30	-	-	-	-	-	-	-	rs322613043	-	-1	-	EntrezGene	-	-	-	-	-	-	-	-	-	-	-
17_45221782_T/G	17:45221782-45221782	G	intron_variant	MODIFIER	PTPRT	100623708	Transcript	XM_021078119.1	protein_coding	-	7/30	-	-	-	-	-	-	-	rs322613043	-	-1	-	EntrezGene	-	-	-	-	-	-	-	-	-	-	-
17_45221782_T/G	17:45221782-45221782	G	intron_variant	MODIFIER	PTPRT	100623708	Transcript	XM_021078120.1	protein_coding	-	7/29	-	-	-	-	-	-	-	rs322613043	-	-1	-	EntrezGene	-	-	-	-	-	-	-	-	-	-	-
17_45221782_T/G	17:45221782-45221782	G	intron_variant	MODIFIER	PTPRT	100623708	Transcript	XM_021078121.1	protein_coding	-	7/29	-	-	-	-	-	-	-	rs322613043	-	-1	-	EntrezGene	-	-	-	-	-	-	-	-	-	-	-
17_45221782_T/G	17:45221782-45221782	G	intron_variant	MODIFIER	PTPRT	100623708	Transcript	XM_021078122.1	protein_coding	-	7/31	-	-	-	-	-	-	-	rs322613043	-	-1	-	EntrezGene	-	-	-	-	-	-	-	-	-	-	-
17_45221782_T/G	17:45221782-45221782	G	intron_variant	MODIFIER	PTPRT	100623708	Transcript	XM_021078123.1	protein_coding	-	7/30	-	-	-	-	-	-	-	rs322613043	-	-1	-	EntrezGene	-	-	-	-	-	-	-	-	-	-	-
17_45573868_T/A	17:45573868-45573868	A	intron_variant	MODIFIER	PTPRT	100623708	Transcript	XM_021078111.1	protein_coding	-	1/32	-	-	-	-	-	-	-	rs343653477	-	-1	-	EntrezGene	-	-	-	-	-	-	-	-	-	-	-
17_45573868_T/A	17:45573868-45573868	A	intron_variant	MODIFIER	PTPRT	100623708	Transcript	XM_021078112.1	protein_coding	-	1/31	-	-	-	-	-	-	-	rs343653477	-	-1	-	EntrezGene	-	-	-	-	-	-	-	-	-	-	-
17_45573868_T/A	17:45573868-45573868	A	intron_variant	MODIFIER	PTPRT	100623708	Transcript	XM_021078113.1	protein_coding	-	1/31	-	-	-	-	-	-	-	rs343653477	-	-1	-	EntrezGene	-	-	-	-	-	-	-	-	-	-	-
17_45573868_T/A	17:45573868-45573868	A	intron_variant	MODIFIER	PTPRT	100623708	Transcript	XM_021078114.1	protein_coding	-	1/31	-	-	-	-	-	-	-	rs343653477	-	-1	-	EntrezGene	-	-	-	-	-	-	-	-	-	-	-
17_45573868_T/A	17:45573868-45573868	A	intron_variant	MODIFIER	PTPRT	100623708	Transcript	XM_021078115.1	protein_coding	-	1/30	-	-	-	-	-	-	-	rs343653477	-	-1	-	EntrezGene	-	-	-	-	-	-	-	-	-	-	-
17_45573868_T/A	17:45573868-45573868	A	intron_variant	MODIFIER	PTPRT	100623708	Transcript	XM_021078116.1	protein_coding	-	1/30	-	-	-	-	-	-	-	rs343653477	-	-1	-	EntrezGene	-	-	-	-	-	-	-	-	-	-	-
17_45573868_T/A	17:45573868-45573868	A	intron_variant	MODIFIER	PTPRT	100623708	Transcript	XM_021078117.1	protein_coding	-	1/30	-	-	-	-	-	-	-	rs343653477	-	-1	-	EntrezGene	-	-	-	-	-	-	-	-	-	-	-
17_45573868_T/A	17:45573868-45573868	A	intron_variant	MODIFIER	PTPRT	100623708	Transcript	XM_021078118.1	protein_coding	-	1/30	-	-	-	-	-	-	-	rs343653477	-	-1	-	EntrezGene	-	-	-	-	-	-	-	-	-	-	-
17_45573868_T/A	17:45573868-45573868	A	intron_variant	MODIFIER	PTPRT	100623708	Transcript	XM_021078119.1	protein_coding	-	1/30	-	-	-	-	-	-	-	rs343653477	-	-1	-	EntrezGene	-	-	-	-	-	-	-	-	-	-	-
17_45573868_T/A	17:45573868-45573868	A	intron_variant	MODIFIER	PTPRT	100623708	Transcript	XM_021078120.1	protein_coding	-	1/29	-	-	-	-	-	-	-	rs343653477	-	-1	-	EntrezGene	-	-	-	-	-	-	-	-	-	-	-
17_45573868_T/A	17:45573868-45573868	A	intron_variant	MODIFIER	PTPRT	100623708	Transcript	XM_021078121.1	protein_coding	-	1/29	-	-	-	-	-	-	-	rs343653477	-	-1	-	EntrezGene	-	-	-	-	-	-	-	-	-	-	-
17_45573868_T/A	17:45573868-45573868	A	intron_variant	MODIFIER	PTPRT	100623708	Transcript	XM_021078122.1	protein_coding	-	1/31	-	-	-	-	-	-	-	rs343653477	-	-1	-	EntrezGene	-	-	-	-	-	-	-	-	-	-	-
17_45573868_T/A	17:45573868-45573868	A	intron_variant	MODIFIER	PTPRT	100623708	Transcript	XM_021078123.1	protein_coding	-	1/30	-	-	-	-	-	-	-	rs343653477	-	-1	-	EntrezGene	-	-	-	-	-	-	-	-	-	-	-
17_45867031_G/A	17:45867031-45867031	A	intron_variant	MODIFIER	PTPRT	100623708	Transcript	XM_021078122.1	protein_coding	-	1/31	-	-	-	-	-	-	-	rs339826387	-	-1	-	EntrezGene	-	-	-	-	-	-	-	-	-	-	-
17_45867031_G/A	17:45867031-45867031	A	intron_variant	MODIFIER	PTPRT	100623708	Transcript	XM_021078123.1	protein_coding	-	1/30	-	-	-	-	-	-	-	rs339826387	-	-1	-	EntrezGene	-	-	-	-	-	-	-	-	-	-	-
17_45867046_C/G	17:45867046-45867046	G	intron_variant	MODIFIER	PTPRT	100623708	Transcript	XM_021078122.1	protein_coding	-	1/31	-	-	-	-	-	-	-	rs335036275	-	-1	-	EntrezGene	-	-	-	-	-	-	-	-	-	-	-
17_45867046_C/G	17:45867046-45867046	G	intron_variant	MODIFIER	PTPRT	100623708	Transcript	XM_021078123.1	protein_coding	-	1/30	-	-	-	-	-	-	-	rs335036275	-	-1	-	EntrezGene	-	-	-	-	-	-	-	-	-	-	-
17_45867048_G/A	17:45867048-45867048	A	intron_variant	MODIFIER	PTPRT	100623708	Transcript	XM_021078122.1	protein_coding	-	1/31	-	-	-	-	-	-	-	rs713459708	-	-1	-	EntrezGene	-	-	-	-	-	-	-	-	-	-	-
17_45867048_G/A	17:45867048-45867048	A	intron_variant	MODIFIER	PTPRT	100623708	Transcript	XM_021078123.1	protein_coding	-	1/30	-	-	-	-	-	-	-	rs713459708	-	-1	-	EntrezGene	-	-	-	-	-	-	-	-	-	-	-
17_48814324_G/C	17:48814324-48814324	C	downstream_gene_variant	MODIFIER	TP53RK	100519282	Transcript	XM_003134484.5	protein_coding	-	-	-	-	-	-	-	-	-	rs699559772	78	-1	-	EntrezGene	-	-	-	-	-	-	-	-	-	-	-
17_49306943_G/A	17:49306943-49306943	A	intron_variant	MODIFIER	ZMYND8	100155989	Transcript	XM_021078039.1	protein_coding	-	13/25	-	-	-	-	-	-	-	rs3470484064	-	-1	-	EntrezGene	-	-	-	-	-	-	-	-	-	-	-
17_49326940_T/C	17:49326940-49326940	C	intron_variant	MODIFIER	ZMYND8	100155989	Transcript	XM_021078039.1	protein_coding	-	8/25	-	-	-	-	-	-	-	rs323438649	-	-1	-	EntrezGene	-	-	-	-	-	-	-	-	-	-	-
17_50811746_A/T	17:50811746-50811746	T	intron_variant	MODIFIER	STAU1	100626560	Transcript	XM_013983334.2	protein_coding	-	7/12	-	-	-	-	-	-	-	rs343694883	-	-1	-	EntrezGene	-	-	-	-	-	-	-	-	-	-	-
17_50811746_A/T	17:50811746-50811746	T	intron_variant	MODIFIER	STAU1	100626560	Transcript	XM_021077495.1	protein_coding	-	10/15	-	-	-	-	-	-	-	rs343694883	-	-1	-	EntrezGene	-	-	-	-	-	-	-	-	-	-	-
17_50811746_A/T	17:50811746-50811746	T	intron_variant	MODIFIER	STAU1	100626560	Transcript	XM_021077496.1	protein_coding	-	10/15	-	-	-	-	-	-	-	rs343694883	-	-1	-	EntrezGene	-	-	-	-	-	-	-	-	-	-	-
17_50811746_A/T	17:50811746-50811746	T	intron_variant	MODIFIER	STAU1	100626560	Transcript	XM_021077497.1	protein_coding	-	10/15	-	-	-	-	-	-	-	rs343694883	-	-1	-	EntrezGene	-	-	-	-	-	-	-	-	-	-	-
17_50811746_A/T	17:50811746-50811746	T	intron_variant	MODIFIER	STAU1	100626560	Transcript	XM_021077498.1	protein_coding	-	9/14	-	-	-	-	-	-	-	rs343694883	-	-1	-	EntrezGene	-	-	-	-	-	-	-	-	-	-	-
17_50811746_A/T	17:50811746-50811746	T	intron_variant	MODIFIER	STAU1	100626560	Transcript	XM_021077499.1	protein_coding	-	8/13	-	-	-	-	-	-	-	rs343694883	-	-1	-	EntrezGene	-	-	-	-	-	-	-	-	-	-	-
17_50811746_A/T	17:50811746-50811746	T	intron_variant	MODIFIER	STAU1	100626560	Transcript	XM_021077500.1	protein_coding	-	8/13	-	-	-	-	-	-	-	rs343694883	-	-1	-	EntrezGene	-	-	-	-	-	-	-	-	-	-	-
17_50811746_A/T	17:50811746-50811746	T	intron_variant	MODIFIER	STAU1	100626560	Transcript	XM_021077501.1	protein_coding	-	8/13	-	-	-	-	-	-	-	rs343694883	-	-1	-	EntrezGene	-	-	-	-	-	-	-	-	-	-	-
17_50811746_A/T	17:50811746-50811746	T	intron_variant	MODIFIER	STAU1	100626560	Transcript	XM_021077502.1	protein_coding	-	8/13	-	-	-	-	-	-	-	rs343694883	-	-1	-	EntrezGene	-	-	-	-	-	-	-	-	-	-	-
17_50811746_A/T	17:50811746-50811746	T	intron_variant	MODIFIER	STAU1	100626560	Transcript	XM_021077503.1	protein_coding	-	8/13	-	-	-	-	-	-	-	rs343694883	-	-1	-	EntrezGene	-	-	-	-	-	-	-	-	-	-	-
17_50811746_A/T	17:50811746-50811746	T	intron_variant	MODIFIER	STAU1	100626560	Transcript	XM_021077504.1	protein_coding	-	6/11	-	-	-	-	-	-	-	rs343694883	-	-1	-	EntrezGene	-	-	-	-	-	-	-	-	-	-	-
17_50811746_A/T	17:50811746-50811746	T	intron_variant	MODIFIER	STAU1	100626560	Transcript	XM_021077505.1	protein_coding	-	7/12	-	-	-	-	-	-	-	rs343694883	-	-1	-	EntrezGene	-	-	-	-	-	-	-	-	-	-	-
17_50811746_A/T	17:50811746-50811746	T	intron_variant	MODIFIER	STAU1	100626560	Transcript	XM_021077506.1	protein_coding	-	8/13	-	-	-	-	-	-	-	rs343694883	-	-1	-	EntrezGene	-	-	-	-	-	-	-	-	-	-	-
17_50811746_A/T	17:50811746-50811746	T	intron_variant	MODIFIER	STAU1	100626560	Transcript	XM_021077507.1	protein_coding	-	9/14	-	-	-	-	-	-	-	rs343694883	-	-1	-	EntrezGene	-	-	-	-	-	-	-	-	-	-	-
17_50811746_A/T	17:50811746-50811746	T	intron_variant	MODIFIER	STAU1	100626560	Transcript	XM_021077508.1	protein_coding	-	8/13	-	-	-	-	-	-	-	rs343694883	-	-1	-	EntrezGene	-	-	-	-	-	-	-	-	-	-	-
17_50811746_A/T	17:50811746-50811746	T	intron_variant	MODIFIER	STAU1	100626560	Transcript	XM_021077509.1	protein_coding	-	10/15	-	-	-	-	-	-	-	rs343694883	-	-1	-	EntrezGene	-	-	-	-	-	-	-	-	-	-	-
17_50811746_A/T	17:50811746-50811746	T	intron_variant	MODIFIER	STAU1	100626560	Transcript	XM_021077510.1	protein_coding	-	7/12	-	-	-	-	-	-	-	rs343694883	-	-1	-	EntrezGene	-	-	-	-	-	-	-	-	-	-	-
17_50811746_A/T	17:50811746-50811746	T	intron_variant	MODIFIER	STAU1	100626560	Transcript	XM_021077511.1	protein_coding	-	8/13	-	-	-	-	-	-	-	rs343694883	-	-1	-	EntrezGene	-	-	-	-	-	-	-	-	-	-	-
17_50811746_A/T	17:50811746-50811746	T	intron_variant	MODIFIER	STAU1	100626560	Transcript	XM_021077512.1	protein_coding	-	9/14	-	-	-	-	-	-	-	rs343694883	-	-1	-	EntrezGene	-	-	-	-	-	-	-	-	-	-	-
17_50811746_A/T	17:50811746-50811746	T	intron_variant	MODIFIER	STAU1	100626560	Transcript	XM_021077513.1	protein_coding	-	8/13	-	-	-	-	-	-	-	rs343694883	-	-1	-	EntrezGene	-	-	-	-	-	-	-	-	-	-	-
17_50811746_A/T	17:50811746-50811746	T	intron_variant	MODIFIER	STAU1	100626560	Transcript	XM_021077514.1	protein_coding	-	9/14	-	-	-	-	-	-	-	rs343694883	-	-1	-	EntrezGene	-	-	-	-	-	-	-	-	-	-	-
17_50811746_A/T	17:50811746-50811746	T	intron_variant	MODIFIER	STAU1	100626560	Transcript	XM_021077515.1	protein_coding	-	9/14	-	-	-	-	-	-	-	rs343694883	-	-1	-	EntrezGene	-	-	-	-	-	-	-	-	-	-	-
17_50811746_A/T	17:50811746-50811746	T	intron_variant	MODIFIER	STAU1	100626560	Transcript	XM_021077516.1	protein_coding	-	7/12	-	-	-	-	-	-	-	rs343694883	-	-1	-	EntrezGene	-	-	-	-	-	-	-	-	-	-	-
17_50811746_A/T	17:50811746-50811746	T	intron_variant	MODIFIER	STAU1	100626560	Transcript	XM_021077517.1	protein_coding	-	8/13	-	-	-	-	-	-	-	rs343694883	-	-1	-	EntrezGene	-	-	-	-	-	-	-	-	-	-	-
17_50811746_A/T	17:50811746-50811746	T	intron_variant,non_coding_transcript_variant	MODIFIER	STAU1	100626560	Transcript	XR_002339881.1	misc_RNA	-	10/13	-	-	-	-	-	-	-	rs343694883	-	-1	-	EntrezGene	-	-	-	-	-	-	-	-	-	-	-
17_50811746_A/T	17:50811746-50811746	T	intron_variant,non_coding_transcript_variant	MODIFIER	STAU1	100626560	Transcript	XR_002339882.1	misc_RNA	-	12/15	-	-	-	-	-	-	-	rs343694883	-	-1	-	EntrezGene	-	-	-	-	-	-	-	-	-	-	-
17_50811746_A/T	17:50811746-50811746	T	intron_variant,non_coding_transcript_variant	MODIFIER	STAU1	100626560	Transcript	XR_002339883.1	misc_RNA	-	11/14	-	-	-	-	-	-	-	rs343694883	-	-1	-	EntrezGene	-	-	-	-	-	-	-	-	-	-	-
17_50811746_A/T	17:50811746-50811746	T	intron_variant,non_coding_transcript_variant	MODIFIER	STAU1	100626560	Transcript	XR_002339884.1	misc_RNA	-	12/15	-	-	-	-	-	-	-	rs343694883	-	-1	-	EntrezGene	-	-	-	-	-	-	-	-	-	-	-
17_50811746_A/T	17:50811746-50811746	T	intron_variant,non_coding_transcript_variant	MODIFIER	STAU1	100626560	Transcript	XR_002339885.1	misc_RNA	-	11/14	-	-	-	-	-	-	-	rs343694883	-	-1	-	EntrezGene	-	-	-	-	-	-	-	-	-	-	-
17_50811746_A/T	17:50811746-50811746	T	intron_variant,non_coding_transcript_variant	MODIFIER	STAU1	100626560	Transcript	XR_002339886.1	misc_RNA	-	10/13	-	-	-	-	-	-	-	rs343694883	-	-1	-	EntrezGene	-	-	-	-	-	-	-	-	-	-	-
17_50811746_A/T	17:50811746-50811746	T	intron_variant,non_coding_transcript_variant	MODIFIER	STAU1	100626560	Transcript	XR_002339887.1	misc_RNA	-	10/14	-	-	-	-	-	-	-	rs343694883	-	-1	-	EntrezGene	-	-	-	-	-	-	-	-	-	-	-
17_50811746_A/T	17:50811746-50811746	T	intron_variant,non_coding_transcript_variant	MODIFIER	STAU1	100626560	Transcript	XR_002339888.1	misc_RNA	-	10/13	-	-	-	-	-	-	-	rs343694883	-	-1	-	EntrezGene	-	-	-	-	-	-	-	-	-	-	-
17_50811746_A/T	17:50811746-50811746	T	intron_variant,non_coding_transcript_variant	MODIFIER	STAU1	100626560	Transcript	XR_002339889.1	misc_RNA	-	10/13	-	-	-	-	-	-	-	rs343694883	-	-1	-	EntrezGene	-	-	-	-	-	-	-	-	-	-	-
17_50811746_A/T	17:50811746-50811746	T	intron_variant,non_coding_transcript_variant	MODIFIER	STAU1	100626560	Transcript	XR_002339890.1	misc_RNA	-	8/11	-	-	-	-	-	-	-	rs343694883	-	-1	-	EntrezGene	-	-	-	-	-	-	-	-	-	-	-
17_50811746_A/T	17:50811746-50811746	T	intron_variant,non_coding_transcript_variant	MODIFIER	STAU1	100626560	Transcript	XR_002339891.1	misc_RNA	-	10/13	-	-	-	-	-	-	-	rs343694883	-	-1	-	EntrezGene	-	-	-	-	-	-	-	-	-	-	-
17_50811746_A/T	17:50811746-50811746	T	intron_variant,non_coding_transcript_variant	MODIFIER	STAU1	100626560	Transcript	XR_002339892.1	misc_RNA	-	8/12	-	-	-	-	-	-	-	rs343694883	-	-1	-	EntrezGene	-	-	-	-	-	-	-	-	-	-	-
17_50811746_A/T	17:50811746-50811746	T	intron_variant,non_coding_transcript_variant	MODIFIER	STAU1	100626560	Transcript	XR_002339893.1	misc_RNA	-	7/10	-	-	-	-	-	-	-	rs343694883	-	-1	-	EntrezGene	-	-	-	-	-	-	-	-	-	-	-
17_50811746_A/T	17:50811746-50811746	T	intron_variant,non_coding_transcript_variant	MODIFIER	STAU1	100626560	Transcript	XR_002339894.1	misc_RNA	-	9/12	-	-	-	-	-	-	-	rs343694883	-	-1	-	EntrezGene	-	-	-	-	-	-	-	-	-	-	-
17_50811746_A/T	17:50811746-50811746	T	intron_variant,non_coding_transcript_variant	MODIFIER	STAU1	100626560	Transcript	XR_002339895.1	misc_RNA	-	9/12	-	-	-	-	-	-	-	rs343694883	-	-1	-	EntrezGene	-	-	-	-	-	-	-	-	-	-	-
17_50811746_A/T	17:50811746-50811746	T	intron_variant,non_coding_transcript_variant	MODIFIER	STAU1	100626560	Transcript	XR_002339896.1	misc_RNA	-	8/11	-	-	-	-	-	-	-	rs343694883	-	-1	-	EntrezGene	-	-	-	-	-	-	-	-	-	-	-
17_50811746_A/T	17:50811746-50811746	T	intron_variant,non_coding_transcript_variant	MODIFIER	STAU1	100626560	Transcript	XR_002339897.1	misc_RNA	-	6/9	-	-	-	-	-	-	-	rs343694883	-	-1	-	EntrezGene	-	-	-	-	-	-	-	-	-	-	-
17_50811746_A/T	17:50811746-50811746	T	intron_variant,non_coding_transcript_variant	MODIFIER	STAU1	100626560	Transcript	XR_002339898.1	misc_RNA	-	7/11	-	-	-	-	-	-	-	rs343694883	-	-1	-	EntrezGene	-	-	-	-	-	-	-	-	-	-	-
17_50811746_A/T	17:50811746-50811746	T	intron_variant,non_coding_transcript_variant	MODIFIER	STAU1	100626560	Transcript	XR_002339899.1	misc_RNA	-	8/12	-	-	-	-	-	-	-	rs343694883	-	-1	-	EntrezGene	-	-	-	-	-	-	-	-	-	-	-
17_50811746_A/T	17:50811746-50811746	T	intron_variant,non_coding_transcript_variant	MODIFIER	STAU1	100626560	Transcript	XR_002339900.1	misc_RNA	-	6/10	-	-	-	-	-	-	-	rs343694883	-	-1	-	EntrezGene	-	-	-	-	-	-	-	-	-	-	-
17_50811746_A/T	17:50811746-50811746	T	intron_variant,non_coding_transcript_variant	MODIFIER	STAU1	100626560	Transcript	XR_002339901.1	misc_RNA	-	10/13	-	-	-	-	-	-	-	rs343694883	-	-1	-	EntrezGene	-	-	-	-	-	-	-	-	-	-	-
17_53061446_T/C	17:53061446-53061446	C	intron_variant	MODIFIER	ATP9A	100136901	Transcript	NM_001114672.1	protein_coding	-	1/27	-	-	-	-	-	-	-	rs345044930	-	-1	-	EntrezGene	-	-	-	-	-	-	-	-	-	-	-
17_53061446_T/C	17:53061446-53061446	C	intron_variant,non_coding_transcript_variant	MODIFIER	-	NM_001114672	Transcript	NM_001114672.1	cDNA	-	1/27	-	-	-	-	-	-	-	rs345044930	-	-1	-	-	-	-	-	-	-	-	-	-	-	-	-
17_53061446_T/C	17:53061446-53061446	C	intron_variant	MODIFIER	ATP9A	100136901	Transcript	XM_013985463.2	protein_coding	-	1/27	-	-	-	-	-	-	-	rs345044930	-	-1	-	EntrezGene	-	-	-	-	-	-	-	-	-	-	-
17_53061446_T/C	17:53061446-53061446	C	intron_variant	MODIFIER	ATP9A	100136901	Transcript	XM_013985465.2	protein_coding	-	1/27	-	-	-	-	-	-	-	rs345044930	-	-1	-	EntrezGene	-	-	-	-	-	-	-	-	-	-	-
17_53061446_T/C	17:53061446-53061446	C	intron_variant	MODIFIER	ATP9A	100136901	Transcript	XM_013985466.2	protein_coding	-	1/28	-	-	-	-	-	-	-	rs345044930	-	-1	-	EntrezGene	-	-	-	-	-	-	-	-	-	-	-
17_53117928_T/C	17:53117928-53117928	C	intergenic_variant	MODIFIER	-	-	-	-	-	-	-	-	-	-	-	-	-	-	rs3476816528	-	-	-	-	-	-	-	-	-	-	-	-	-	-	-
17_58080274_A/C	17:58080274-58080274	C	intergenic_variant	MODIFIER	-	-	-	-	-	-	-	-	-	-	-	-	-	-	rs713675571	-	-	-	-	-	-	-	-	-	-	-	-	-	-	-
17_62369426_C/T	17:62369426-62369426	T	5_prime_UTR_variant	MODIFIER	NKAIN4	110257376	Transcript	XM_021077582.1	protein_coding	1/7	-	-	-	36	-	-	-	-	-	-	-1	-	EntrezGene	-	-	-	-	-	-	-	-	-	-	-
17_62369426_C/T	17:62369426-62369426	T	5_prime_UTR_variant	MODIFIER	NKAIN4	110257376	Transcript	XM_021077583.1	protein_coding	1/7	-	-	-	36	-	-	-	-	-	-	-1	-	EntrezGene	-	-	-	-	-	-	-	-	-	-	-
17_62369426_C/T	17:62369426-62369426	T	upstream_gene_variant	MODIFIER	NKAIN4	110257376	Transcript	XR_002339923.1	misc_RNA	-	-	-	-	-	-	-	-	-	-	90	-1	-	EntrezGene	-	-	-	-	-	-	-	-	-	-	-
18_186406_A/G	18:186406-186406	G	intergenic_variant	MODIFIER	-	-	-	-	-	-	-	-	-	-	-	-	-	-	rs3470410973	-	-	-	-	-	-	-	-	-	-	-	-	-	-	-
18_186421_A/G	18:186421-186421	G	intergenic_variant	MODIFIER	-	-	-	-	-	-	-	-	-	-	-	-	-	-	rs712270151	-	-	-	-	-	-	-	-	-	-	-	-	-	-	-
18_186422_C/G	18:186422-186422	G	intergenic_variant	MODIFIER	-	-	-	-	-	-	-	-	-	-	-	-	-	-	rs698172022	-	-	-	-	-	-	-	-	-	-	-	-	-	-	-
18_186482_T/C	18:186482-186482	C	intergenic_variant	MODIFIER	-	-	-	-	-	-	-	-	-	-	-	-	-	-	rs3473552552	-	-	-	-	-	-	-	-	-	-	-	-	-	-	-
18_186484_G/C	18:186484-186484	C	intergenic_variant	MODIFIER	-	-	-	-	-	-	-	-	-	-	-	-	-	-	rs3474189046	-	-	-	-	-	-	-	-	-	-	-	-	-	-	-
18_1382085_G/A	18:1382085-1382085	A	intron_variant	MODIFIER	PTPRN2	102158899	Transcript	XM_021079161.1	protein_coding	-	22/22	-	-	-	-	-	-	-	rs3476857274	-	1	-	EntrezGene	-	-	-	-	-	-	-	-	-	-	-
18_1382085_G/A	18:1382085-1382085	A	intron_variant	MODIFIER	PTPRN2	102158899	Transcript	XM_021079162.1	protein_coding	-	22/22	-	-	-	-	-	-	-	rs3476857274	-	1	-	EntrezGene	-	-	-	-	-	-	-	-	-	-	-
18_1382085_G/A	18:1382085-1382085	A	intron_variant	MODIFIER	PTPRN2	102158899	Transcript	XM_021079163.1	protein_coding	-	21/21	-	-	-	-	-	-	-	rs3476857274	-	1	-	EntrezGene	-	-	-	-	-	-	-	-	-	-	-
18_2174498_T/C	18:2174498-2174498	C	intergenic_variant	MODIFIER	-	-	-	-	-	-	-	-	-	-	-	-	-	-	rs319973556	-	-	-	-	-	-	-	-	-	-	-	-	-	-	-
18_2174522_A/G	18:2174522-2174522	G	intergenic_variant	MODIFIER	-	-	-	-	-	-	-	-	-	-	-	-	-	-	rs329270282	-	-	-	-	-	-	-	-	-	-	-	-	-	-	-
18_3244754_T/G	18:3244754-3244754	G	intron_variant	MODIFIER	DPP6	100621864	Transcript	XM_021079151.1	protein_coding	-	8/26	-	-	-	-	-	-	-	rs789245778	-	-1	-	EntrezGene	-	-	-	-	-	-	-	-	-	-	-
18_3285125_A/G	18:3285125-3285125	G	intron_variant	MODIFIER	DPP6	100621864	Transcript	XM_021079151.1	protein_coding	-	7/26	-	-	-	-	-	-	-	rs695289048	-	-1	-	EntrezGene	-	-	-	-	-	-	-	-	-	-	-
18_5978346_G/C	18:5978346-5978346	C	upstream_gene_variant	MODIFIER	SMARCD3	100521999	Transcript	XM_003134577.6	protein_coding	-	-	-	-	-	-	-	-	-	rs713407636	653	1	-	EntrezGene	-	-	-	-	-	-	-	-	-	-	-
18_5978346_G/C	18:5978346-5978346	C	intron_variant	MODIFIER	SMARCD3	100521999	Transcript	XM_021079264.1	protein_coding	-	2/13	-	-	-	-	-	-	-	rs713407636	-	1	-	EntrezGene	-	-	-	-	-	-	-	-	-	-	-
18_5978346_G/C	18:5978346-5978346	C	upstream_gene_variant	MODIFIER	SMARCD3	100521999	Transcript	XM_021079265.1	protein_coding	-	-	-	-	-	-	-	-	-	rs713407636	649	1	-	EntrezGene	-	-	-	-	-	-	-	-	-	-	-
18_5978346_G/C	18:5978346-5978346	C	intron_variant	MODIFIER	SMARCD3	100521999	Transcript	XM_021079266.1	protein_coding	-	2/13	-	-	-	-	-	-	-	rs713407636	-	1	-	EntrezGene	-	-	-	-	-	-	-	-	-	-	-
18_8067817_C/T	18:8067817-8067817	T	upstream_gene_variant	MODIFIER	LOC100623990	100623990	Transcript	XM_003360101.3	protein_coding	-	-	-	-	-	-	-	-	-	rs335729018	4339	-1	-	EntrezGene	-	-	-	-	-	-	-	-	-	-	-
18_9068528_C/T	18:9068528-9068528	T	intron_variant	MODIFIER	BRAF	100514612	Transcript	XM_005654267.3	protein_coding	-	8/19	-	-	-	-	-	-	-	rs327761939	-	1	-	EntrezGene	-	-	-	-	-	-	-	-	-	-	-
18_9068528_C/T	18:9068528-9068528	T	intron_variant	MODIFIER	BRAF	100514612	Transcript	XM_021078583.1	protein_coding	-	8/19	-	-	-	-	-	-	-	rs327761939	-	1	-	EntrezGene	-	-	-	-	-	-	-	-	-	-	-
18_9068528_C/T	18:9068528-9068528	T	intron_variant	MODIFIER	BRAF	100514612	Transcript	XM_021078584.1	protein_coding	-	8/18	-	-	-	-	-	-	-	rs327761939	-	1	-	EntrezGene	-	-	-	-	-	-	-	-	-	-	-
18_9068528_C/T	18:9068528-9068528	T	intron_variant	MODIFIER	BRAF	100514612	Transcript	XM_021078585.1	protein_coding	-	8/17	-	-	-	-	-	-	-	rs327761939	-	1	-	EntrezGene	-	-	-	-	-	-	-	-	-	-	-
18_9068528_C/T	18:9068528-9068528	T	intron_variant	MODIFIER	BRAF	100514612	Transcript	XM_021078586.1	protein_coding	-	8/18	-	-	-	-	-	-	-	rs327761939	-	1	-	EntrezGene	-	-	-	-	-	-	-	-	-	-	-
18_9068528_C/T	18:9068528-9068528	T	intron_variant	MODIFIER	BRAF	100514612	Transcript	XM_021078587.1	protein_coding	-	7/18	-	-	-	-	-	-	-	rs327761939	-	1	-	EntrezGene	-	-	-	-	-	-	-	-	-	-	-
18_9068528_C/T	18:9068528-9068528	T	intron_variant	MODIFIER	BRAF	100514612	Transcript	XM_021078588.1	protein_coding	-	8/19	-	-	-	-	-	-	-	rs327761939	-	1	-	EntrezGene	-	-	-	-	-	-	-	-	-	-	-
18_9068528_C/T	18:9068528-9068528	T	intron_variant,non_coding_transcript_variant	MODIFIER	BRAF	100514612	Transcript	XR_002340233.1	misc_RNA	-	8/18	-	-	-	-	-	-	-	rs327761939	-	1	-	EntrezGene	-	-	-	-	-	-	-	-	-	-	-
18_9068528_C/T	18:9068528-9068528	T	intron_variant,non_coding_transcript_variant	MODIFIER	BRAF	100514612	Transcript	XR_002340234.1	misc_RNA	-	8/15	-	-	-	-	-	-	-	rs327761939	-	1	-	EntrezGene	-	-	-	-	-	-	-	-	-	-	-
18_9070683_A/G	18:9070683-9070683	G	intron_variant	MODIFIER	BRAF	100514612	Transcript	XM_005654267.3	protein_coding	-	8/19	-	-	-	-	-	-	-	rs323172818	-	1	-	EntrezGene	-	-	-	-	-	-	-	-	-	-	-
18_9070683_A/G	18:9070683-9070683	G	intron_variant	MODIFIER	BRAF	100514612	Transcript	XM_021078583.1	protein_coding	-	8/19	-	-	-	-	-	-	-	rs323172818	-	1	-	EntrezGene	-	-	-	-	-	-	-	-	-	-	-
18_9070683_A/G	18:9070683-9070683	G	intron_variant	MODIFIER	BRAF	100514612	Transcript	XM_021078584.1	protein_coding	-	8/18	-	-	-	-	-	-	-	rs323172818	-	1	-	EntrezGene	-	-	-	-	-	-	-	-	-	-	-
18_9070683_A/G	18:9070683-9070683	G	intron_variant	MODIFIER	BRAF	100514612	Transcript	XM_021078585.1	protein_coding	-	8/17	-	-	-	-	-	-	-	rs323172818	-	1	-	EntrezGene	-	-	-	-	-	-	-	-	-	-	-
18_9070683_A/G	18:9070683-9070683	G	intron_variant	MODIFIER	BRAF	100514612	Transcript	XM_021078586.1	protein_coding	-	8/18	-	-	-	-	-	-	-	rs323172818	-	1	-	EntrezGene	-	-	-	-	-	-	-	-	-	-	-
18_9070683_A/G	18:9070683-9070683	G	intron_variant	MODIFIER	BRAF	100514612	Transcript	XM_021078587.1	protein_coding	-	7/18	-	-	-	-	-	-	-	rs323172818	-	1	-	EntrezGene	-	-	-	-	-	-	-	-	-	-	-
18_9070683_A/G	18:9070683-9070683	G	intron_variant	MODIFIER	BRAF	100514612	Transcript	XM_021078588.1	protein_coding	-	8/19	-	-	-	-	-	-	-	rs323172818	-	1	-	EntrezGene	-	-	-	-	-	-	-	-	-	-	-
18_9070683_A/G	18:9070683-9070683	G	intron_variant,non_coding_transcript_variant	MODIFIER	BRAF	100514612	Transcript	XR_002340233.1	misc_RNA	-	8/18	-	-	-	-	-	-	-	rs323172818	-	1	-	EntrezGene	-	-	-	-	-	-	-	-	-	-	-
18_9070683_A/G	18:9070683-9070683	G	intron_variant,non_coding_transcript_variant	MODIFIER	BRAF	100514612	Transcript	XR_002340234.1	misc_RNA	-	8/15	-	-	-	-	-	-	-	rs323172818	-	1	-	EntrezGene	-	-	-	-	-	-	-	-	-	-	-
18_9071490_T/C	18:9071490-9071490	C	intron_variant	MODIFIER	BRAF	100514612	Transcript	XM_005654267.3	protein_coding	-	8/19	-	-	-	-	-	-	-	rs330993719	-	1	-	EntrezGene	-	-	-	-	-	-	-	-	-	-	-
18_9071490_T/C	18:9071490-9071490	C	intron_variant	MODIFIER	BRAF	100514612	Transcript	XM_021078583.1	protein_coding	-	8/19	-	-	-	-	-	-	-	rs330993719	-	1	-	EntrezGene	-	-	-	-	-	-	-	-	-	-	-
18_9071490_T/C	18:9071490-9071490	C	intron_variant	MODIFIER	BRAF	100514612	Transcript	XM_021078584.1	protein_coding	-	8/18	-	-	-	-	-	-	-	rs330993719	-	1	-	EntrezGene	-	-	-	-	-	-	-	-	-	-	-
18_9071490_T/C	18:9071490-9071490	C	intron_variant	MODIFIER	BRAF	100514612	Transcript	XM_021078585.1	protein_coding	-	8/17	-	-	-	-	-	-	-	rs330993719	-	1	-	EntrezGene	-	-	-	-	-	-	-	-	-	-	-
18_9071490_T/C	18:9071490-9071490	C	intron_variant	MODIFIER	BRAF	100514612	Transcript	XM_021078586.1	protein_coding	-	8/18	-	-	-	-	-	-	-	rs330993719	-	1	-	EntrezGene	-	-	-	-	-	-	-	-	-	-	-
18_9071490_T/C	18:9071490-9071490	C	intron_variant	MODIFIER	BRAF	100514612	Transcript	XM_021078587.1	protein_coding	-	7/18	-	-	-	-	-	-	-	rs330993719	-	1	-	EntrezGene	-	-	-	-	-	-	-	-	-	-	-
18_9071490_T/C	18:9071490-9071490	C	intron_variant	MODIFIER	BRAF	100514612	Transcript	XM_021078588.1	protein_coding	-	8/19	-	-	-	-	-	-	-	rs330993719	-	1	-	EntrezGene	-	-	-	-	-	-	-	-	-	-	-
18_9071490_T/C	18:9071490-9071490	C	intron_variant,non_coding_transcript_variant	MODIFIER	BRAF	100514612	Transcript	XR_002340233.1	misc_RNA	-	8/18	-	-	-	-	-	-	-	rs330993719	-	1	-	EntrezGene	-	-	-	-	-	-	-	-	-	-	-
18_9071490_T/C	18:9071490-9071490	C	intron_variant,non_coding_transcript_variant	MODIFIER	BRAF	100514612	Transcript	XR_002340234.1	misc_RNA	-	8/15	-	-	-	-	-	-	-	rs330993719	-	1	-	EntrezGene	-	-	-	-	-	-	-	-	-	-	-
18_9560433_T/A	18:9560433-9560433	A	intergenic_variant	MODIFIER	-	-	-	-	-	-	-	-	-	-	-	-	-	-	rs328060585	-	-	-	-	-	-	-	-	-	-	-	-	-	-	-
18_9924204_T/G	18:9924204-9924204	G	intergenic_variant	MODIFIER	-	-	-	-	-	-	-	-	-	-	-	-	-	-	rs319072174	-	-	-	-	-	-	-	-	-	-	-	-	-	-	-
18_9968896_A/G	18:9968896-9968896	G	intron_variant	MODIFIER	HIPK2	100627515	Transcript	XM_021078551.1	protein_coding	-	2/15	-	-	-	-	-	-	-	rs330254394	-	1	-	EntrezGene	-	-	-	-	-	-	-	-	-	-	-
18_9968896_A/G	18:9968896-9968896	G	intron_variant	MODIFIER	HIPK2	100627515	Transcript	XM_021078552.1	protein_coding	-	1/14	-	-	-	-	-	-	-	rs330254394	-	1	-	EntrezGene	-	-	-	-	-	-	-	-	-	-	-
18_9968896_A/G	18:9968896-9968896	G	intron_variant	MODIFIER	HIPK2	100627515	Transcript	XM_021078554.1	protein_coding	-	1/14	-	-	-	-	-	-	-	rs330254394	-	1	-	EntrezGene	-	-	-	-	-	-	-	-	-	-	-
18_10323489_T/C	18:10323489-10323489	C	intron_variant	MODIFIER	LOC102162486	102162486	Transcript	XM_005657737.3	protein_coding	-	2/11	-	-	-	-	-	-	-	rs793343621	-	-1	-	EntrezGene	-	-	-	-	-	-	-	-	-	-	-
18_10323489_T/C	18:10323489-10323489	C	intron_variant	MODIFIER	LOC102162486	102162486	Transcript	XM_005657738.3	protein_coding	-	1/9	-	-	-	-	-	-	-	rs793343621	-	-1	-	EntrezGene	-	-	-	-	-	-	-	-	-	-	-
18_10323489_T/C	18:10323489-10323489	C	upstream_gene_variant	MODIFIER	LOC102162486	102162486	Transcript	XM_005657742.3	protein_coding	-	-	-	-	-	-	-	-	-	rs793343621	2034	-1	-	EntrezGene	-	-	-	-	-	-	-	-	-	-	-
18_10323489_T/C	18:10323489-10323489	C	intron_variant	MODIFIER	LOC102162486	102162486	Transcript	XM_005657744.3	protein_coding	-	1/9	-	-	-	-	-	-	-	rs793343621	-	-1	-	EntrezGene	-	-	-	-	-	-	-	-	-	-	-
18_10323489_T/C	18:10323489-10323489	C	intron_variant	MODIFIER	LOC102162486	102162486	Transcript	XM_013990775.2	protein_coding	-	2/11	-	-	-	-	-	-	-	rs793343621	-	-1	-	EntrezGene	-	-	-	-	-	-	-	-	-	-	-
18_10323489_T/C	18:10323489-10323489	C	intron_variant	MODIFIER	LOC102162486	102162486	Transcript	XM_013990776.2	protein_coding	-	1/10	-	-	-	-	-	-	-	rs793343621	-	-1	-	EntrezGene	-	-	-	-	-	-	-	-	-	-	-
18_10323489_T/C	18:10323489-10323489	C	intron_variant	MODIFIER	LOC102162486	102162486	Transcript	XM_013990777.2	protein_coding	-	1/10	-	-	-	-	-	-	-	rs793343621	-	-1	-	EntrezGene	-	-	-	-	-	-	-	-	-	-	-
18_10323489_T/C	18:10323489-10323489	C	upstream_gene_variant	MODIFIER	LOC102162486	102162486	Transcript	XM_013990778.2	protein_coding	-	-	-	-	-	-	-	-	-	rs793343621	2102	-1	-	EntrezGene	-	-	-	-	-	-	-	-	-	-	-
18_10323489_T/C	18:10323489-10323489	C	intron_variant	MODIFIER	LOC102162486	102162486	Transcript	XM_013990779.2	protein_coding	-	1/9	-	-	-	-	-	-	-	rs793343621	-	-1	-	EntrezGene	-	-	-	-	-	-	-	-	-	-	-
18_10323489_T/C	18:10323489-10323489	C	intron_variant	MODIFIER	LOC102162486	102162486	Transcript	XM_013990780.2	protein_coding	-	2/10	-	-	-	-	-	-	-	rs793343621	-	-1	-	EntrezGene	-	-	-	-	-	-	-	-	-	-	-
18_10323489_T/C	18:10323489-10323489	C	intron_variant	MODIFIER	LOC102162486	102162486	Transcript	XM_013990781.2	protein_coding	-	1/10	-	-	-	-	-	-	-	rs793343621	-	-1	-	EntrezGene	-	-	-	-	-	-	-	-	-	-	-
18_10323489_T/C	18:10323489-10323489	C	intron_variant	MODIFIER	LOC102162486	102162486	Transcript	XM_021078846.1	protein_coding	-	1/10	-	-	-	-	-	-	-	rs793343621	-	-1	-	EntrezGene	-	-	-	-	-	-	-	-	-	-	-
18_10323489_T/C	18:10323489-10323489	C	5_prime_UTR_variant	MODIFIER	LOC102162486	102162486	Transcript	XM_021078847.1	protein_coding	2/11	-	-	-	6740	-	-	-	-	rs793343621	-	-1	-	EntrezGene	-	-	-	-	-	-	-	-	-	-	-
18_10323489_T/C	18:10323489-10323489	C	intron_variant	MODIFIER	LOC102162486	102162486	Transcript	XM_021078848.1	protein_coding	-	1/9	-	-	-	-	-	-	-	rs793343621	-	-1	-	EntrezGene	-	-	-	-	-	-	-	-	-	-	-
18_10323489_T/C	18:10323489-10323489	C	5_prime_UTR_variant	MODIFIER	LOC102162486	102162486	Transcript	XM_021078849.1	protein_coding	2/11	-	-	-	6740	-	-	-	-	rs793343621	-	-1	-	EntrezGene	-	-	-	-	-	-	-	-	-	-	-
18_10323489_T/C	18:10323489-10323489	C	intron_variant	MODIFIER	LOC102162486	102162486	Transcript	XM_021078850.1	protein_coding	-	1/9	-	-	-	-	-	-	-	rs793343621	-	-1	-	EntrezGene	-	-	-	-	-	-	-	-	-	-	-
18_10323489_T/C	18:10323489-10323489	C	intron_variant	MODIFIER	LOC102162486	102162486	Transcript	XM_021078851.1	protein_coding	-	1/9	-	-	-	-	-	-	-	rs793343621	-	-1	-	EntrezGene	-	-	-	-	-	-	-	-	-	-	-
18_10323489_T/C	18:10323489-10323489	C	upstream_gene_variant	MODIFIER	LOC102162486	102162486	Transcript	XM_021078852.1	protein_coding	-	-	-	-	-	-	-	-	-	rs793343621	2102	-1	-	EntrezGene	-	-	-	-	-	-	-	-	-	-	-
18_10323489_T/C	18:10323489-10323489	C	intron_variant	MODIFIER	LOC102162486	102162486	Transcript	XM_021078854.1	protein_coding	-	1/8	-	-	-	-	-	-	-	rs793343621	-	-1	-	EntrezGene	-	-	-	-	-	-	-	-	-	-	-
18_10323489_T/C	18:10323489-10323489	C	intron_variant	MODIFIER	LOC102162486	102162486	Transcript	XM_021078855.1	protein_coding	-	2/10	-	-	-	-	-	-	-	rs793343621	-	-1	-	EntrezGene	-	-	-	-	-	-	-	-	-	-	-
18_10323489_T/C	18:10323489-10323489	C	intron_variant	MODIFIER	LOC102162486	102162486	Transcript	XM_021078856.1	protein_coding	-	2/9	-	-	-	-	-	-	-	rs793343621	-	-1	-	EntrezGene	-	-	-	-	-	-	-	-	-	-	-
18_10323489_T/C	18:10323489-10323489	C	intron_variant	MODIFIER	LOC102162486	102162486	Transcript	XM_021078857.1	protein_coding	-	2/12	-	-	-	-	-	-	-	rs793343621	-	-1	-	EntrezGene	-	-	-	-	-	-	-	-	-	-	-
18_10323489_T/C	18:10323489-10323489	C	intron_variant	MODIFIER	LOC102162486	102162486	Transcript	XM_021078858.1	protein_coding	-	1/10	-	-	-	-	-	-	-	rs793343621	-	-1	-	EntrezGene	-	-	-	-	-	-	-	-	-	-	-
18_10323491_T/C	18:10323491-10323491	C	intron_variant	MODIFIER	LOC102162486	102162486	Transcript	XM_005657737.3	protein_coding	-	2/11	-	-	-	-	-	-	-	rs1108085096	-	-1	-	EntrezGene	-	-	-	-	-	-	-	-	-	-	-
18_10323491_T/C	18:10323491-10323491	C	intron_variant	MODIFIER	LOC102162486	102162486	Transcript	XM_005657738.3	protein_coding	-	1/9	-	-	-	-	-	-	-	rs1108085096	-	-1	-	EntrezGene	-	-	-	-	-	-	-	-	-	-	-
18_10323491_T/C	18:10323491-10323491	C	upstream_gene_variant	MODIFIER	LOC102162486	102162486	Transcript	XM_005657742.3	protein_coding	-	-	-	-	-	-	-	-	-	rs1108085096	2036	-1	-	EntrezGene	-	-	-	-	-	-	-	-	-	-	-
18_10323491_T/C	18:10323491-10323491	C	intron_variant	MODIFIER	LOC102162486	102162486	Transcript	XM_005657744.3	protein_coding	-	1/9	-	-	-	-	-	-	-	rs1108085096	-	-1	-	EntrezGene	-	-	-	-	-	-	-	-	-	-	-
18_10323491_T/C	18:10323491-10323491	C	intron_variant	MODIFIER	LOC102162486	102162486	Transcript	XM_013990775.2	protein_coding	-	2/11	-	-	-	-	-	-	-	rs1108085096	-	-1	-	EntrezGene	-	-	-	-	-	-	-	-	-	-	-
18_10323491_T/C	18:10323491-10323491	C	intron_variant	MODIFIER	LOC102162486	102162486	Transcript	XM_013990776.2	protein_coding	-	1/10	-	-	-	-	-	-	-	rs1108085096	-	-1	-	EntrezGene	-	-	-	-	-	-	-	-	-	-	-
18_10323491_T/C	18:10323491-10323491	C	intron_variant	MODIFIER	LOC102162486	102162486	Transcript	XM_013990777.2	protein_coding	-	1/10	-	-	-	-	-	-	-	rs1108085096	-	-1	-	EntrezGene	-	-	-	-	-	-	-	-	-	-	-
18_10323491_T/C	18:10323491-10323491	C	upstream_gene_variant	MODIFIER	LOC102162486	102162486	Transcript	XM_013990778.2	protein_coding	-	-	-	-	-	-	-	-	-	rs1108085096	2104	-1	-	EntrezGene	-	-	-	-	-	-	-	-	-	-	-
18_10323491_T/C	18:10323491-10323491	C	intron_variant	MODIFIER	LOC102162486	102162486	Transcript	XM_013990779.2	protein_coding	-	1/9	-	-	-	-	-	-	-	rs1108085096	-	-1	-	EntrezGene	-	-	-	-	-	-	-	-	-	-	-
18_10323491_T/C	18:10323491-10323491	C	intron_variant	MODIFIER	LOC102162486	102162486	Transcript	XM_013990780.2	protein_coding	-	2/10	-	-	-	-	-	-	-	rs1108085096	-	-1	-	EntrezGene	-	-	-	-	-	-	-	-	-	-	-
18_10323491_T/C	18:10323491-10323491	C	intron_variant	MODIFIER	LOC102162486	102162486	Transcript	XM_013990781.2	protein_coding	-	1/10	-	-	-	-	-	-	-	rs1108085096	-	-1	-	EntrezGene	-	-	-	-	-	-	-	-	-	-	-
18_10323491_T/C	18:10323491-10323491	C	intron_variant	MODIFIER	LOC102162486	102162486	Transcript	XM_021078846.1	protein_coding	-	1/10	-	-	-	-	-	-	-	rs1108085096	-	-1	-	EntrezGene	-	-	-	-	-	-	-	-	-	-	-
18_10323491_T/C	18:10323491-10323491	C	5_prime_UTR_variant	MODIFIER	LOC102162486	102162486	Transcript	XM_021078847.1	protein_coding	2/11	-	-	-	6738	-	-	-	-	rs1108085096	-	-1	-	EntrezGene	-	-	-	-	-	-	-	-	-	-	-
18_10323491_T/C	18:10323491-10323491	C	intron_variant	MODIFIER	LOC102162486	102162486	Transcript	XM_021078848.1	protein_coding	-	1/9	-	-	-	-	-	-	-	rs1108085096	-	-1	-	EntrezGene	-	-	-	-	-	-	-	-	-	-	-
18_10323491_T/C	18:10323491-10323491	C	5_prime_UTR_variant	MODIFIER	LOC102162486	102162486	Transcript	XM_021078849.1	protein_coding	2/11	-	-	-	6738	-	-	-	-	rs1108085096	-	-1	-	EntrezGene	-	-	-	-	-	-	-	-	-	-	-
18_10323491_T/C	18:10323491-10323491	C	intron_variant	MODIFIER	LOC102162486	102162486	Transcript	XM_021078850.1	protein_coding	-	1/9	-	-	-	-	-	-	-	rs1108085096	-	-1	-	EntrezGene	-	-	-	-	-	-	-	-	-	-	-
18_10323491_T/C	18:10323491-10323491	C	intron_variant	MODIFIER	LOC102162486	102162486	Transcript	XM_021078851.1	protein_coding	-	1/9	-	-	-	-	-	-	-	rs1108085096	-	-1	-	EntrezGene	-	-	-	-	-	-	-	-	-	-	-
18_10323491_T/C	18:10323491-10323491	C	upstream_gene_variant	MODIFIER	LOC102162486	102162486	Transcript	XM_021078852.1	protein_coding	-	-	-	-	-	-	-	-	-	rs1108085096	2104	-1	-	EntrezGene	-	-	-	-	-	-	-	-	-	-	-
18_10323491_T/C	18:10323491-10323491	C	intron_variant	MODIFIER	LOC102162486	102162486	Transcript	XM_021078854.1	protein_coding	-	1/8	-	-	-	-	-	-	-	rs1108085096	-	-1	-	EntrezGene	-	-	-	-	-	-	-	-	-	-	-
18_10323491_T/C	18:10323491-10323491	C	intron_variant	MODIFIER	LOC102162486	102162486	Transcript	XM_021078855.1	protein_coding	-	2/10	-	-	-	-	-	-	-	rs1108085096	-	-1	-	EntrezGene	-	-	-	-	-	-	-	-	-	-	-
18_10323491_T/C	18:10323491-10323491	C	intron_variant	MODIFIER	LOC102162486	102162486	Transcript	XM_021078856.1	protein_coding	-	2/9	-	-	-	-	-	-	-	rs1108085096	-	-1	-	EntrezGene	-	-	-	-	-	-	-	-	-	-	-
18_10323491_T/C	18:10323491-10323491	C	intron_variant	MODIFIER	LOC102162486	102162486	Transcript	XM_021078857.1	protein_coding	-	2/12	-	-	-	-	-	-	-	rs1108085096	-	-1	-	EntrezGene	-	-	-	-	-	-	-	-	-	-	-
18_10323491_T/C	18:10323491-10323491	C	intron_variant	MODIFIER	LOC102162486	102162486	Transcript	XM_021078858.1	protein_coding	-	1/10	-	-	-	-	-	-	-	rs1108085096	-	-1	-	EntrezGene	-	-	-	-	-	-	-	-	-	-	-
18_11320935_A/T	18:11320935-11320935	T	intergenic_variant	MODIFIER	-	-	-	-	-	-	-	-	-	-	-	-	-	-	rs3473740375	-	-	-	-	-	-	-	-	-	-	-	-	-	-	-
18_11610158_G/A	18:11610158-11610158	A	intron_variant	MODIFIER	CREB3L2	100520468	Transcript	XM_003134635.4	protein_coding	-	2/11	-	-	-	-	-	-	-	rs344531249	-	1	-	EntrezGene	-	-	-	-	-	-	-	-	-	-	-
18_12489206_A/G	18:12489206-12489206	G	intron_variant	MODIFIER	CHRM2	397498	Transcript	NM_214261.1	protein_coding	-	1/1	-	-	-	-	-	-	-	rs337849284	-	-1	-	EntrezGene	-	-	-	-	-	-	-	-	-	-	-
18_12489206_A/G	18:12489206-12489206	G	intron_variant,non_coding_transcript_variant	MODIFIER	-	NM_214261	Transcript	NM_214261.1	cDNA	-	1/1	-	-	-	-	-	-	-	rs337849284	-	-1	-	-	-	-	-	-	-	-	-	-	-	-	-
18_12489206_A/G	18:12489206-12489206	G	intron_variant	MODIFIER	CHRM2	397498	Transcript	XM_021078513.1	protein_coding	-	2/2	-	-	-	-	-	-	-	rs337849284	-	-1	-	EntrezGene	-	-	-	-	-	-	-	-	-	-	-
18_12489206_A/G	18:12489206-12489206	G	intron_variant	MODIFIER	CHRM2	397498	Transcript	XM_021078514.1	protein_coding	-	2/2	-	-	-	-	-	-	-	rs337849284	-	-1	-	EntrezGene	-	-	-	-	-	-	-	-	-	-	-
18_12489206_A/G	18:12489206-12489206	G	intron_variant	MODIFIER	CHRM2	397498	Transcript	XM_021078515.1	protein_coding	-	2/2	-	-	-	-	-	-	-	rs337849284	-	-1	-	EntrezGene	-	-	-	-	-	-	-	-	-	-	-
18_12489206_A/G	18:12489206-12489206	G	intron_variant	MODIFIER	CHRM2	397498	Transcript	XM_021078516.1	protein_coding	-	2/3	-	-	-	-	-	-	-	rs337849284	-	-1	-	EntrezGene	-	-	-	-	-	-	-	-	-	-	-
18_12489206_A/G	18:12489206-12489206	G	intron_variant	MODIFIER	CHRM2	397498	Transcript	XM_021078517.1	protein_coding	-	1/1	-	-	-	-	-	-	-	rs337849284	-	-1	-	EntrezGene	-	-	-	-	-	-	-	-	-	-	-
18_13794405_G/A	18:13794405-13794405	A	intergenic_variant	MODIFIER	-	-	-	-	-	-	-	-	-	-	-	-	-	-	rs322748385	-	-	-	-	-	-	-	-	-	-	-	-	-	-	-
18_15854338_C/T	18:15854338-15854338	T	intron_variant	MODIFIER	EXOC4	106504059	Transcript	XM_021078821.1	protein_coding	-	3/17	-	-	-	-	-	-	-	rs327895746	-	-1	-	EntrezGene	-	-	-	-	-	-	-	-	-	-	-
18_15854338_C/T	18:15854338-15854338	T	intron_variant	MODIFIER	EXOC4	106504059	Transcript	XM_021078822.1	protein_coding	-	3/10	-	-	-	-	-	-	-	rs327895746	-	-1	-	EntrezGene	-	-	-	-	-	-	-	-	-	-	-
18_15854434_A/G	18:15854434-15854434	G	intron_variant	MODIFIER	EXOC4	106504059	Transcript	XM_021078821.1	protein_coding	-	3/17	-	-	-	-	-	-	-	rs329858422	-	-1	-	EntrezGene	-	-	-	-	-	-	-	-	-	-	-
18_15854434_A/G	18:15854434-15854434	G	intron_variant	MODIFIER	EXOC4	106504059	Transcript	XM_021078822.1	protein_coding	-	3/10	-	-	-	-	-	-	-	rs329858422	-	-1	-	EntrezGene	-	-	-	-	-	-	-	-	-	-	-
18_16528485_G/T	18:16528485-16528485	T	intron_variant	MODIFIER	PLXNA4	100620243	Transcript	XM_021078937.1	protein_coding	-	1/31	-	-	-	-	-	-	-	rs3476908760	-	1	-	EntrezGene	-	-	-	-	-	-	-	-	-	-	-
18_16528485_G/T	18:16528485-16528485	T	intron_variant	MODIFIER	PLXNA4	100620243	Transcript	XM_021078938.1	protein_coding	-	3/33	-	-	-	-	-	-	-	rs3476908760	-	1	-	EntrezGene	-	-	-	-	-	-	-	-	-	-	-
18_16528485_G/T	18:16528485-16528485	T	intron_variant	MODIFIER	PLXNA4	100620243	Transcript	XM_021078939.1	protein_coding	-	3/33	-	-	-	-	-	-	-	rs3476908760	-	1	-	EntrezGene	-	-	-	-	-	-	-	-	-	-	-
18_16528485_G/T	18:16528485-16528485	T	intron_variant	MODIFIER	PLXNA4	100620243	Transcript	XM_021078940.1	protein_coding	-	2/32	-	-	-	-	-	-	-	rs3476908760	-	1	-	EntrezGene	-	-	-	-	-	-	-	-	-	-	-
18_16528485_G/T	18:16528485-16528485	T	intron_variant	MODIFIER	PLXNA4	100620243	Transcript	XM_021078941.1	protein_coding	-	1/31	-	-	-	-	-	-	-	rs3476908760	-	1	-	EntrezGene	-	-	-	-	-	-	-	-	-	-	-
18_19712757_A/G	18:19712757-19712757	G	intron_variant	MODIFIER	KCP	100517738	Transcript	XM_013990797.2	protein_coding	-	2/42	-	-	-	-	-	-	-	rs333611150	-	1	-	EntrezGene	-	-	-	-	-	-	-	-	-	-	-
18_19712757_A/G	18:19712757-19712757	G	intron_variant	MODIFIER	KCP	100517738	Transcript	XM_013990798.1	protein_coding	-	2/42	-	-	-	-	-	-	-	rs333611150	-	1	-	EntrezGene	-	-	-	-	-	-	-	-	-	-	-
18_19712757_A/G	18:19712757-19712757	G	intron_variant	MODIFIER	KCP	100517738	Transcript	XM_013990801.2	protein_coding	-	2/41	-	-	-	-	-	-	-	rs333611150	-	1	-	EntrezGene	-	-	-	-	-	-	-	-	-	-	-
18_19712757_A/G	18:19712757-19712757	G	intron_variant	MODIFIER	KCP	100517738	Transcript	XM_013990802.2	protein_coding	-	2/40	-	-	-	-	-	-	-	rs333611150	-	1	-	EntrezGene	-	-	-	-	-	-	-	-	-	-	-
18_19712757_A/G	18:19712757-19712757	G	intron_variant	MODIFIER	KCP	100517738	Transcript	XM_013990803.2	protein_coding	-	1/40	-	-	-	-	-	-	-	rs333611150	-	1	-	EntrezGene	-	-	-	-	-	-	-	-	-	-	-
18_19712757_A/G	18:19712757-19712757	G	intron_variant	MODIFIER	KCP	100517738	Transcript	XM_021078953.1	protein_coding	-	2/39	-	-	-	-	-	-	-	rs333611150	-	1	-	EntrezGene	-	-	-	-	-	-	-	-	-	-	-
18_24673986_C/T	18:24673986-24673986	T	intron_variant	MODIFIER	CADPS2	100525671	Transcript	XM_003134728.4	protein_coding	-	8/27	-	-	-	-	-	-	-	rs696071885	-	1	-	EntrezGene	-	-	-	-	-	-	-	-	-	-	-
18_24673986_C/T	18:24673986-24673986	T	intron_variant	MODIFIER	CADPS2	100525671	Transcript	XM_003134729.3	protein_coding	-	8/29	-	-	-	-	-	-	-	rs696071885	-	1	-	EntrezGene	-	-	-	-	-	-	-	-	-	-	-
18_24673986_C/T	18:24673986-24673986	T	intron_variant	MODIFIER	CADPS2	100525671	Transcript	XM_003134732.3	protein_coding	-	8/29	-	-	-	-	-	-	-	rs696071885	-	1	-	EntrezGene	-	-	-	-	-	-	-	-	-	-	-
18_24673986_C/T	18:24673986-24673986	T	intron_variant	MODIFIER	CADPS2	100525671	Transcript	XM_005673217.2	protein_coding	-	8/28	-	-	-	-	-	-	-	rs696071885	-	1	-	EntrezGene	-	-	-	-	-	-	-	-	-	-	-
18_24673986_C/T	18:24673986-24673986	T	intron_variant	MODIFIER	CADPS2	100525671	Transcript	XM_013985660.2	protein_coding	-	8/31	-	-	-	-	-	-	-	rs696071885	-	1	-	EntrezGene	-	-	-	-	-	-	-	-	-	-	-
18_24673986_C/T	18:24673986-24673986	T	intron_variant	MODIFIER	CADPS2	100525671	Transcript	XM_013985661.2	protein_coding	-	8/31	-	-	-	-	-	-	-	rs696071885	-	1	-	EntrezGene	-	-	-	-	-	-	-	-	-	-	-
18_24673986_C/T	18:24673986-24673986	T	intron_variant	MODIFIER	CADPS2	100525671	Transcript	XM_013985662.2	protein_coding	-	8/30	-	-	-	-	-	-	-	rs696071885	-	1	-	EntrezGene	-	-	-	-	-	-	-	-	-	-	-
18_24673986_C/T	18:24673986-24673986	T	intron_variant	MODIFIER	CADPS2	100525671	Transcript	XM_013985663.2	protein_coding	-	8/30	-	-	-	-	-	-	-	rs696071885	-	1	-	EntrezGene	-	-	-	-	-	-	-	-	-	-	-
18_24673986_C/T	18:24673986-24673986	T	intron_variant	MODIFIER	CADPS2	100525671	Transcript	XM_013985664.2	protein_coding	-	8/30	-	-	-	-	-	-	-	rs696071885	-	1	-	EntrezGene	-	-	-	-	-	-	-	-	-	-	-
18_24673986_C/T	18:24673986-24673986	T	intron_variant	MODIFIER	CADPS2	100525671	Transcript	XM_013985665.2	protein_coding	-	8/30	-	-	-	-	-	-	-	rs696071885	-	1	-	EntrezGene	-	-	-	-	-	-	-	-	-	-	-
18_24673986_C/T	18:24673986-24673986	T	intron_variant	MODIFIER	CADPS2	100525671	Transcript	XM_013985666.2	protein_coding	-	8/30	-	-	-	-	-	-	-	rs696071885	-	1	-	EntrezGene	-	-	-	-	-	-	-	-	-	-	-
18_24673986_C/T	18:24673986-24673986	T	intron_variant	MODIFIER	CADPS2	100525671	Transcript	XM_013985667.2	protein_coding	-	8/29	-	-	-	-	-	-	-	rs696071885	-	1	-	EntrezGene	-	-	-	-	-	-	-	-	-	-	-
18_24673986_C/T	18:24673986-24673986	T	intron_variant	MODIFIER	CADPS2	100525671	Transcript	XM_013985668.2	protein_coding	-	8/30	-	-	-	-	-	-	-	rs696071885	-	1	-	EntrezGene	-	-	-	-	-	-	-	-	-	-	-
18_24673986_C/T	18:24673986-24673986	T	intron_variant	MODIFIER	CADPS2	100525671	Transcript	XM_013985669.2	protein_coding	-	8/28	-	-	-	-	-	-	-	rs696071885	-	1	-	EntrezGene	-	-	-	-	-	-	-	-	-	-	-
18_24673986_C/T	18:24673986-24673986	T	intron_variant	MODIFIER	CADPS2	100525671	Transcript	XM_013985670.2	protein_coding	-	8/30	-	-	-	-	-	-	-	rs696071885	-	1	-	EntrezGene	-	-	-	-	-	-	-	-	-	-	-
18_24673986_C/T	18:24673986-24673986	T	intron_variant	MODIFIER	CADPS2	100525671	Transcript	XM_013985671.2	protein_coding	-	8/30	-	-	-	-	-	-	-	rs696071885	-	1	-	EntrezGene	-	-	-	-	-	-	-	-	-	-	-
18_24673986_C/T	18:24673986-24673986	T	intron_variant	MODIFIER	CADPS2	100525671	Transcript	XM_013985672.2	protein_coding	-	8/30	-	-	-	-	-	-	-	rs696071885	-	1	-	EntrezGene	-	-	-	-	-	-	-	-	-	-	-
18_24673986_C/T	18:24673986-24673986	T	intron_variant	MODIFIER	CADPS2	100525671	Transcript	XM_013985673.2	protein_coding	-	8/28	-	-	-	-	-	-	-	rs696071885	-	1	-	EntrezGene	-	-	-	-	-	-	-	-	-	-	-
18_24673986_C/T	18:24673986-24673986	T	intron_variant	MODIFIER	CADPS2	100525671	Transcript	XM_021078964.1	protein_coding	-	8/29	-	-	-	-	-	-	-	rs696071885	-	1	-	EntrezGene	-	-	-	-	-	-	-	-	-	-	-
18_24673986_C/T	18:24673986-24673986	T	intron_variant	MODIFIER	CADPS2	100525671	Transcript	XM_021078965.1	protein_coding	-	8/29	-	-	-	-	-	-	-	rs696071885	-	1	-	EntrezGene	-	-	-	-	-	-	-	-	-	-	-
18_24673986_C/T	18:24673986-24673986	T	intron_variant	MODIFIER	CADPS2	100525671	Transcript	XM_021078966.1	protein_coding	-	8/28	-	-	-	-	-	-	-	rs696071885	-	1	-	EntrezGene	-	-	-	-	-	-	-	-	-	-	-
18_24673986_C/T	18:24673986-24673986	T	intron_variant	MODIFIER	CADPS2	100525671	Transcript	XM_021078967.1	protein_coding	-	8/29	-	-	-	-	-	-	-	rs696071885	-	1	-	EntrezGene	-	-	-	-	-	-	-	-	-	-	-
18_24673986_C/T	18:24673986-24673986	T	intron_variant	MODIFIER	CADPS2	100525671	Transcript	XM_021078968.1	protein_coding	-	8/29	-	-	-	-	-	-	-	rs696071885	-	1	-	EntrezGene	-	-	-	-	-	-	-	-	-	-	-
18_24673986_C/T	18:24673986-24673986	T	intron_variant	MODIFIER	CADPS2	100525671	Transcript	XM_021078969.1	protein_coding	-	8/29	-	-	-	-	-	-	-	rs696071885	-	1	-	EntrezGene	-	-	-	-	-	-	-	-	-	-	-
18_24673986_C/T	18:24673986-24673986	T	intron_variant	MODIFIER	CADPS2	100525671	Transcript	XM_021078970.1	protein_coding	-	8/29	-	-	-	-	-	-	-	rs696071885	-	1	-	EntrezGene	-	-	-	-	-	-	-	-	-	-	-
18_24673986_C/T	18:24673986-24673986	T	intron_variant	MODIFIER	CADPS2	100525671	Transcript	XM_021078972.1	protein_coding	-	8/27	-	-	-	-	-	-	-	rs696071885	-	1	-	EntrezGene	-	-	-	-	-	-	-	-	-	-	-
18_24673986_C/T	18:24673986-24673986	T	intron_variant	MODIFIER	CADPS2	100525671	Transcript	XM_021078973.1	protein_coding	-	8/26	-	-	-	-	-	-	-	rs696071885	-	1	-	EntrezGene	-	-	-	-	-	-	-	-	-	-	-
18_24673986_C/T	18:24673986-24673986	T	intron_variant	MODIFIER	CADPS2	100525671	Transcript	XM_021078974.1	protein_coding	-	8/26	-	-	-	-	-	-	-	rs696071885	-	1	-	EntrezGene	-	-	-	-	-	-	-	-	-	-	-
18_24673986_C/T	18:24673986-24673986	T	intron_variant	MODIFIER	CADPS2	100525671	Transcript	XM_021078975.1	protein_coding	-	8/26	-	-	-	-	-	-	-	rs696071885	-	1	-	EntrezGene	-	-	-	-	-	-	-	-	-	-	-
18_24673986_C/T	18:24673986-24673986	T	intron_variant	MODIFIER	CADPS2	100525671	Transcript	XM_021078976.1	protein_coding	-	8/26	-	-	-	-	-	-	-	rs696071885	-	1	-	EntrezGene	-	-	-	-	-	-	-	-	-	-	-
18_27131655_T/G	18:27131655-27131655	G	intergenic_variant	MODIFIER	-	-	-	-	-	-	-	-	-	-	-	-	-	-	-	-	-	-	-	-	-	-	-	-	-	-	-	-	-	-
18_31028511_T/G	18:31028511-31028511	G	intron_variant	MODIFIER	MDFIC	100192442	Transcript	XM_003134762.6	protein_coding	-	4/4	-	-	-	-	-	-	-	rs3475498514	-	-1	-	EntrezGene	-	-	-	-	-	-	-	-	-	-	-
18_31028511_T/G	18:31028511-31028511	G	intron_variant	MODIFIER	MDFIC	100192442	Transcript	XM_005673228.3	protein_coding	-	4/4	-	-	-	-	-	-	-	rs3475498514	-	-1	-	EntrezGene	-	-	-	-	-	-	-	-	-	-	-
18_31028511_T/G	18:31028511-31028511	G	intron_variant	MODIFIER	MDFIC	100192442	Transcript	XM_005673229.3	protein_coding	-	4/4	-	-	-	-	-	-	-	rs3475498514	-	-1	-	EntrezGene	-	-	-	-	-	-	-	-	-	-	-
18_31028511_T/G	18:31028511-31028511	G	intron_variant	MODIFIER	MDFIC	100192442	Transcript	XM_021079118.1	protein_coding	-	3/3	-	-	-	-	-	-	-	rs3475498514	-	-1	-	EntrezGene	-	-	-	-	-	-	-	-	-	-	-
18_31028511_T/G	18:31028511-31028511	G	intron_variant	MODIFIER	MDFIC	100192442	Transcript	XM_021079120.1	protein_coding	-	3/3	-	-	-	-	-	-	-	rs3475498514	-	-1	-	EntrezGene	-	-	-	-	-	-	-	-	-	-	-
18_31028511_T/G	18:31028511-31028511	G	intron_variant,non_coding_transcript_variant	MODIFIER	LOC106506806	106506806	Transcript	XR_001302370.2	lncRNA	-	3/4	-	-	-	-	-	-	-	rs3475498514	-	1	-	EntrezGene	-	-	-	-	-	-	-	-	-	-	-
18_35010788_C/A	18:35010788-35010788	A	intron_variant,non_coding_transcript_variant	MODIFIER	LOC110257582	110257582	Transcript	XR_002340397.1	lncRNA	-	1/4	-	-	-	-	-	-	-	-	-	-1	-	EntrezGene	-	-	-	-	-	-	-	-	-	-	-
18_35010788_C/A	18:35010788-35010788	A	intron_variant,non_coding_transcript_variant	MODIFIER	LOC110257582	110257582	Transcript	XR_002340398.1	lncRNA	-	1/2	-	-	-	-	-	-	-	-	-	-1	-	EntrezGene	-	-	-	-	-	-	-	-	-	-	-
18_38257972_G/A	18:38257972-38257972	A	intron_variant,non_coding_transcript_variant	MODIFIER	LOC102161969	102161969	Transcript	XR_002340252.1	lncRNA	-	2/6	-	-	-	-	-	-	-	rs318953531	-	-1	-	EntrezGene	-	-	-	-	-	-	-	-	-	-	-
18_38257972_G/A	18:38257972-38257972	A	intron_variant,non_coding_transcript_variant	MODIFIER	LOC102161969	102161969	Transcript	XR_002340253.1	lncRNA	-	2/7	-	-	-	-	-	-	-	rs318953531	-	-1	-	EntrezGene	-	-	-	-	-	-	-	-	-	-	-
18_38257972_G/A	18:38257972-38257972	A	intron_variant,non_coding_transcript_variant	MODIFIER	LOC102161969	102161969	Transcript	XR_002340254.1	lncRNA	-	2/5	-	-	-	-	-	-	-	rs318953531	-	-1	-	EntrezGene	-	-	-	-	-	-	-	-	-	-	-
18_38257972_G/A	18:38257972-38257972	A	intron_variant,non_coding_transcript_variant	MODIFIER	LOC102161969	102161969	Transcript	XR_002340255.1	lncRNA	-	2/3	-	-	-	-	-	-	-	rs318953531	-	-1	-	EntrezGene	-	-	-	-	-	-	-	-	-	-	-
18_38257972_G/A	18:38257972-38257972	A	intron_variant,non_coding_transcript_variant	MODIFIER	LOC102161969	102161969	Transcript	XR_002340256.1	lncRNA	-	2/4	-	-	-	-	-	-	-	rs318953531	-	-1	-	EntrezGene	-	-	-	-	-	-	-	-	-	-	-
18_38888408_A/C	18:38888408-38888408	C	intron_variant	MODIFIER	DPY19L1	100525550	Transcript	XM_021079309.1	protein_coding	-	18/46	-	-	-	-	-	-	-	rs345161021	-	1	-	EntrezGene	-	-	-	-	-	-	-	-	-	-	-
18_38888408_A/C	18:38888408-38888408	C	intron_variant	MODIFIER	DPY19L1	100525550	Transcript	XM_021079310.1	protein_coding	-	18/45	-	-	-	-	-	-	-	rs345161021	-	1	-	EntrezGene	-	-	-	-	-	-	-	-	-	-	-
18_38888408_A/C	18:38888408-38888408	C	intron_variant	MODIFIER	DPY19L1	100525550	Transcript	XM_021079311.1	protein_coding	-	18/46	-	-	-	-	-	-	-	rs345161021	-	1	-	EntrezGene	-	-	-	-	-	-	-	-	-	-	-
18_38888408_A/C	18:38888408-38888408	C	intron_variant	MODIFIER	DPY19L1	100525550	Transcript	XM_021079312.1	protein_coding	-	18/46	-	-	-	-	-	-	-	rs345161021	-	1	-	EntrezGene	-	-	-	-	-	-	-	-	-	-	-
18_38888408_A/C	18:38888408-38888408	C	intron_variant	MODIFIER	DPY19L1	100525550	Transcript	XM_021079313.1	protein_coding	-	18/45	-	-	-	-	-	-	-	rs345161021	-	1	-	EntrezGene	-	-	-	-	-	-	-	-	-	-	-
18_38888408_A/C	18:38888408-38888408	C	intron_variant	MODIFIER	DPY19L1	100525550	Transcript	XM_021079314.1	protein_coding	-	18/47	-	-	-	-	-	-	-	rs345161021	-	1	-	EntrezGene	-	-	-	-	-	-	-	-	-	-	-
18_38888408_A/C	18:38888408-38888408	C	intron_variant	MODIFIER	DPY19L1	100525550	Transcript	XM_021079315.1	protein_coding	-	18/47	-	-	-	-	-	-	-	rs345161021	-	1	-	EntrezGene	-	-	-	-	-	-	-	-	-	-	-
18_38888408_A/C	18:38888408-38888408	C	intron_variant	MODIFIER	DPY19L1	100525550	Transcript	XM_021079316.1	protein_coding	-	18/47	-	-	-	-	-	-	-	rs345161021	-	1	-	EntrezGene	-	-	-	-	-	-	-	-	-	-	-
18_38888408_A/C	18:38888408-38888408	C	intron_variant	MODIFIER	DPY19L1	100525550	Transcript	XM_021079317.1	protein_coding	-	18/47	-	-	-	-	-	-	-	rs345161021	-	1	-	EntrezGene	-	-	-	-	-	-	-	-	-	-	-
18_38888408_A/C	18:38888408-38888408	C	intron_variant	MODIFIER	DPY19L1	100525550	Transcript	XM_021079318.1	protein_coding	-	18/45	-	-	-	-	-	-	-	rs345161021	-	1	-	EntrezGene	-	-	-	-	-	-	-	-	-	-	-
18_38888408_A/C	18:38888408-38888408	C	intron_variant	MODIFIER	DPY19L1	100525550	Transcript	XM_021079319.1	protein_coding	-	18/46	-	-	-	-	-	-	-	rs345161021	-	1	-	EntrezGene	-	-	-	-	-	-	-	-	-	-	-
18_38888408_A/C	18:38888408-38888408	C	intron_variant	MODIFIER	DPY19L1	100525550	Transcript	XM_021079320.1	protein_coding	-	18/44	-	-	-	-	-	-	-	rs345161021	-	1	-	EntrezGene	-	-	-	-	-	-	-	-	-	-	-
18_38888408_A/C	18:38888408-38888408	C	intron_variant	MODIFIER	DPY19L1	100525550	Transcript	XM_021079321.1	protein_coding	-	18/47	-	-	-	-	-	-	-	rs345161021	-	1	-	EntrezGene	-	-	-	-	-	-	-	-	-	-	-
18_38888408_A/C	18:38888408-38888408	C	intron_variant	MODIFIER	DPY19L1	100525550	Transcript	XM_021079323.1	protein_coding	-	18/37	-	-	-	-	-	-	-	rs345161021	-	1	-	EntrezGene	-	-	-	-	-	-	-	-	-	-	-
18_38888408_A/C	18:38888408-38888408	C	intron_variant	MODIFIER	DPY19L1	100525550	Transcript	XM_021079324.1	protein_coding	-	18/47	-	-	-	-	-	-	-	rs345161021	-	1	-	EntrezGene	-	-	-	-	-	-	-	-	-	-	-
18_38888408_A/C	18:38888408-38888408	C	intron_variant	MODIFIER	DPY19L1	100525550	Transcript	XM_021079325.1	protein_coding	-	18/22	-	-	-	-	-	-	-	rs345161021	-	1	-	EntrezGene	-	-	-	-	-	-	-	-	-	-	-
18_38888420_A/G	18:38888420-38888420	G	intron_variant	MODIFIER	DPY19L1	100525550	Transcript	XM_021079309.1	protein_coding	-	18/46	-	-	-	-	-	-	-	rs329131080	-	1	-	EntrezGene	-	-	-	-	-	-	-	-	-	-	-
18_38888420_A/G	18:38888420-38888420	G	intron_variant	MODIFIER	DPY19L1	100525550	Transcript	XM_021079310.1	protein_coding	-	18/45	-	-	-	-	-	-	-	rs329131080	-	1	-	EntrezGene	-	-	-	-	-	-	-	-	-	-	-
18_38888420_A/G	18:38888420-38888420	G	intron_variant	MODIFIER	DPY19L1	100525550	Transcript	XM_021079311.1	protein_coding	-	18/46	-	-	-	-	-	-	-	rs329131080	-	1	-	EntrezGene	-	-	-	-	-	-	-	-	-	-	-
18_38888420_A/G	18:38888420-38888420	G	intron_variant	MODIFIER	DPY19L1	100525550	Transcript	XM_021079312.1	protein_coding	-	18/46	-	-	-	-	-	-	-	rs329131080	-	1	-	EntrezGene	-	-	-	-	-	-	-	-	-	-	-
18_38888420_A/G	18:38888420-38888420	G	intron_variant	MODIFIER	DPY19L1	100525550	Transcript	XM_021079313.1	protein_coding	-	18/45	-	-	-	-	-	-	-	rs329131080	-	1	-	EntrezGene	-	-	-	-	-	-	-	-	-	-	-
18_38888420_A/G	18:38888420-38888420	G	intron_variant	MODIFIER	DPY19L1	100525550	Transcript	XM_021079314.1	protein_coding	-	18/47	-	-	-	-	-	-	-	rs329131080	-	1	-	EntrezGene	-	-	-	-	-	-	-	-	-	-	-
18_38888420_A/G	18:38888420-38888420	G	intron_variant	MODIFIER	DPY19L1	100525550	Transcript	XM_021079315.1	protein_coding	-	18/47	-	-	-	-	-	-	-	rs329131080	-	1	-	EntrezGene	-	-	-	-	-	-	-	-	-	-	-
18_38888420_A/G	18:38888420-38888420	G	intron_variant	MODIFIER	DPY19L1	100525550	Transcript	XM_021079316.1	protein_coding	-	18/47	-	-	-	-	-	-	-	rs329131080	-	1	-	EntrezGene	-	-	-	-	-	-	-	-	-	-	-
18_38888420_A/G	18:38888420-38888420	G	intron_variant	MODIFIER	DPY19L1	100525550	Transcript	XM_021079317.1	protein_coding	-	18/47	-	-	-	-	-	-	-	rs329131080	-	1	-	EntrezGene	-	-	-	-	-	-	-	-	-	-	-
18_38888420_A/G	18:38888420-38888420	G	intron_variant	MODIFIER	DPY19L1	100525550	Transcript	XM_021079318.1	protein_coding	-	18/45	-	-	-	-	-	-	-	rs329131080	-	1	-	EntrezGene	-	-	-	-	-	-	-	-	-	-	-
18_38888420_A/G	18:38888420-38888420	G	intron_variant	MODIFIER	DPY19L1	100525550	Transcript	XM_021079319.1	protein_coding	-	18/46	-	-	-	-	-	-	-	rs329131080	-	1	-	EntrezGene	-	-	-	-	-	-	-	-	-	-	-
18_38888420_A/G	18:38888420-38888420	G	intron_variant	MODIFIER	DPY19L1	100525550	Transcript	XM_021079320.1	protein_coding	-	18/44	-	-	-	-	-	-	-	rs329131080	-	1	-	EntrezGene	-	-	-	-	-	-	-	-	-	-	-
18_38888420_A/G	18:38888420-38888420	G	intron_variant	MODIFIER	DPY19L1	100525550	Transcript	XM_021079321.1	protein_coding	-	18/47	-	-	-	-	-	-	-	rs329131080	-	1	-	EntrezGene	-	-	-	-	-	-	-	-	-	-	-
18_38888420_A/G	18:38888420-38888420	G	intron_variant	MODIFIER	DPY19L1	100525550	Transcript	XM_021079323.1	protein_coding	-	18/37	-	-	-	-	-	-	-	rs329131080	-	1	-	EntrezGene	-	-	-	-	-	-	-	-	-	-	-
18_38888420_A/G	18:38888420-38888420	G	intron_variant	MODIFIER	DPY19L1	100525550	Transcript	XM_021079324.1	protein_coding	-	18/47	-	-	-	-	-	-	-	rs329131080	-	1	-	EntrezGene	-	-	-	-	-	-	-	-	-	-	-
18_38888420_A/G	18:38888420-38888420	G	intron_variant	MODIFIER	DPY19L1	100525550	Transcript	XM_021079325.1	protein_coding	-	18/22	-	-	-	-	-	-	-	rs329131080	-	1	-	EntrezGene	-	-	-	-	-	-	-	-	-	-	-
18_43576074_C/T	18:43576074-43576074	T	intron_variant	MODIFIER	CPVL	100515288	Transcript	XM_021078575.1	protein_coding	-	1/13	-	-	-	-	-	-	-	rs339621868	-	1	-	EntrezGene	-	-	-	-	-	-	-	-	-	-	-
18_43576074_C/T	18:43576074-43576074	T	intron_variant	MODIFIER	CPVL	100515288	Transcript	XM_021078576.1	protein_coding	-	1/13	-	-	-	-	-	-	-	rs339621868	-	1	-	EntrezGene	-	-	-	-	-	-	-	-	-	-	-
18_43576074_C/T	18:43576074-43576074	T	intron_variant	MODIFIER	CPVL	100515288	Transcript	XM_021078577.1	protein_coding	-	1/12	-	-	-	-	-	-	-	rs339621868	-	1	-	EntrezGene	-	-	-	-	-	-	-	-	-	-	-
18_43576074_C/T	18:43576074-43576074	T	intron_variant	MODIFIER	CPVL	100515288	Transcript	XM_021078578.1	protein_coding	-	1/13	-	-	-	-	-	-	-	rs339621868	-	1	-	EntrezGene	-	-	-	-	-	-	-	-	-	-	-
18_43576074_C/T	18:43576074-43576074	T	intron_variant	MODIFIER	CPVL	100515288	Transcript	XM_021078579.1	protein_coding	-	1/12	-	-	-	-	-	-	-	rs339621868	-	1	-	EntrezGene	-	-	-	-	-	-	-	-	-	-	-
18_43576074_C/T	18:43576074-43576074	T	intron_variant	MODIFIER	CPVL	100515288	Transcript	XM_021078580.1	protein_coding	-	1/11	-	-	-	-	-	-	-	rs339621868	-	1	-	EntrezGene	-	-	-	-	-	-	-	-	-	-	-
18_43576074_C/T	18:43576074-43576074	T	intron_variant,non_coding_transcript_variant	MODIFIER	CPVL	100515288	Transcript	XR_002340223.1	misc_RNA	-	1/13	-	-	-	-	-	-	-	rs339621868	-	1	-	EntrezGene	-	-	-	-	-	-	-	-	-	-	-
18_45161548_T/C	18:45161548-45161548	C	intergenic_variant	MODIFIER	-	-	-	-	-	-	-	-	-	-	-	-	-	-	rs3471026365	-	-	-	-	-	-	-	-	-	-	-	-	-	-	-
18_46475741_T/C	18:46475741-46475741	C	intergenic_variant	MODIFIER	-	-	-	-	-	-	-	-	-	-	-	-	-	-	rs326302645	-	-	-	-	-	-	-	-	-	-	-	-	-	-	-
18_46482493_G/T	18:46482493-46482493	T	intergenic_variant	MODIFIER	-	-	-	-	-	-	-	-	-	-	-	-	-	-	-	-	-	-	-	-	-	-	-	-	-	-	-	-	-	-
18_49029828_T/G	18:49029828-49029828	G	intron_variant	MODIFIER	TNS3	100524966	Transcript	XM_021079352.1	protein_coding	-	3/30	-	-	-	-	-	-	-	rs329807876	-	1	-	EntrezGene	-	-	-	-	-	-	-	-	-	-	-
18_49029828_T/G	18:49029828-49029828	G	intron_variant	MODIFIER	TNS3	100524966	Transcript	XM_021079353.1	protein_coding	-	3/29	-	-	-	-	-	-	-	rs329807876	-	1	-	EntrezGene	-	-	-	-	-	-	-	-	-	-	-
18_49029828_T/G	18:49029828-49029828	G	intron_variant	MODIFIER	TNS3	100524966	Transcript	XM_021079354.1	protein_coding	-	2/29	-	-	-	-	-	-	-	rs329807876	-	1	-	EntrezGene	-	-	-	-	-	-	-	-	-	-	-
18_49029828_T/G	18:49029828-49029828	G	intron_variant	MODIFIER	TNS3	100524966	Transcript	XM_021079356.1	protein_coding	-	3/30	-	-	-	-	-	-	-	rs329807876	-	1	-	EntrezGene	-	-	-	-	-	-	-	-	-	-	-
18_49029828_T/G	18:49029828-49029828	G	intron_variant	MODIFIER	TNS3	100524966	Transcript	XM_021079357.1	protein_coding	-	3/30	-	-	-	-	-	-	-	rs329807876	-	1	-	EntrezGene	-	-	-	-	-	-	-	-	-	-	-
18_49029828_T/G	18:49029828-49029828	G	intron_variant	MODIFIER	TNS3	100524966	Transcript	XM_021079358.1	protein_coding	-	2/29	-	-	-	-	-	-	-	rs329807876	-	1	-	EntrezGene	-	-	-	-	-	-	-	-	-	-	-
18_49029828_T/G	18:49029828-49029828	G	downstream_gene_variant	MODIFIER	LOC110257628	110257628	Transcript	XR_002340521.1	lncRNA	-	-	-	-	-	-	-	-	-	rs329807876	4207	-1	-	EntrezGene	-	-	-	-	-	-	-	-	-	-	-
18_50413500_G/T	18:50413500-50413500	T	intron_variant	MODIFIER	CCM2	100511907	Transcript	XM_003134872.6	protein_coding	-	3/10	-	-	-	-	-	-	-	rs346178731	-	-1	-	EntrezGene	-	-	-	-	-	-	-	-	-	-	-
18_50413500_G/T	18:50413500-50413500	T	intron_variant	MODIFIER	CCM2	100511907	Transcript	XM_013985814.2	protein_coding	-	3/10	-	-	-	-	-	-	-	rs346178731	-	-1	-	EntrezGene	-	-	-	-	-	-	-	-	-	-	-
18_50413500_G/T	18:50413500-50413500	T	intron_variant	MODIFIER	CCM2	100511907	Transcript	XM_013985815.2	protein_coding	-	2/9	-	-	-	-	-	-	-	rs346178731	-	-1	-	EntrezGene	-	-	-	-	-	-	-	-	-	-	-
18_50413500_G/T	18:50413500-50413500	T	intron_variant	MODIFIER	CCM2	100511907	Transcript	XM_013985816.2	protein_coding	-	2/9	-	-	-	-	-	-	-	rs346178731	-	-1	-	EntrezGene	-	-	-	-	-	-	-	-	-	-	-
18_50413500_G/T	18:50413500-50413500	T	intron_variant	MODIFIER	CCM2	100511907	Transcript	XM_021079069.1	protein_coding	-	2/9	-	-	-	-	-	-	-	rs346178731	-	-1	-	EntrezGene	-	-	-	-	-	-	-	-	-	-	-
18_50413500_G/T	18:50413500-50413500	T	intron_variant	MODIFIER	CCM2	100511907	Transcript	XM_021079070.1	protein_coding	-	1/8	-	-	-	-	-	-	-	rs346178731	-	-1	-	EntrezGene	-	-	-	-	-	-	-	-	-	-	-
18_50413500_G/T	18:50413500-50413500	T	intron_variant	MODIFIER	CCM2	100511907	Transcript	XM_021079071.1	protein_coding	-	2/9	-	-	-	-	-	-	-	rs346178731	-	-1	-	EntrezGene	-	-	-	-	-	-	-	-	-	-	-
18_50413500_G/T	18:50413500-50413500	T	upstream_gene_variant	MODIFIER	LOC110257600	110257600	Transcript	XR_002340447.1	lncRNA	-	-	-	-	-	-	-	-	-	rs346178731	1284	-1	-	EntrezGene	-	-	-	-	-	-	-	-	-	-	-
2_2313746_C/T	2:2313746-2313746	T	intron_variant	MODIFIER	MRGPRG	110259199	Transcript	XM_021082524.1	protein_coding	-	1/6	-	-	-	-	-	-	-	-	-	-1	-	EntrezGene	-	-	-	-	-	-	-	-	-	-	-
2_2314705_A/G	2:2314705-2314705	G	intron_variant	MODIFIER	MRGPRG	110259199	Transcript	XM_021082524.1	protein_coding	-	1/6	-	-	-	-	-	-	-	rs336443949	-	-1	-	EntrezGene	-	-	-	-	-	-	-	-	-	-	-
2_3224255_A/C	2:3224255-3224255	C	intron_variant	MODIFIER	ANO1	100738137	Transcript	XM_021082670.1	protein_coding	-	18/27	-	-	-	-	-	-	-	rs1108697429	-	-1	-	EntrezGene	-	-	-	-	-	-	-	-	-	-	-
2_3224255_A/C	2:3224255-3224255	C	intron_variant	MODIFIER	ANO1	100738137	Transcript	XM_021082671.1	protein_coding	-	18/27	-	-	-	-	-	-	-	rs1108697429	-	-1	-	EntrezGene	-	-	-	-	-	-	-	-	-	-	-
2_3224255_A/C	2:3224255-3224255	C	intron_variant	MODIFIER	ANO1	100738137	Transcript	XM_021082672.1	protein_coding	-	17/26	-	-	-	-	-	-	-	rs1108697429	-	-1	-	EntrezGene	-	-	-	-	-	-	-	-	-	-	-
2_3224255_A/C	2:3224255-3224255	C	intron_variant	MODIFIER	ANO1	100738137	Transcript	XM_021082673.1	protein_coding	-	17/26	-	-	-	-	-	-	-	rs1108697429	-	-1	-	EntrezGene	-	-	-	-	-	-	-	-	-	-	-
2_3224255_A/C	2:3224255-3224255	C	intron_variant	MODIFIER	ANO1	100738137	Transcript	XM_021082675.1	protein_coding	-	18/27	-	-	-	-	-	-	-	rs1108697429	-	-1	-	EntrezGene	-	-	-	-	-	-	-	-	-	-	-
2_3224255_A/C	2:3224255-3224255	C	intron_variant	MODIFIER	ANO1	100738137	Transcript	XM_021082676.1	protein_coding	-	17/26	-	-	-	-	-	-	-	rs1108697429	-	-1	-	EntrezGene	-	-	-	-	-	-	-	-	-	-	-
2_3224255_A/C	2:3224255-3224255	C	intron_variant	MODIFIER	ANO1	100738137	Transcript	XM_021082677.1	protein_coding	-	17/26	-	-	-	-	-	-	-	rs1108697429	-	-1	-	EntrezGene	-	-	-	-	-	-	-	-	-	-	-
2_3224255_A/C	2:3224255-3224255	C	intron_variant	MODIFIER	ANO1	100738137	Transcript	XM_021082678.1	protein_coding	-	17/26	-	-	-	-	-	-	-	rs1108697429	-	-1	-	EntrezGene	-	-	-	-	-	-	-	-	-	-	-
2_3224255_A/C	2:3224255-3224255	C	intron_variant	MODIFIER	ANO1	100738137	Transcript	XM_021082679.1	protein_coding	-	16/25	-	-	-	-	-	-	-	rs1108697429	-	-1	-	EntrezGene	-	-	-	-	-	-	-	-	-	-	-
2_3224255_A/C	2:3224255-3224255	C	intron_variant	MODIFIER	ANO1	100738137	Transcript	XM_021082680.1	protein_coding	-	18/27	-	-	-	-	-	-	-	rs1108697429	-	-1	-	EntrezGene	-	-	-	-	-	-	-	-	-	-	-
2_3224255_A/C	2:3224255-3224255	C	intron_variant	MODIFIER	ANO1	100738137	Transcript	XM_021082681.1	protein_coding	-	18/27	-	-	-	-	-	-	-	rs1108697429	-	-1	-	EntrezGene	-	-	-	-	-	-	-	-	-	-	-
2_3224255_A/C	2:3224255-3224255	C	intron_variant	MODIFIER	ANO1	100738137	Transcript	XM_021082682.1	protein_coding	-	16/25	-	-	-	-	-	-	-	rs1108697429	-	-1	-	EntrezGene	-	-	-	-	-	-	-	-	-	-	-
2_3224255_A/C	2:3224255-3224255	C	intron_variant	MODIFIER	ANO1	100738137	Transcript	XM_021082683.1	protein_coding	-	15/24	-	-	-	-	-	-	-	rs1108697429	-	-1	-	EntrezGene	-	-	-	-	-	-	-	-	-	-	-
2_3593253_C/T	2:3593253-3593253	T	intergenic_variant	MODIFIER	-	-	-	-	-	-	-	-	-	-	-	-	-	-	rs334922573	-	-	-	-	-	-	-	-	-	-	-	-	-	-	-
2_3797300_C/G	2:3797300-3797300	G	intron_variant	MODIFIER	LOC110259708	110259708	Transcript	XM_021085454.1	protein_coding	-	2/2	-	-	-	-	-	-	-	rs3472559331	-	1	-	EntrezGene	-	-	-	-	-	-	-	-	-	-	-
2_3809333_G/T	2:3809333-3809333	T	upstream_gene_variant	MODIFIER	LOC106509291	106509291	Transcript	XR_001306692.2	lncRNA	-	-	-	-	-	-	-	-	-	rs3472600232	1706	1	-	EntrezGene	-	-	-	-	-	-	-	-	-	-	-
2_3809378_T/C	2:3809378-3809378	C	upstream_gene_variant	MODIFIER	LOC106509291	106509291	Transcript	XR_001306692.2	lncRNA	-	-	-	-	-	-	-	-	-	rs3472135277	1661	1	-	EntrezGene	-	-	-	-	-	-	-	-	-	-	-
2_3945678_G/A	2:3945678-3945678	A	intergenic_variant	MODIFIER	-	-	-	-	-	-	-	-	-	-	-	-	-	-	rs788792696	-	-	-	-	-	-	-	-	-	-	-	-	-	-	-
2_3949335_G/A	2:3949335-3949335	A	intergenic_variant	MODIFIER	-	-	-	-	-	-	-	-	-	-	-	-	-	-	rs3470325816	-	-	-	-	-	-	-	-	-	-	-	-	-	-	-
2_5843795_A/G	2:5843795-5843795	G	downstream_gene_variant	MODIFIER	CCDC87	100737994	Transcript	XM_003480670.4	protein_coding	-	-	-	-	-	-	-	-	-	rs323532912	4873	1	-	EntrezGene	-	-	-	-	-	-	-	-	-	-	-
2_5931578_G/C	2:5931578-5931578	C	intron_variant	MODIFIER	DPP3	100519350	Transcript	XM_003353753.5	protein_coding	-	7/18	-	-	-	-	-	-	-	rs3471633537	-	-1	-	EntrezGene	-	-	-	-	-	-	-	-	-	-	-
2_5931578_G/C	2:5931578-5931578	C	intron_variant	MODIFIER	DPP3	100519350	Transcript	XM_005654654.3	protein_coding	-	6/17	-	-	-	-	-	-	-	rs3471633537	-	-1	-	EntrezGene	-	-	-	-	-	-	-	-	-	-	-
2_5931578_G/C	2:5931578-5931578	C	intron_variant	MODIFIER	DPP3	100519350	Transcript	XM_005654655.3	protein_coding	-	6/17	-	-	-	-	-	-	-	rs3471633537	-	-1	-	EntrezGene	-	-	-	-	-	-	-	-	-	-	-
2_5931578_G/C	2:5931578-5931578	C	intron_variant	MODIFIER	DPP3	100519350	Transcript	XM_005654656.3	protein_coding	-	6/17	-	-	-	-	-	-	-	rs3471633537	-	-1	-	EntrezGene	-	-	-	-	-	-	-	-	-	-	-
2_5931578_G/C	2:5931578-5931578	C	intron_variant	MODIFIER	DPP3	100519350	Transcript	XM_005654658.3	protein_coding	-	7/18	-	-	-	-	-	-	-	rs3471633537	-	-1	-	EntrezGene	-	-	-	-	-	-	-	-	-	-	-
2_5931578_G/C	2:5931578-5931578	C	intron_variant	MODIFIER	DPP3	100519350	Transcript	XM_021082792.1	protein_coding	-	6/17	-	-	-	-	-	-	-	rs3471633537	-	-1	-	EntrezGene	-	-	-	-	-	-	-	-	-	-	-
2_5931578_G/C	2:5931578-5931578	C	intron_variant	MODIFIER	DPP3	100519350	Transcript	XM_021082793.1	protein_coding	-	6/17	-	-	-	-	-	-	-	rs3471633537	-	-1	-	EntrezGene	-	-	-	-	-	-	-	-	-	-	-
2_6074522_C/G	2:6074522-6074522	G	downstream_gene_variant	MODIFIER	CD248	100523587	Transcript	XM_003122515.5	protein_coding	-	-	-	-	-	-	-	-	-	rs325900562	1004	1	-	EntrezGene	-	-	-	-	-	-	-	-	-	-	-
2_6790736_T/C	2:6790736-6790736	C	intron_variant,non_coding_transcript_variant	MODIFIER	LOC102163816	102163816	Transcript	XR_002341443.1	lncRNA	-	2/3	-	-	-	-	-	-	-	rs338495396	-	1	-	EntrezGene	-	-	-	-	-	-	-	-	-	-	-
2_6915073_A/G	2:6915073-6915073	G	intergenic_variant	MODIFIER	-	-	-	-	-	-	-	-	-	-	-	-	-	-	rs325035338	-	-	-	-	-	-	-	-	-	-	-	-	-	-	-
2_7015021_G/A	2:7015021-7015021	A	intron_variant	MODIFIER	CAPN1	397027	Transcript	NM_001348784.1	protein_coding	-	10/21	-	-	-	-	-	-	-	rs345911934	-	-1	-	EntrezGene	-	-	-	-	-	-	-	-	-	-	-
2_7015021_G/A	2:7015021-7015021	A	intron_variant,non_coding_transcript_variant	MODIFIER	-	NM_001348784	Transcript	NM_001348784.2	cDNA	-	10/21	-	-	-	-	-	-	-	rs345911934	-	-1	-	-	-	-	-	-	-	-	-	-	-	-	-
2_7015021_G/A	2:7015021-7015021	A	intron_variant	MODIFIER	CAPN1	397027	Transcript	XM_005660702.3	protein_coding	-	10/21	-	-	-	-	-	-	-	rs345911934	-	-1	-	EntrezGene	-	-	-	-	-	-	-	-	-	-	-
2_7015021_G/A	2:7015021-7015021	A	intron_variant,non_coding_transcript_variant	MODIFIER	CAPN1	397027	Transcript	XR_002340871.1	misc_RNA	-	10/19	-	-	-	-	-	-	-	rs345911934	-	-1	-	EntrezGene	-	-	-	-	-	-	-	-	-	-	-
2_7015021_G/A	2:7015021-7015021	A	intron_variant,non_coding_transcript_variant	MODIFIER	CAPN1	397027	Transcript	XR_002340872.1	misc_RNA	-	10/19	-	-	-	-	-	-	-	rs345911934	-	-1	-	EntrezGene	-	-	-	-	-	-	-	-	-	-	-
2_7024857_C/T	2:7024857-7024857	T	upstream_gene_variant	MODIFIER	CAPN1	397027	Transcript	NM_001348784.1	protein_coding	-	-	-	-	-	-	-	-	-	rs323090174	1515	-1	-	EntrezGene	-	-	-	-	-	-	-	-	-	-	-
2_7024857_C/T	2:7024857-7024857	T	upstream_gene_variant	MODIFIER	-	NM_001348784	Transcript	NM_001348784.2	cDNA	-	-	-	-	-	-	-	-	-	rs323090174	1515	-1	-	-	-	-	-	-	-	-	-	-	-	-	-
2_7024857_C/T	2:7024857-7024857	T	upstream_gene_variant	MODIFIER	CAPN1	397027	Transcript	XM_005660702.3	protein_coding	-	-	-	-	-	-	-	-	-	rs323090174	447	-1	-	EntrezGene	-	-	-	-	-	-	-	-	-	-	-
2_7024857_C/T	2:7024857-7024857	T	upstream_gene_variant	MODIFIER	CAPN1	397027	Transcript	XR_002340871.1	misc_RNA	-	-	-	-	-	-	-	-	-	rs323090174	1146	-1	-	EntrezGene	-	-	-	-	-	-	-	-	-	-	-
2_7024857_C/T	2:7024857-7024857	T	upstream_gene_variant	MODIFIER	CAPN1	397027	Transcript	XR_002340872.1	misc_RNA	-	-	-	-	-	-	-	-	-	rs323090174	447	-1	-	EntrezGene	-	-	-	-	-	-	-	-	-	-	-
2_7267629_T/C	2:7267629-7267629	C	intron_variant	MODIFIER	ATG2A	100462717	Transcript	NM_001190278.1	protein_coding	-	12/42	-	-	-	-	-	-	-	rs335719839	-	1	-	EntrezGene	-	-	-	-	-	-	-	-	-	-	-
2_7267629_T/C	2:7267629-7267629	C	intron_variant,non_coding_transcript_variant	MODIFIER	-	NM_001190278	Transcript	NM_001190278.1	cDNA	-	12/40	-	-	-	-	-	-	-	rs335719839	-	1	-	-	-	-	-	-	-	-	-	-	-	-	-
2_7267629_T/C	2:7267629-7267629	C	intron_variant	MODIFIER	ATG2A	100462717	Transcript	XM_021077540.1	protein_coding	-	12/39	-	-	-	-	-	-	-	rs335719839	-	1	-	EntrezGene	-	-	-	-	-	-	-	-	-	-	-
2_7267629_T/C	2:7267629-7267629	C	intron_variant	MODIFIER	ATG2A	100462717	Transcript	XM_021077546.1	protein_coding	-	12/40	-	-	-	-	-	-	-	rs335719839	-	1	-	EntrezGene	-	-	-	-	-	-	-	-	-	-	-
2_8917455_C/A	2:8917455-8917455	A	intron_variant	MODIFIER	SLC3A2	100144589	Transcript	XM_003353809.4	protein_coding	-	1/10	-	-	-	-	-	-	-	rs329557068	-	-1	-	EntrezGene	-	-	-	-	-	-	-	-	-	-	-
2_8917455_C/A	2:8917455-8917455	A	upstream_gene_variant	MODIFIER	LOC100627892	100627892	Transcript	XR_001306755.2	lncRNA	-	-	-	-	-	-	-	-	-	rs329557068	1776	1	-	EntrezGene	-	-	-	-	-	-	-	-	-	-	-
2_8917455_C/A	2:8917455-8917455	A	upstream_gene_variant	MODIFIER	LOC100627892	100627892	Transcript	XR_001306757.1	lncRNA	-	-	-	-	-	-	-	-	-	rs329557068	1776	1	-	EntrezGene	-	-	-	-	-	-	-	-	-	-	-
2_8917455_C/A	2:8917455-8917455	A	upstream_gene_variant	MODIFIER	LOC100627892	100627892	Transcript	XR_001306758.2	lncRNA	-	-	-	-	-	-	-	-	-	rs329557068	1776	1	-	EntrezGene	-	-	-	-	-	-	-	-	-	-	-
2_8917455_C/A	2:8917455-8917455	A	upstream_gene_variant	MODIFIER	LOC100627892	100627892	Transcript	XR_001306759.2	lncRNA	-	-	-	-	-	-	-	-	-	rs329557068	1776	1	-	EntrezGene	-	-	-	-	-	-	-	-	-	-	-
2_8917455_C/A	2:8917455-8917455	A	upstream_gene_variant	MODIFIER	LOC100627892	100627892	Transcript	XR_002341460.1	lncRNA	-	-	-	-	-	-	-	-	-	rs329557068	1776	1	-	EntrezGene	-	-	-	-	-	-	-	-	-	-	-
2_8917455_C/A	2:8917455-8917455	A	upstream_gene_variant	MODIFIER	LOC100627892	100627892	Transcript	XR_002341461.1	lncRNA	-	-	-	-	-	-	-	-	-	rs329557068	1776	1	-	EntrezGene	-	-	-	-	-	-	-	-	-	-	-
2_8917455_C/A	2:8917455-8917455	A	upstream_gene_variant	MODIFIER	LOC100627892	100627892	Transcript	XR_002341462.1	lncRNA	-	-	-	-	-	-	-	-	-	rs329557068	1776	1	-	EntrezGene	-	-	-	-	-	-	-	-	-	-	-
2_8917455_C/A	2:8917455-8917455	A	upstream_gene_variant	MODIFIER	LOC100627892	100627892	Transcript	XR_002341463.1	lncRNA	-	-	-	-	-	-	-	-	-	rs329557068	1776	1	-	EntrezGene	-	-	-	-	-	-	-	-	-	-	-
2_8917455_C/A	2:8917455-8917455	A	upstream_gene_variant	MODIFIER	LOC100627892	100627892	Transcript	XR_002341464.1	lncRNA	-	-	-	-	-	-	-	-	-	rs329557068	1775	1	-	EntrezGene	-	-	-	-	-	-	-	-	-	-	-
2_8917455_C/A	2:8917455-8917455	A	upstream_gene_variant	MODIFIER	LOC100627892	100627892	Transcript	XR_301599.3	lncRNA	-	-	-	-	-	-	-	-	-	rs329557068	1776	1	-	EntrezGene	-	-	-	-	-	-	-	-	-	-	-
2_8917459_C/G	2:8917459-8917459	G	intron_variant	MODIFIER	SLC3A2	100144589	Transcript	XM_003353809.4	protein_coding	-	1/10	-	-	-	-	-	-	-	rs318391005	-	-1	-	EntrezGene	-	-	-	-	-	-	-	-	-	-	-
2_8917459_C/G	2:8917459-8917459	G	upstream_gene_variant	MODIFIER	LOC100627892	100627892	Transcript	XR_001306755.2	lncRNA	-	-	-	-	-	-	-	-	-	rs318391005	1772	1	-	EntrezGene	-	-	-	-	-	-	-	-	-	-	-
2_8917459_C/G	2:8917459-8917459	G	upstream_gene_variant	MODIFIER	LOC100627892	100627892	Transcript	XR_001306757.1	lncRNA	-	-	-	-	-	-	-	-	-	rs318391005	1772	1	-	EntrezGene	-	-	-	-	-	-	-	-	-	-	-
2_8917459_C/G	2:8917459-8917459	G	upstream_gene_variant	MODIFIER	LOC100627892	100627892	Transcript	XR_001306758.2	lncRNA	-	-	-	-	-	-	-	-	-	rs318391005	1772	1	-	EntrezGene	-	-	-	-	-	-	-	-	-	-	-
2_8917459_C/G	2:8917459-8917459	G	upstream_gene_variant	MODIFIER	LOC100627892	100627892	Transcript	XR_001306759.2	lncRNA	-	-	-	-	-	-	-	-	-	rs318391005	1772	1	-	EntrezGene	-	-	-	-	-	-	-	-	-	-	-
2_8917459_C/G	2:8917459-8917459	G	upstream_gene_variant	MODIFIER	LOC100627892	100627892	Transcript	XR_002341460.1	lncRNA	-	-	-	-	-	-	-	-	-	rs318391005	1772	1	-	EntrezGene	-	-	-	-	-	-	-	-	-	-	-
2_8917459_C/G	2:8917459-8917459	G	upstream_gene_variant	MODIFIER	LOC100627892	100627892	Transcript	XR_002341461.1	lncRNA	-	-	-	-	-	-	-	-	-	rs318391005	1772	1	-	EntrezGene	-	-	-	-	-	-	-	-	-	-	-
2_8917459_C/G	2:8917459-8917459	G	upstream_gene_variant	MODIFIER	LOC100627892	100627892	Transcript	XR_002341462.1	lncRNA	-	-	-	-	-	-	-	-	-	rs318391005	1772	1	-	EntrezGene	-	-	-	-	-	-	-	-	-	-	-
2_8917459_C/G	2:8917459-8917459	G	upstream_gene_variant	MODIFIER	LOC100627892	100627892	Transcript	XR_002341463.1	lncRNA	-	-	-	-	-	-	-	-	-	rs318391005	1772	1	-	EntrezGene	-	-	-	-	-	-	-	-	-	-	-
2_8917459_C/G	2:8917459-8917459	G	upstream_gene_variant	MODIFIER	LOC100627892	100627892	Transcript	XR_002341464.1	lncRNA	-	-	-	-	-	-	-	-	-	rs318391005	1771	1	-	EntrezGene	-	-	-	-	-	-	-	-	-	-	-
2_8917459_C/G	2:8917459-8917459	G	upstream_gene_variant	MODIFIER	LOC100627892	100627892	Transcript	XR_301599.3	lncRNA	-	-	-	-	-	-	-	-	-	rs318391005	1772	1	-	EntrezGene	-	-	-	-	-	-	-	-	-	-	-
2_8917476_A/C	2:8917476-8917476	C	intron_variant	MODIFIER	SLC3A2	100144589	Transcript	XM_003353809.4	protein_coding	-	1/10	-	-	-	-	-	-	-	rs337465270	-	-1	-	EntrezGene	-	-	-	-	-	-	-	-	-	-	-
2_8917476_A/C	2:8917476-8917476	C	upstream_gene_variant	MODIFIER	LOC100627892	100627892	Transcript	XR_001306755.2	lncRNA	-	-	-	-	-	-	-	-	-	rs337465270	1755	1	-	EntrezGene	-	-	-	-	-	-	-	-	-	-	-
2_8917476_A/C	2:8917476-8917476	C	upstream_gene_variant	MODIFIER	LOC100627892	100627892	Transcript	XR_001306757.1	lncRNA	-	-	-	-	-	-	-	-	-	rs337465270	1755	1	-	EntrezGene	-	-	-	-	-	-	-	-	-	-	-
2_8917476_A/C	2:8917476-8917476	C	upstream_gene_variant	MODIFIER	LOC100627892	100627892	Transcript	XR_001306758.2	lncRNA	-	-	-	-	-	-	-	-	-	rs337465270	1755	1	-	EntrezGene	-	-	-	-	-	-	-	-	-	-	-
2_8917476_A/C	2:8917476-8917476	C	upstream_gene_variant	MODIFIER	LOC100627892	100627892	Transcript	XR_001306759.2	lncRNA	-	-	-	-	-	-	-	-	-	rs337465270	1755	1	-	EntrezGene	-	-	-	-	-	-	-	-	-	-	-
2_8917476_A/C	2:8917476-8917476	C	upstream_gene_variant	MODIFIER	LOC100627892	100627892	Transcript	XR_002341460.1	lncRNA	-	-	-	-	-	-	-	-	-	rs337465270	1755	1	-	EntrezGene	-	-	-	-	-	-	-	-	-	-	-
2_8917476_A/C	2:8917476-8917476	C	upstream_gene_variant	MODIFIER	LOC100627892	100627892	Transcript	XR_002341461.1	lncRNA	-	-	-	-	-	-	-	-	-	rs337465270	1755	1	-	EntrezGene	-	-	-	-	-	-	-	-	-	-	-
2_8917476_A/C	2:8917476-8917476	C	upstream_gene_variant	MODIFIER	LOC100627892	100627892	Transcript	XR_002341462.1	lncRNA	-	-	-	-	-	-	-	-	-	rs337465270	1755	1	-	EntrezGene	-	-	-	-	-	-	-	-	-	-	-
2_8917476_A/C	2:8917476-8917476	C	upstream_gene_variant	MODIFIER	LOC100627892	100627892	Transcript	XR_002341463.1	lncRNA	-	-	-	-	-	-	-	-	-	rs337465270	1755	1	-	EntrezGene	-	-	-	-	-	-	-	-	-	-	-
2_8917476_A/C	2:8917476-8917476	C	upstream_gene_variant	MODIFIER	LOC100627892	100627892	Transcript	XR_002341464.1	lncRNA	-	-	-	-	-	-	-	-	-	rs337465270	1754	1	-	EntrezGene	-	-	-	-	-	-	-	-	-	-	-
2_8917476_A/C	2:8917476-8917476	C	upstream_gene_variant	MODIFIER	LOC100627892	100627892	Transcript	XR_301599.3	lncRNA	-	-	-	-	-	-	-	-	-	rs337465270	1755	1	-	EntrezGene	-	-	-	-	-	-	-	-	-	-	-
2_11873079_T/C	2:11873079-11873079	C	upstream_gene_variant	MODIFIER	OSBP	100515007	Transcript	XM_021082995.1	protein_coding	-	-	-	-	-	-	-	-	-	rs3474651862	3215	1	-	EntrezGene	-	-	-	-	-	-	-	-	-	-	-
2_12165851_C/T	2:12165851-12165851	T	intergenic_variant	MODIFIER	-	-	-	-	-	-	-	-	-	-	-	-	-	-	rs704438287	-	-	-	-	-	-	-	-	-	-	-	-	-	-	-
2_13094862_A/G	2:13094862-13094862	G	downstream_gene_variant	MODIFIER	LOC100513843	100513843	Transcript	XM_003122756.3	protein_coding	-	-	-	-	-	-	-	-	-	rs326504962	2509	1	-	EntrezGene	-	-	-	-	-	-	-	-	-	-	-
2_13119467_T/C	2:13119467-13119467	C	intergenic_variant	MODIFIER	-	-	-	-	-	-	-	-	-	-	-	-	-	-	rs332669994	-	-	-	-	-	-	-	-	-	-	-	-	-	-	-
2_15020580_T/A	2:15020580-15020580	A	5_prime_UTR_variant	MODIFIER	C1QTNF4	100511621	Transcript	XM_003122804.4	protein_coding	1/3	-	-	-	830	-	-	-	-	rs1112849638	-	1	-	EntrezGene	-	-	-	-	-	-	-	-	-	-	-
2_15020580_T/A	2:15020580-15020580	A	5_prime_UTR_variant	MODIFIER	C1QTNF4	100511621	Transcript	XM_003122805.4	protein_coding	1/2	-	-	-	830	-	-	-	-	rs1112849638	-	1	-	EntrezGene	-	-	-	-	-	-	-	-	-	-	-
2_15020580_T/A	2:15020580-15020580	A	5_prime_UTR_variant	MODIFIER	C1QTNF4	100511621	Transcript	XM_013994331.2	protein_coding	1/3	-	-	-	830	-	-	-	-	rs1112849638	-	1	-	EntrezGene	-	-	-	-	-	-	-	-	-	-	-
2_15020580_T/A	2:15020580-15020580	A	upstream_gene_variant	MODIFIER	C1QTNF4	100511621	Transcript	XM_021083074.1	protein_coding	-	-	-	-	-	-	-	-	-	rs1112849638	3586	1	-	EntrezGene	-	-	-	-	-	-	-	-	-	-	-
2_17022961_C/T	2:17022961-17022961	T	intergenic_variant	MODIFIER	-	-	-	-	-	-	-	-	-	-	-	-	-	-	rs707693610	-	-	-	-	-	-	-	-	-	-	-	-	-	-	-
2_17054220_T/A	2:17054220-17054220	A	non_coding_transcript_exon_variant	MODIFIER	LOC110259724	110259724	Transcript	XR_002342100.1	lncRNA	1/2	-	-	-	122	-	-	-	-	rs3475763394	-	-1	-	EntrezGene	-	-	-	-	-	-	-	-	-	-	-
2_17240292_T/G	2:17240292-17240292	G	intron_variant	MODIFIER	PRDM11	100520417	Transcript	XM_021083147.1	protein_coding	-	1/7	-	-	-	-	-	-	-	-	-	-1	-	EntrezGene	-	-	-	-	-	-	-	-	-	-	-
2_17240292_T/G	2:17240292-17240292	G	intron_variant	MODIFIER	PRDM11	100520417	Transcript	XM_021083148.1	protein_coding	-	1/7	-	-	-	-	-	-	-	-	-	-1	-	EntrezGene	-	-	-	-	-	-	-	-	-	-	-
2_17240292_T/G	2:17240292-17240292	G	intron_variant	MODIFIER	PRDM11	100520417	Transcript	XM_021083151.1	protein_coding	-	1/6	-	-	-	-	-	-	-	-	-	-1	-	EntrezGene	-	-	-	-	-	-	-	-	-	-	-
2_17240292_T/G	2:17240292-17240292	G	intron_variant	MODIFIER	PRDM11	100520417	Transcript	XM_021083152.1	protein_coding	-	1/6	-	-	-	-	-	-	-	-	-	-1	-	EntrezGene	-	-	-	-	-	-	-	-	-	-	-
2_17240292_T/G	2:17240292-17240292	G	intron_variant	MODIFIER	PRDM11	100520417	Transcript	XM_021083153.1	protein_coding	-	1/6	-	-	-	-	-	-	-	-	-	-1	-	EntrezGene	-	-	-	-	-	-	-	-	-	-	-
2_17240292_T/G	2:17240292-17240292	G	intron_variant,non_coding_transcript_variant	MODIFIER	PRDM11	100520417	Transcript	XR_002341489.1	misc_RNA	-	1/8	-	-	-	-	-	-	-	-	-	-1	-	EntrezGene	-	-	-	-	-	-	-	-	-	-	-
2_20134979_C/T	2:20134979-20134979	T	intergenic_variant	MODIFIER	-	-	-	-	-	-	-	-	-	-	-	-	-	-	rs327998670	-	-	-	-	-	-	-	-	-	-	-	-	-	-	-
2_20481197_C/T	2:20481197-20481197	T	intron_variant	MODIFIER	LRRC4C	106509370	Transcript	XM_021085261.1	protein_coding	-	1/8	-	-	-	-	-	-	-	rs332747374	-	1	-	EntrezGene	-	-	-	-	-	-	-	-	-	-	-
2_20481197_C/T	2:20481197-20481197	T	intron_variant	MODIFIER	LRRC4C	106509370	Transcript	XM_021085262.1	protein_coding	-	1/8	-	-	-	-	-	-	-	rs332747374	-	1	-	EntrezGene	-	-	-	-	-	-	-	-	-	-	-
2_20481197_C/T	2:20481197-20481197	T	intron_variant	MODIFIER	LRRC4C	106509370	Transcript	XM_021085264.1	protein_coding	-	1/9	-	-	-	-	-	-	-	rs332747374	-	1	-	EntrezGene	-	-	-	-	-	-	-	-	-	-	-
2_20481197_C/T	2:20481197-20481197	T	intron_variant	MODIFIER	LRRC4C	106509370	Transcript	XM_021085265.1	protein_coding	-	1/7	-	-	-	-	-	-	-	rs332747374	-	1	-	EntrezGene	-	-	-	-	-	-	-	-	-	-	-
2_20481197_C/T	2:20481197-20481197	T	intron_variant	MODIFIER	LRRC4C	106509370	Transcript	XM_021085266.1	protein_coding	-	1/8	-	-	-	-	-	-	-	rs332747374	-	1	-	EntrezGene	-	-	-	-	-	-	-	-	-	-	-
2_20481197_C/T	2:20481197-20481197	T	intron_variant	MODIFIER	LRRC4C	106509370	Transcript	XM_021085267.1	protein_coding	-	1/7	-	-	-	-	-	-	-	rs332747374	-	1	-	EntrezGene	-	-	-	-	-	-	-	-	-	-	-
2_20481197_C/T	2:20481197-20481197	T	intron_variant	MODIFIER	LRRC4C	106509370	Transcript	XM_021085268.1	protein_coding	-	1/7	-	-	-	-	-	-	-	rs332747374	-	1	-	EntrezGene	-	-	-	-	-	-	-	-	-	-	-
2_20481197_C/T	2:20481197-20481197	T	intron_variant	MODIFIER	LRRC4C	106509370	Transcript	XM_021085270.1	protein_coding	-	1/10	-	-	-	-	-	-	-	rs332747374	-	1	-	EntrezGene	-	-	-	-	-	-	-	-	-	-	-
2_20481197_C/T	2:20481197-20481197	T	intron_variant	MODIFIER	LRRC4C	106509370	Transcript	XM_021085271.1	protein_coding	-	1/9	-	-	-	-	-	-	-	rs332747374	-	1	-	EntrezGene	-	-	-	-	-	-	-	-	-	-	-
2_20481197_C/T	2:20481197-20481197	T	intron_variant	MODIFIER	LRRC4C	106509370	Transcript	XM_021085272.1	protein_coding	-	1/9	-	-	-	-	-	-	-	rs332747374	-	1	-	EntrezGene	-	-	-	-	-	-	-	-	-	-	-
2_20481197_C/T	2:20481197-20481197	T	intron_variant	MODIFIER	LRRC4C	106509370	Transcript	XM_021085273.1	protein_coding	-	1/8	-	-	-	-	-	-	-	rs332747374	-	1	-	EntrezGene	-	-	-	-	-	-	-	-	-	-	-
2_20481197_C/T	2:20481197-20481197	T	intron_variant	MODIFIER	LRRC4C	106509370	Transcript	XM_021085274.1	protein_coding	-	1/8	-	-	-	-	-	-	-	rs332747374	-	1	-	EntrezGene	-	-	-	-	-	-	-	-	-	-	-
2_20481197_C/T	2:20481197-20481197	T	intron_variant	MODIFIER	LRRC4C	106509370	Transcript	XM_021085275.1	protein_coding	-	1/7	-	-	-	-	-	-	-	rs332747374	-	1	-	EntrezGene	-	-	-	-	-	-	-	-	-	-	-
2_22580737_C/T	2:22580737-22580737	T	intergenic_variant	MODIFIER	-	-	-	-	-	-	-	-	-	-	-	-	-	-	rs321333530	-	-	-	-	-	-	-	-	-	-	-	-	-	-	-
2_25615496_C/A	2:25615496-25615496	A	intron_variant	MODIFIER	SLC1A2	100627068	Transcript	XM_003480708.4	protein_coding	-	1/10	-	-	-	-	-	-	-	rs324437886	-	1	-	EntrezGene	-	-	-	-	-	-	-	-	-	-	-
2_25615496_C/A	2:25615496-25615496	A	5_prime_UTR_variant	MODIFIER	SLC1A2	100627068	Transcript	XM_021085278.1	protein_coding	1/11	-	-	-	124	-	-	-	-	rs324437886	-	1	-	EntrezGene	-	-	-	-	-	-	-	-	-	-	-
2_26208270_G/A	2:26208270-26208270	A	intergenic_variant	MODIFIER	-	-	-	-	-	-	-	-	-	-	-	-	-	-	rs324777553	-	-	-	-	-	-	-	-	-	-	-	-	-	-	-
2_26815130_G/A	2:26815130-26815130	A	intron_variant	MODIFIER	NAT10	100511365	Transcript	XM_003122875.5	protein_coding	-	8/28	-	-	-	-	-	-	-	rs321891696	-	-1	-	EntrezGene	-	-	-	-	-	-	-	-	-	-	-
2_26815130_G/A	2:26815130-26815130	A	intron_variant	MODIFIER	NAT10	100511365	Transcript	XM_005661020.3	protein_coding	-	8/28	-	-	-	-	-	-	-	rs321891696	-	-1	-	EntrezGene	-	-	-	-	-	-	-	-	-	-	-
2_26815130_G/A	2:26815130-26815130	A	intron_variant	MODIFIER	NAT10	100511365	Transcript	XM_021083197.1	protein_coding	-	7/27	-	-	-	-	-	-	-	rs321891696	-	-1	-	EntrezGene	-	-	-	-	-	-	-	-	-	-	-
[truncated: 2,143 more rows]
