# Supplementary material for: Genomic evidence for the suitability of Göttingen Minipigs with a rare seizure phenotype as a model for human epilepsy
Source: Neurogenetics. 2024 Feb 21;25(2):103–17. doi: 10.1007/s10048-024-00750-2 (PMC11076379; doi:10.1007/s10048-024-00750-2)
Supplement: Supplementary file 4 — Supplementary file4 (XLSX 74 KB) [file 10048_2024_750_MOESM4_ESM.xlsx]

## Sheet: String_FST>0.95
Supplementary Information S4: Gene set enrichment analyses and gene clustering results.
#category	term ID	term description	observed gene count	background gene count	strength	false discovery rate	matching proteins in your network (IDs)	matching proteins in your network (labels)
GO Process	GO:0099504	Synaptic vesicle cycle	11	93	0.71	0.0118	9823.ENSSSCP00000022823,9823.ENSSSCP00000032227,9823.ENSSSCP00000033441,9823.ENSSSCP00000033925,9823.ENSSSCP00000035615,9823.ENSSSCP00000044112,9823.ENSSSCP00000046304,9823.ENSSSCP00000055973,9823.ENSSSCP00000055975,9823.ENSSSCP00000069677,9823.ENSSSCP00000071449	PCLO,SLC17A8,LOC100624109,STON2,BRAF,STX4,CADPS2,DOC2B,UNC13C,OPHN1,RIMS2
GO Process	GO:0007156	Homophilic cell adhesion via plasma membrane adhesion molecules	11	108	0.65	0.0249	9823.ENSSSCP00000004030,9823.ENSSSCP00000006819,9823.ENSSSCP00000012852,9823.ENSSSCP00000027513,9823.ENSSSCP00000037329,9823.ENSSSCP00000038982,9823.ENSSSCP00000046521,9823.ENSSSCP00000058082,9823.ENSSSCP00000060063,9823.ENSSSCP00000069209,9823.ENSSSCP00000073216	CDH2,IGSF9,DSCAM,DCHS2,PTPRM,NRCAM,PTPRT,PALLD,CDH13,PCDH11X,SDK1
GO Process	GO:0001505	Regulation of neurotransmitter levels	16	159	0.64	0.0033	9823.ENSSSCP00000014129,9823.ENSSSCP00000020204,9823.ENSSSCP00000020856,9823.ENSSSCP00000025103,9823.ENSSSCP00000032227,9823.ENSSSCP00000035615,9823.ENSSSCP00000044112,9823.ENSSSCP00000046304,9823.ENSSSCP00000053072,9823.ENSSSCP00000055914,9823.ENSSSCP00000055973,9823.ENSSSCP00000055975,9823.ENSSSCP00000061313,9823.ENSSSCP00000061874,9823.ENSSSCP00000064664,9823.ENSSSCP00000071449	SLC1A2,ADORA2B,FSHR,ACTN1,SLC17A8,BRAF,STX4,CADPS2,CHRM2,CLN8,DOC2B,UNC13C,PREPL,PRKN,FBXL20,RIMS2
GO Process	GO:0006836	Neurotransmitter transport	10	100	0.64	0.0439	9823.ENSSSCP00000014129,9823.ENSSSCP00000032227,9823.ENSSSCP00000035615,9823.ENSSSCP00000044112,9823.ENSSSCP00000046304,9823.ENSSSCP00000055914,9823.ENSSSCP00000055973,9823.ENSSSCP00000055975,9823.ENSSSCP00000061874,9823.ENSSSCP00000071449	SLC1A2,SLC17A8,BRAF,STX4,CADPS2,CLN8,DOC2B,UNC13C,PRKN,RIMS2
GO Process	GO:0098742	Cell-cell adhesion via plasma-membrane adhesion molecules	16	176	0.6	0.0067	9823.ENSSSCP00000004030,9823.ENSSSCP00000006819,9823.ENSSSCP00000011618,9823.ENSSSCP00000012852,9823.ENSSSCP00000027513,9823.ENSSSCP00000037329,9823.ENSSSCP00000038982,9823.ENSSSCP00000044076,9823.ENSSSCP00000046521,9823.ENSSSCP00000052575,9823.ENSSSCP00000058082,9823.ENSSSCP00000060063,9823.ENSSSCP00000064694,9823.ENSSSCP00000069209,9823.ENSSSCP00000070695,9823.ENSSSCP00000073216	CDH2,IGSF9,CRB1,DSCAM,DCHS2,PTPRM,NRCAM,GPC6,PTPRT,IL1RAPL2,PALLD,CDH13,LRRC4C,PCDH11X,TENM2,SDK1
GO Process	GO:0017157	Regulation of exocytosis	14	165	0.57	0.0195	9823.ENSSSCP00000012983,9823.ENSSSCP00000020204,9823.ENSSSCP00000022823,9823.ENSSSCP00000035615,9823.ENSSSCP00000046304,9823.ENSSSCP00000052575,9823.ENSSSCP00000053072,9823.ENSSSCP00000055973,9823.ENSSSCP00000061313,9823.ENSSSCP00000061874,9823.ENSSSCP00000062604,9823.ENSSSCP00000064664,9823.ENSSSCP00000070230,9823.ENSSSCP00000071449	IL1RAPL1,ADORA2B,PCLO,BRAF,CADPS2,IL1RAPL2,CHRM2,DOC2B,PREPL,PRKN,ATP9A,FBXL20,RAC2,RIMS2
GO Process	GO:0034329	Cell junction assembly	16	194	0.55	0.0118	9823.ENSSSCP00000004030,9823.ENSSSCP00000018469,9823.ENSSSCP00000022768,9823.ENSSSCP00000022823,9823.ENSSSCP00000025103,9823.ENSSSCP00000032058,9823.ENSSSCP00000033441,9823.ENSSSCP00000033447,9823.ENSSSCP00000038105,9823.ENSSSCP00000045785,9823.ENSSSCP00000052575,9823.ENSSSCP00000062580,9823.ENSSSCP00000063172,9823.ENSSSCP00000069677,9823.ENSSSCP00000070652,9823.ENSSSCP00000073216	CDH2,JUP,GPM6A,PCLO,ACTN1,PATJ,LOC100624109,DST,MYO9A,RHOA,IL1RAPL2,DLG2,NR1H4,OPHN1,GRHL2,SDK1
GO Process	GO:0050804	Modulation of chemical synaptic transmission	22	302	0.5	0.0059	9823.ENSSSCP00000002717,9823.ENSSSCP00000004030,9823.ENSSSCP00000016686,9823.ENSSSCP00000017193,9823.ENSSSCP00000020204,9823.ENSSSCP00000025103,9823.ENSSSCP00000032116,9823.ENSSSCP00000033441,9823.ENSSSCP00000034138,9823.ENSSSCP00000035615,9823.ENSSSCP00000047147,9823.ENSSSCP00000051186,9823.ENSSSCP00000052753,9823.ENSSSCP00000053072,9823.ENSSSCP00000054635,9823.ENSSSCP00000055975,9823.ENSSSCP000…	CYP46A1,CDH2,DLGAP2,EPHA4,ADORA2B,ACTN1,GRIN2B,LOC100624109,LRP8,BRAF,GRIK3,DGKB,PLCL2,CHRM2,ADGRB1,UNC13C,PREPL,PRKN,FBXL20,LRRC4C,OPHN1,RIMS2
GO Process	GO:0099537	Trans-synaptic signaling	21	299	0.48	0.0084	9823.ENSSSCP00000015185,9823.ENSSSCP00000016478,9823.ENSSSCP00000016653,9823.ENSSSCP00000016686,9823.ENSSSCP00000017529,9823.ENSSSCP00000032116,9823.ENSSSCP00000032227,9823.ENSSSCP00000033441,9823.ENSSSCP00000034138,9823.ENSSSCP00000035615,9823.ENSSSCP00000044112,9823.ENSSSCP00000046304,9823.ENSSSCP00000047147,9823.ENSSSCP00000047193,9823.ENSSSCP00000052575,9823.ENSSSCP00000053072,9823.ENSSSCP000…	PDLIM4,CACNA1E,LOC100154782,DLGAP2,EXOC4,GRIN2B,SLC17A8,LOC100624109,LRP8,BRAF,STX4,CADPS2,GRIK3,VDAC1,IL1RAPL2,CHRM2,DOC2B,UNC13C,PRKN,DLG2,RIMS2
GO Process	GO:0007268	Chemical synaptic transmission	20	286	0.48	0.0118	9823.ENSSSCP00000015185,9823.ENSSSCP00000016478,9823.ENSSSCP00000016653,9823.ENSSSCP00000016686,9823.ENSSSCP00000017529,9823.ENSSSCP00000032116,9823.ENSSSCP00000032227,9823.ENSSSCP00000033441,9823.ENSSSCP00000034138,9823.ENSSSCP00000035615,9823.ENSSSCP00000044112,9823.ENSSSCP00000046304,9823.ENSSSCP00000047147,9823.ENSSSCP00000047193,9823.ENSSSCP00000053072,9823.ENSSSCP00000055973,9823.ENSSSCP000…	PDLIM4,CACNA1E,LOC100154782,DLGAP2,EXOC4,GRIN2B,SLC17A8,LOC100624109,LRP8,BRAF,STX4,CADPS2,GRIK3,VDAC1,CHRM2,DOC2B,UNC13C,PRKN,DLG2,RIMS2
GO Process	GO:0099536	Synaptic signaling	22	322	0.47	0.0083	9823.ENSSSCP00000015185,9823.ENSSSCP00000016478,9823.ENSSSCP00000016653,9823.ENSSSCP00000016686,9823.ENSSSCP00000017529,9823.ENSSSCP00000032116,9823.ENSSSCP00000032227,9823.ENSSSCP00000033441,9823.ENSSSCP00000034138,9823.ENSSSCP00000035615,9823.ENSSSCP00000044112,9823.ENSSSCP00000046304,9823.ENSSSCP00000047147,9823.ENSSSCP00000047193,9823.ENSSSCP00000052575,9823.ENSSSCP00000053072,9823.ENSSSCP000…	PDLIM4,CACNA1E,LOC100154782,DLGAP2,EXOC4,GRIN2B,SLC17A8,LOC100624109,LRP8,BRAF,STX4,CADPS2,GRIK3,VDAC1,IL1RAPL2,CHRM2,DOC2B,UNC13C,PRKN,DLG2,UTRN,RIMS2
GO Process	GO:0010975	Regulation of neuron projection development	19	296	0.45	0.0283	9823.ENSSSCP00000004030,9823.ENSSSCP00000012852,9823.ENSSSCP00000017193,9823.ENSSSCP00000020965,9823.ENSSSCP00000024294,9823.ENSSSCP00000025093,9823.ENSSSCP00000027970,9823.ENSSSCP00000031443,9823.ENSSSCP00000034138,9823.ENSSSCP00000034336,9823.ENSSSCP00000035615,9823.ENSSSCP00000039221,9823.ENSSSCP00000042723,9823.ENSSSCP00000044111,9823.ENSSSCP00000045785,9823.ENSSSCP00000052575,9823.ENSSSCP000…	CDH2,DSCAM,EPHA4,ULK4,DGKG,CAMSAP2,CTNNA2,PLXNA4,LRP8,SPOCK1,BRAF,TMEM30A,SLC39A12,TANC2,RHOA,IL1RAPL2,CAMK1D,LRRC4C,LRIG2
GO Process	GO:0098656	Anion transmembrane transport	19	301	0.44	0.0339	9823.ENSSSCP00000000856,9823.ENSSSCP00000007296,9823.ENSSSCP00000007395,9823.ENSSSCP00000009951,9823.ENSSSCP00000014129,9823.ENSSSCP00000021299,9823.ENSSSCP00000024147,9823.ENSSSCP00000028254,9823.ENSSSCP00000032227,9823.ENSSSCP00000040488,9823.ENSSSCP00000042341,9823.ENSSSCP00000046923,9823.ENSSSCP00000047193,9823.ENSSSCP00000052890,9823.ENSSSCP00000055914,9823.ENSSSCP00000059960,9823.ENSSSCP000…	ANO6,CLCC1,CLCA2,SLC7A1,SLC1A2,SLC3A2,SLC4A3,SLC39A14,SLC17A8,SLC25A29,SLC12A2,SLCO3A1,VDAC1,ANO1,CLN8,SLC25A13,SLC4A5,CLCN4,SLCO5A1
GO Process	GO:0098609	Cell-cell adhesion	23	373	0.43	0.0148	9823.ENSSSCP00000004030,9823.ENSSSCP00000006819,9823.ENSSSCP00000011618,9823.ENSSSCP00000012852,9823.ENSSSCP00000018469,9823.ENSSSCP00000027513,9823.ENSSSCP00000027970,9823.ENSSSCP00000033441,9823.ENSSSCP00000037329,9823.ENSSSCP00000038982,9823.ENSSSCP00000044076,9823.ENSSSCP00000046521,9823.ENSSSCP00000052313,9823.ENSSSCP00000052575,9823.ENSSSCP00000053030,9823.ENSSSCP00000058082,9823.ENSSSCP000…	CDH2,IGSF9,CRB1,DSCAM,JUP,DCHS2,CTNNA2,LOC100624109,PTPRM,NRCAM,GPC6,PTPRT,ITGA11,IL1RAPL2,ASTN2,PALLD,CDH13,DLG2,LRRC4C,PCDH11X,RAC2,TENM2,SDK1
GO Process	GO:0120035	Regulation of plasma membrane bounded cell projection organization	27	459	0.41	0.0098	9823.ENSSSCP00000004030,9823.ENSSSCP00000009842,9823.ENSSSCP00000012852,9823.ENSSSCP00000016650,9823.ENSSSCP00000017193,9823.ENSSSCP00000020965,9823.ENSSSCP00000022768,9823.ENSSSCP00000024294,9823.ENSSSCP00000025093,9823.ENSSSCP00000027970,9823.ENSSSCP00000031443,9823.ENSSSCP00000034138,9823.ENSSSCP00000034336,9823.ENSSSCP00000035615,9823.ENSSSCP00000039221,9823.ENSSSCP00000042723,9823.ENSSSCP000…	CDH2,ARHGAP24,DSCAM,ACTR3,EPHA4,ULK4,GPM6A,DGKG,CAMSAP2,CTNNA2,PLXNA4,LRP8,SPOCK1,BRAF,TMEM30A,SLC39A12,TANC2,RHOA,ODF2L,IL1RAPL2,DZIP1,SYNE2,CAMK1D,LRRC4C,RAC2,LRIG2,MYO10
GO Process	GO:0034330	Cell junction organization	22	370	0.41	0.0251	9823.ENSSSCP00000004030,9823.ENSSSCP00000006434,9823.ENSSSCP00000017193,9823.ENSSSCP00000018469,9823.ENSSSCP00000022768,9823.ENSSSCP00000022823,9823.ENSSSCP00000025103,9823.ENSSSCP00000032058,9823.ENSSSCP00000033441,9823.ENSSSCP00000033447,9823.ENSSSCP00000038105,9823.ENSSSCP00000044076,9823.ENSSSCP00000045785,9823.ENSSSCP00000052575,9823.ENSSSCP00000055975,9823.ENSSSCP00000062580,9823.ENSSSCP000…	CDH2,SYBU,EPHA4,JUP,GPM6A,PCLO,ACTN1,PATJ,LOC100624109,DST,MYO9A,GPC6,RHOA,IL1RAPL2,UNC13C,DLG2,NR1H4,CCM2,LRRC4C,OPHN1,GRHL2,SDK1
GO Process	GO:0060627	Regulation of vesicle-mediated transport	23	408	0.39	0.0339	9823.ENSSSCP00000012983,9823.ENSSSCP00000020204,9823.ENSSSCP00000022823,9823.ENSSSCP00000030061,9823.ENSSSCP00000033925,9823.ENSSSCP00000034009,9823.ENSSSCP00000035615,9823.ENSSSCP00000046304,9823.ENSSSCP00000052575,9823.ENSSSCP00000052719,9823.ENSSSCP00000053072,9823.ENSSSCP00000055973,9823.ENSSSCP00000060063,9823.ENSSSCP00000060466,9823.ENSSSCP00000061313,9823.ENSSSCP00000061874,9823.ENSSSCP000…	IL1RAPL1,ADORA2B,PCLO,GPC3,STON2,DNAJC13,BRAF,CADPS2,IL1RAPL2,ACSL3,CHRM2,DOC2B,CDH13,CAMK1D,PREPL,PRKN,ATP9A,BICD1,AAK1,FBXL20,OPHN1,RAC2,RIMS2
GO Process	GO:0007267	Cell-cell signaling	33	656	0.34	0.0166	9823.ENSSSCP00000002699,9823.ENSSSCP00000015148,9823.ENSSSCP00000015185,9823.ENSSSCP00000016478,9823.ENSSSCP00000016653,9823.ENSSSCP00000016686,9823.ENSSSCP00000017529,9823.ENSSSCP00000018469,9823.ENSSSCP00000022823,9823.ENSSSCP00000029949,9823.ENSSSCP00000030061,9823.ENSSSCP00000032116,9823.ENSSSCP00000032227,9823.ENSSSCP00000032726,9823.ENSSSCP00000033441,9823.ENSSSCP00000034138,9823.ENSSSCP000…	GSC,CSNK1G3,PDLIM4,CACNA1E,LOC100154782,DLGAP2,EXOC4,JUP,PCLO,EDA,GPC3,GRIN2B,SLC17A8,PTPRN2,LOC100624109,LRP8,BRAF,STX4,CADPS2,GRIK3,VDAC1,ZNF423,IL1RAPL2,PLCL2,CHRM2,DOC2B,UNC13C,PRKN,DLG2,KIAA1549L,UTRN,RYR2,RIMS2
GO Process	GO:0007155	Cell adhesion	33	682	0.32	0.0251	9823.ENSSSCP00000004030,9823.ENSSSCP00000005325,9823.ENSSSCP00000006819,9823.ENSSSCP00000011618,9823.ENSSSCP00000012852,9823.ENSSSCP00000017193,9823.ENSSSCP00000018469,9823.ENSSSCP00000025103,9823.ENSSSCP00000027513,9823.ENSSSCP00000027868,9823.ENSSSCP00000027970,9823.ENSSSCP00000029949,9823.ENSSSCP00000033441,9823.ENSSSCP00000035615,9823.ENSSSCP00000037329,9823.ENSSSCP00000038982,9823.ENSSSCP000…	CDH2,SMAD6,IGSF9,CRB1,DSCAM,EPHA4,JUP,ACTN1,DCHS2,COL6A3,CTNNA2,EDA,LOC100624109,BRAF,PTPRM,NRCAM,GPC6,RHOA,PTPRT,ITGA11,IL1RAPL2,ASTN2,CFDP1,PALLD,CDH13,NTM,DLG2,LRRC4C,PCDH11X,RAC2,GRHL2,TENM2,SDK1
GO Process	GO:0016310	Phosphorylation	39	863	0.29	0.0249	9823.ENSSSCP00000001912,9823.ENSSSCP00000004057,9823.ENSSSCP00000004142,9823.ENSSSCP00000006964,9823.ENSSSCP00000007940,9823.ENSSSCP00000008120,9823.ENSSSCP00000010513,9823.ENSSSCP00000010519,9823.ENSSSCP00000011866,9823.ENSSSCP00000015148,9823.ENSSSCP00000015374,9823.ENSSSCP00000017193,9823.ENSSSCP00000020965,9823.ENSSSCP00000023485,9823.ENSSSCP00000023629,9823.ENSSSCP00000024294,9823.ENSSSCP000…	HYKK,PIK3C3,FGGY,PMVK,TP53RK,LMTK2,TAOK3,KSR2,TAF3,CSNK1G3,CAMK2A,EPHA4,ULK4,HUNK,HIPK2,DGKG,PLXNA4,UVRAG,ITK,DAPK2,RPS6KA2,BRAF,CAMK1G,IDNK,MYLK,IP6K3,NUAK1,CLK2,EIF2AK4,DGKB,ITPK1,ITPKB,PIK3R4,CAMK1D,STK32B,AAK1,CDK3,TGFBR3,STK26
GO Process	GO:0034220	Ion transmembrane transport	39	867	0.29	0.0251	9823.ENSSSCP00000000856,9823.ENSSSCP00000004063,9823.ENSSSCP00000006363,9823.ENSSSCP00000006597,9823.ENSSSCP00000006945,9823.ENSSSCP00000006973,9823.ENSSSCP00000007296,9823.ENSSSCP00000007395,9823.ENSSSCP00000008669,9823.ENSSSCP00000009306,9823.ENSSSCP00000009701,9823.ENSSSCP00000009951,9823.ENSSSCP00000014129,9823.ENSSSCP00000014217,9823.ENSSSCP00000016478,9823.ENSSSCP00000017286,9823.ENSSSCP000…	ANO6,MCOLN2,KCNQ3,TRPA1,HCN3,KCNN3,CLCC1,CLCA2,KCNIP3,OTOP1,TRPC3,SLC7A1,SLC1A2,ABCC8,CACNA1E,TRPM8,SLC3A2,SCNN1B,SLC4A3,SLC39A14,GRIN2B,SLC17A8,SLC25A29,SLC12A2,SLC39A12,SLC30A5,LRRIQ1,SLCO3A1,GRIK3,VDAC1,ANO1,CLN8,ATP6V1E2,SLC25A13,SLC4A5,CLCN4,RYR2,PIEZO2,SLCO5A1
GO Process	GO:0051049	Regulation of transport	55	1269	0.27	0.0067	9823.ENSSSCP00000000856,9823.ENSSSCP00000001046,9823.ENSSSCP00000001953,9823.ENSSSCP00000006363,9823.ENSSSCP00000008669,9823.ENSSSCP00000009701,9823.ENSSSCP00000012870,9823.ENSSSCP00000012983,9823.ENSSSCP00000014129,9823.ENSSSCP00000014399,9823.ENSSSCP00000016478,9823.ENSSSCP00000016521,9823.ENSSSCP00000018469,9823.ENSSSCP00000020148,9823.ENSSSCP00000020204,9823.ENSSSCP00000020757,9823.ENSSSCP000…	ANO6,MLC1,IL16,KCNQ3,KCNIP3,TRPC3,POFUT2,IL1RAPL1,SLC1A2,C3,CACNA1E,PTPN14,JUP,RAPGEF3,ADORA2B,ADCY5,PCLO,ACTN1,GPC3,SLC17A8,PTPRN2,STON2,DNAJC13,BRAF,TMEM30A,MYLK,CAPN9,CORIN,CADPS2,PTPN3,UBQLN1,IL1RAPL2,ACSL3,ANO1,CHRM2,DOC2B,FRMD4A,CDH13,CAMK1D,PREPL,PRKN,DLG2,ATP9A,NR1H4,BICD1,AAK1,FBXL20,LPCAT3,NKAIN4,KCNIP1,OPHN1,RAC2,RYR2,RIMS2,DPP6
GO Process	GO:0007010	Cytoskeleton organization	46	1084	0.27	0.0249	9823.ENSSSCP00000000230,9823.ENSSSCP00000001127,9823.ENSSSCP00000006377,9823.ENSSSCP00000010602,9823.ENSSSCP00000013117,9823.ENSSSCP00000015185,9823.ENSSSCP00000016650,9823.ENSSSCP00000018215,9823.ENSSSCP00000018590,9823.ENSSSCP00000019055,9823.ENSSSCP00000019842,9823.ENSSSCP00000020965,9823.ENSSSCP00000022823,9823.ENSSSCP00000023526,9823.ENSSSCP00000025093,9823.ENSSSCP00000025103,9823.ENSSSCP000…	RACGAP1,RANBP9,WASHC5,MYO1H,SMC1A,PDLIM4,ACTR3,EVPL,TTLL6,MYH10,TUBGCP5,ULK4,PCLO,KRT23,CAMSAP2,ACTN1,IQGAP2,LARP4,UVRAG,MAP7D3,DST,CDC14B,BRAF,ABI2,NAV1,CAPN9,ATXN7L1,RFLNB,RHOA,FRMD3,SPAG16,SYNE3,MPRIP,DZIP1,SYNE2,PHACTR1,EHBP1,CLN8,PALLD,CEP350,DLG2,KATNB1,BICD1,PHACTR2,OPHN1,RAC2
GO Process	GO:0006811	Ion transport	45	1080	0.26	0.0356	9823.ENSSSCP00000000230,9823.ENSSSCP00000000856,9823.ENSSSCP00000004063,9823.ENSSSCP00000006363,9823.ENSSSCP00000006597,9823.ENSSSCP00000006945,9823.ENSSSCP00000006973,9823.ENSSSCP00000007296,9823.ENSSSCP00000007395,9823.ENSSSCP00000008120,9823.ENSSSCP00000008669,9823.ENSSSCP00000009306,9823.ENSSSCP00000009701,9823.ENSSSCP00000009951,9823.ENSSSCP00000014129,9823.ENSSSCP00000014217,9823.ENSSSCP000…	RACGAP1,ANO6,MCOLN2,KCNQ3,TRPA1,HCN3,KCNN3,CLCC1,CLCA2,LMTK2,KCNIP3,OTOP1,TRPC3,SLC7A1,SLC1A2,ABCC8,CACNA1E,TRPM8,RAMP1,SLC3A2,SCNN1B,SLC4A3,SLC39A14,GRIN2B,SLC17A8,SLC25A29,SLC12A2,SLC39A12,SLC30A5,LRRIQ1,SLCO3A1,GRIK3,VDAC1,ANO1,CLN8,ATP6V1E2,SLC25A13,PRKN,SLC4A5,CLCN4,RYR2,ABCC3,SLC35F3,PIEZO2,SLCO5A1
GO Process	GO:0022008	Neurogenesis	43	1026	0.26	0.0417	9823.ENSSSCP00000000230,9823.ENSSSCP00000002576,9823.ENSSSCP00000003849,9823.ENSSSCP00000004030,9823.ENSSSCP00000004933,9823.ENSSSCP00000006343,9823.ENSSSCP00000006819,9823.ENSSSCP00000008120,9823.ENSSSCP00000010513,9823.ENSSSCP00000011201,9823.ENSSSCP00000011618,9823.ENSSSCP00000012852,9823.ENSSSCP00000014186,9823.ENSSSCP00000015374,9823.ENSSSCP00000017193,9823.ENSSSCP00000020856,9823.ENSSSCP000…	RACGAP1,EIF2B2,NCMAP,CDH2,RORA,TRAPPC9,IGSF9,LMTK2,TAOK3,SLIT1,CRB1,DSCAM,NAV2,CAMK2A,EPHA4,FSHR,GPM6A,HIPK2,CAMSAP2,PLXNA4,LRP8,SPOCK1,PTPRM,NRCAM,NAV1,FRYL,RHOA,DAB1,IL1RAPL2,ACSL3,ASTN2,SYNE2,PHACTR1,CLN8,PALLD,THRB,B3GNT2,GRIP1,KIAA1549L,TAFA3,OPHN1,RAC2,TENM2
GO Process	GO:0035556	Intracellular signal transduction	50	1207	0.25	0.0229	9823.ENSSSCP00000000230,9823.ENSSSCP00000001638,9823.ENSSSCP00000004057,9823.ENSSSCP00000004063,9823.ENSSSCP00000004501,9823.ENSSSCP00000006597,9823.ENSSSCP00000009045,9823.ENSSSCP00000010028,9823.ENSSSCP00000010513,9823.ENSSSCP00000010519,9823.ENSSSCP00000012816,9823.ENSSSCP00000017286,9823.ENSSSCP00000018509,9823.ENSSSCP00000018792,9823.ENSSSCP00000020148,9823.ENSSSCP00000020204,9823.ENSSSCP000…	RACGAP1,DAXX,PIK3C3,MCOLN2,PDE7B,TRPA1,SOS1,CAB39L,TAOK3,KSR2,TIAM1,TRPM8,CCR7,ADAP2,RAPGEF3,ADORA2B,ADCY5,NFATC3,BNIP3,HUNK,HIPK2,ARHGAP31,DGKG,OGT,NCALD,GRIN2B,ITK,DAPK2,RPS6KA2,BRAF,MYO9A,MAD1L1,NUAK1,RHOA,EIF2AK4,DGKB,PLCL2,ITPKB,DCDC2C,BCAR3,CDH13,DLG2,STK32B,NRG2,CLEC16A,GLP1R,RAC2,TGFBR3,RYR2,RASGEF1B
GO Process	GO:0009653	Anatomical structure morphogenesis	71	1792	0.24	0.0067	9823.ENSSSCP00000002699,9823.ENSSSCP00000003849,9823.ENSSSCP00000004030,9823.ENSSSCP00000004726,9823.ENSSSCP00000004933,9823.ENSSSCP00000005325,9823.ENSSSCP00000005751,9823.ENSSSCP00000006349,9823.ENSSSCP00000006660,9823.ENSSSCP00000006819,9823.ENSSSCP00000008120,9823.ENSSSCP00000009045,9823.ENSSSCP00000009255,9823.ENSSSCP00000009306,9823.ENSSSCP00000009842,9823.ENSSSCP00000010513,9823.ENSSSCP000…	GSC,NCMAP,CDH2,SOBP,RORA,SMAD6,SHB,COL22A1,PLAG1,IGSF9,LMTK2,SOS1,NSD2,OTOP1,ARHGAP24,TAOK3,SLIT1,CRB1,DSCAM,POFUT2,PRCP,PTPN14,EPHA4,RAMP1,EXOC4,MYH10,GPM6A,HIPK2,ACTN1,KIF26B,CTNNA2,CD248,EDA,GPC3,PLXNA4,LRP8,SMARCD3,BRAF,FLI1,PTPRM,MYO9A,NRCAM,MYLK,CAPN9,RNF2,HS2ST1,UPK3A,FRYL,RFLNB,LUZP1,RHOA,CSGALNACT1,RFX2,ALX1,ASTN2,PHACTR1,BCAR3,PALLD,THRB,CDH13,DLG2,B3GNT2,KIAA1549L,CCM2,FBN2,OPHN1,RAC2,…
GO Process	GO:0006793	Phosphorus metabolic process	66	1636	0.24	0.007	9823.ENSSSCP00000001912,9823.ENSSSCP00000002579,9823.ENSSSCP00000004057,9823.ENSSSCP00000004142,9823.ENSSSCP00000004933,9823.ENSSSCP00000006964,9823.ENSSSCP00000007279,9823.ENSSSCP00000007940,9823.ENSSSCP00000008062,9823.ENSSSCP00000008120,9823.ENSSSCP00000010513,9823.ENSSSCP00000010519,9823.ENSSSCP00000011866,9823.ENSSSCP00000012239,9823.ENSSSCP00000013959,9823.ENSSSCP00000015014,9823.ENSSSCP000…	HYKK,ACYP1,PIK3C3,FGGY,RORA,PMVK,GNAI3,TP53RK,CYP2W1,LMTK2,TAOK3,KSR2,TAF3,PTPRG,OSBP,SERINC5,CSNK1G3,CAMK2A,PTPN14,EPHA4,TNS3,LOC110255214,ADCY5,ULK4,HUNK,HIPK2,DGKG,PLXNA4,UVRAG,PTPRN2,ITK,ETNK1,DAPK2,CDC14B,RPS6KA2,BRAF,CAMK1G,PTPRM,IDNK,AGPAT3,MYLK,IP6K3,NUAK1,GNPDA1,CLK2,PTPRT,PTPN3,EIF2AK4,DGKB,ITPK1,ACSL3,ITPKB,CLN8,PIK3R4,PLA2G7,SLC25A13,CAMK1D,DUSP14,STK32B,AAK1,LPCAT3,PTPRE,OCRL,CDK3,TG…
GO Process	GO:0032879	Regulation of localization	64	1587	0.24	0.0084	9823.ENSSSCP00000000856,9823.ENSSSCP00000001046,9823.ENSSSCP00000001953,9823.ENSSSCP00000004063,9823.ENSSSCP00000006363,9823.ENSSSCP00000006597,9823.ENSSSCP00000008669,9823.ENSSSCP00000009255,9823.ENSSSCP00000009701,9823.ENSSSCP00000012870,9823.ENSSSCP00000012983,9823.ENSSSCP00000014129,9823.ENSSSCP00000014399,9823.ENSSSCP00000016478,9823.ENSSSCP00000016521,9823.ENSSSCP00000018469,9823.ENSSSCP000…	ANO6,MLC1,IL16,MCOLN2,KCNQ3,TRPA1,KCNIP3,NSD2,TRPC3,POFUT2,IL1RAPL1,SLC1A2,C3,CACNA1E,PTPN14,JUP,RAPGEF3,ADORA2B,ADCY5,PCLO,ACTN1,GPC3,SLC17A8,PTPRN2,STON2,DNAJC13,BRAF,MAD1L1,TMEM30A,MYLK,CAPN9,CORIN,GPC6,CADPS2,PTPN3,UBQLN1,IL1RAPL2,ACSL3,DZIP1,ANO1,ASTN2,CHRM2,DOC2B,FRMD4A,CDH13,CAMK1D,PREPL,PRKN,DLG2,ATP9A,NR1H4,BICD1,HDAC8,AAK1,FBXL20,LPCAT3,NKAIN4,KCNIP1,OPHN1,RAC2,RYR2,LRIG2,RIMS2,DPP6
GO Process	GO:0006796	Phosphate-containing compound metabolic process	64	1612	0.24	0.0118	9823.ENSSSCP00000001912,9823.ENSSSCP00000002579,9823.ENSSSCP00000004057,9823.ENSSSCP00000004142,9823.ENSSSCP00000004933,9823.ENSSSCP00000006964,9823.ENSSSCP00000007279,9823.ENSSSCP00000007940,9823.ENSSSCP00000008062,9823.ENSSSCP00000008120,9823.ENSSSCP00000010513,9823.ENSSSCP00000010519,9823.ENSSSCP00000011866,9823.ENSSSCP00000012239,9823.ENSSSCP00000013959,9823.ENSSSCP00000015014,9823.ENSSSCP000…	HYKK,ACYP1,PIK3C3,FGGY,RORA,PMVK,GNAI3,TP53RK,CYP2W1,LMTK2,TAOK3,KSR2,TAF3,PTPRG,OSBP,SERINC5,CSNK1G3,CAMK2A,PTPN14,EPHA4,TNS3,ADCY5,ULK4,HUNK,HIPK2,DGKG,PLXNA4,UVRAG,PTPRN2,ITK,ETNK1,DAPK2,CDC14B,RPS6KA2,BRAF,CAMK1G,PTPRM,IDNK,AGPAT3,MYLK,IP6K3,NUAK1,CLK2,PTPRT,PTPN3,EIF2AK4,DGKB,ITPK1,ACSL3,ITPKB,CLN8,PIK3R4,PLA2G7,SLC25A13,CAMK1D,DUSP14,STK32B,AAK1,LPCAT3,PTPRE,OCRL,CDK3,TGFBR3,STK26
GO Process	GO:0007399	Nervous system development	60	1516	0.24	0.0167	9823.ENSSSCP00000000230,9823.ENSSSCP00000002576,9823.ENSSSCP00000002699,9823.ENSSSCP00000003849,9823.ENSSSCP00000004030,9823.ENSSSCP00000004933,9823.ENSSSCP00000006343,9823.ENSSSCP00000006434,9823.ENSSSCP00000006819,9823.ENSSSCP00000008120,9823.ENSSSCP00000009045,9823.ENSSSCP00000010513,9823.ENSSSCP00000011201,9823.ENSSSCP00000011618,9823.ENSSSCP00000012852,9823.ENSSSCP00000014129,9823.ENSSSCP000…	RACGAP1,EIF2B2,GSC,NCMAP,CDH2,RORA,TRAPPC9,SYBU,IGSF9,LMTK2,SOS1,TAOK3,SLIT1,CRB1,DSCAM,SLC1A2,NAV2,SERINC5,CAMK2A,EPHA4,FSHR,GPM6A,PCLO,HIPK2,CAMSAP2,CTNNA2,PLXNA4,LOC100624109,LRP8,SPOCK1,PTPRM,NRCAM,NAV1,FRYL,LUZP1,RHOA,ZNF423,DAB1,ITPK1,IL1RAPL2,ACSL3,ASTN2,SYNE2,PHACTR1,CLN8,PALLD,THRB,MTF1,B3GNT2,GRIP1,KIAA1549L,NRG2,FGF13,TAFA3,OPHN1,RAC2,GRHL2,TENM2,LRIG2,SDK1
GO Process	GO:0007275	Multicellular organism development	122	3204	0.22	0.00016	9823.ENSSSCP00000000230,9823.ENSSSCP00000002576,9823.ENSSSCP00000002699,9823.ENSSSCP00000003849,9823.ENSSSCP00000004030,9823.ENSSSCP00000004726,9823.ENSSSCP00000004933,9823.ENSSSCP00000005325,9823.ENSSSCP00000005751,9823.ENSSSCP00000006343,9823.ENSSSCP00000006349,9823.ENSSSCP00000006434,9823.ENSSSCP00000006660,9823.ENSSSCP00000006819,9823.ENSSSCP00000007176,9823.ENSSSCP00000007177,9823.ENSSSCP000…	RACGAP1,EIF2B2,GSC,NCMAP,CDH2,SOBP,RORA,SMAD6,SHB,TRAPPC9,COL22A1,SYBU,PLAG1,IGSF9,TENT5C,MAN1A2,LMTK2,SOS1,SLC4A1AP,NSD2,OTOP1,TAOK3,SEC24C,SLIT1,CRB1,DSCAM,POFUT2,SLC1A2,NAV2,SERINC5,PDLIM4,CAMK2A,PRCP,PTPN14,EPHA4,RAMP1,CREB3L2,EXOC4,KCP,CCR7,ADAP2,MYH10,EIF2S2,FSHR,GPM6A,PCLO,HIPK2,MAFF,CAMSAP2,ACTN1,HIKESHI,KIF26B,DCHS2,CTNNA2,SLC39A14,OGT,NHS,CD248,EDA,GPC3,PLXNA4,TCF3,LOC100624109,ITK,LRP8…
GO Process	GO:0048731	System development	111	2889	0.22	0.0002	9823.ENSSSCP00000000230,9823.ENSSSCP00000002576,9823.ENSSSCP00000002699,9823.ENSSSCP00000003849,9823.ENSSSCP00000004030,9823.ENSSSCP00000004933,9823.ENSSSCP00000005325,9823.ENSSSCP00000005751,9823.ENSSSCP00000006343,9823.ENSSSCP00000006349,9823.ENSSSCP00000006434,9823.ENSSSCP00000006660,9823.ENSSSCP00000006819,9823.ENSSSCP00000007177,9823.ENSSSCP00000008120,9823.ENSSSCP00000009045,9823.ENSSSCP000…	RACGAP1,EIF2B2,GSC,NCMAP,CDH2,RORA,SMAD6,SHB,TRAPPC9,COL22A1,SYBU,PLAG1,IGSF9,MAN1A2,LMTK2,SOS1,NSD2,TAOK3,SLIT1,CRB1,DSCAM,SLC1A2,NAV2,SERINC5,PDLIM4,CAMK2A,PRCP,PTPN14,EPHA4,RAMP1,CREB3L2,KCP,CCR7,ADAP2,MYH10,EIF2S2,FSHR,GPM6A,PCLO,HIPK2,CAMSAP2,ACTN1,HIKESHI,KIF26B,DCHS2,CTNNA2,SLC39A14,OGT,NHS,CD248,EDA,GPC3,PLXNA4,TCF3,LOC100624109,ITK,LRP8,SPOCK1,SMARCD3,BRAF,FLI1,PTPRM,MAD1L1,NRCAM,NAV1,MY…
GO Process	GO:0051179	Localization	141	3932	0.19	0.00016	9823.ENSSSCP00000000230,9823.ENSSSCP00000000703,9823.ENSSSCP00000000856,9823.ENSSSCP00000000944,9823.ENSSSCP00000001046,9823.ENSSSCP00000002717,9823.ENSSSCP00000004057,9823.ENSSSCP00000004063,9823.ENSSSCP00000006363,9823.ENSSSCP00000006377,9823.ENSSSCP00000006378,9823.ENSSSCP00000006434,9823.ENSSSCP00000006597,9823.ENSSSCP00000006945,9823.ENSSSCP00000006973,9823.ENSSSCP00000007296,9823.ENSSSCP000…	RACGAP1,M6PR,ANO6,ANKS1B,MLC1,CYP46A1,PIK3C3,MCOLN2,KCNQ3,WASHC5,SQLE,SYBU,TRPA1,HCN3,KCNN3,CLCC1,CLCA2,LMTK2,KCNIP3,OTOP1,TRPC3,SLC7A1,RUBCNL,XKR6,MYO1H,SEC24C,SLIT1,CRB1,TAF3,OSBP,SLC1A2,ABCC8,OLFM2,CACNA1E,ACTR3,SPATA3,TRPM8,RAMP1,CREB3L2,EXOC4,JUP,ADORA2B,ATG2A,SLC3A2,LRP1B,BNIP3,PCLO,SCNN1B,RPGR,SLC4A3,ACTN1,HIKESHI,CNTNAP4,KPNA3,SLC39A14,SRPX,ATP11C,GRIN2B,SLC17A8,UVRAG,PTPRN2,LOC100624109,…
GO Process	GO:0051641	Cellular localization	80	2241	0.19	0.0229	9823.ENSSSCP00000000703,9823.ENSSSCP00000002717,9823.ENSSSCP00000004057,9823.ENSSSCP00000006363,9823.ENSSSCP00000006377,9823.ENSSSCP00000006434,9823.ENSSSCP00000008120,9823.ENSSSCP00000008669,9823.ENSSSCP00000010602,9823.ENSSSCP00000010987,9823.ENSSSCP00000011201,9823.ENSSSCP00000011618,9823.ENSSSCP00000011866,9823.ENSSSCP00000013959,9823.ENSSSCP00000014129,9823.ENSSSCP00000014531,9823.ENSSSCP000…	M6PR,CYP46A1,PIK3C3,KCNQ3,WASHC5,SYBU,LMTK2,KCNIP3,MYO1H,SEC24C,SLIT1,CRB1,TAF3,OSBP,SLC1A2,OLFM2,SPATA3,RAMP1,CREB3L2,EXOC4,JUP,ADORA2B,BNIP3,PCLO,RPGR,HIKESHI,CNTNAP4,KPNA3,SLC39A14,SLC17A8,UVRAG,PTPRN2,LOC100624109,STON2,STAU1,SPOCK1,BRAF,KTN1,MAD1L1,TMEM30A,CAPN9,STX4,CCDC91,CADPS2,SYNE3,RTP5,ZNF423,DYNC1I1,STAM2,DZIP1,ANO1,ASTN2,RHBDD1,RAB38,SYNE2,CLN8,DOC2B,UNC13C,PIK3R4,ZFYVE9,SYNRG,CEP350…
GO Process	GO:0032502	Developmental process	148	4279	0.18	0.00031	9823.ENSSSCP00000000230,9823.ENSSSCP00000000845,9823.ENSSSCP00000002576,9823.ENSSSCP00000002699,9823.ENSSSCP00000003849,9823.ENSSSCP00000004030,9823.ENSSSCP00000004726,9823.ENSSSCP00000004933,9823.ENSSSCP00000005325,9823.ENSSSCP00000005751,9823.ENSSSCP00000006343,9823.ENSSSCP00000006349,9823.ENSSSCP00000006377,9823.ENSSSCP00000006434,9823.ENSSSCP00000006660,9823.ENSSSCP00000006819,9823.ENSSSCP000…	RACGAP1,ADAMTS20,EIF2B2,GSC,NCMAP,CDH2,SOBP,RORA,SMAD6,SHB,TRAPPC9,COL22A1,WASHC5,SYBU,PLAG1,IGSF9,TENT5C,MAN1A2,LMTK2,SOS1,SLC4A1AP,NSD2,OTOP1,ARHGAP24,XKR6,TAOK3,SEC24C,SLIT1,CRB1,DSCAM,POFUT2,SMC1A,SLC1A2,NAV2,SERINC5,PDLIM4,CAMK2A,PRCP,PTPN14,EPHA4,RAMP1,CREB3L2,EXOC4,KCP,EVPL,JUP,CCR7,ADAP2,MYH10,EIF2S2,RAPGEF3,FSHR,GPM6A,PCLO,SCNN1B,KRT23,HIPK2,MAFF,CAMSAP2,ACTN1,HIKESHI,KIF26B,DCHS2,CTNNA2…
GO Process	GO:0048856	Anatomical structure development	137	3900	0.18	0.00038	9823.ENSSSCP00000000230,9823.ENSSSCP00000002576,9823.ENSSSCP00000002699,9823.ENSSSCP00000003849,9823.ENSSSCP00000004030,9823.ENSSSCP00000004726,9823.ENSSSCP00000004933,9823.ENSSSCP00000005325,9823.ENSSSCP00000005751,9823.ENSSSCP00000006343,9823.ENSSSCP00000006349,9823.ENSSSCP00000006377,9823.ENSSSCP00000006434,9823.ENSSSCP00000006660,9823.ENSSSCP00000006819,9823.ENSSSCP00000007176,9823.ENSSSCP000…	RACGAP1,EIF2B2,GSC,NCMAP,CDH2,SOBP,RORA,SMAD6,SHB,TRAPPC9,COL22A1,WASHC5,SYBU,PLAG1,IGSF9,TENT5C,MAN1A2,LMTK2,SOS1,SLC4A1AP,NSD2,OTOP1,ARHGAP24,XKR6,TAOK3,SEC24C,SLIT1,CRB1,DSCAM,POFUT2,SLC1A2,NAV2,SERINC5,PDLIM4,CAMK2A,PRCP,PTPN14,EPHA4,RAMP1,CREB3L2,EXOC4,KCP,EVPL,JUP,CCR7,ADAP2,MYH10,EIF2S2,RAPGEF3,FSHR,GPM6A,PCLO,KRT23,HIPK2,MAFF,CAMSAP2,ACTN1,HIKESHI,KIF26B,DCHS2,CTNNA2,SLC39A14,OGT,NHS,CD24…
GO Process	GO:0051234	Establishment of localization	120	3422	0.18	0.0028	9823.ENSSSCP00000000230,9823.ENSSSCP00000000703,9823.ENSSSCP00000000856,9823.ENSSSCP00000001046,9823.ENSSSCP00000004057,9823.ENSSSCP00000004063,9823.ENSSSCP00000006363,9823.ENSSSCP00000006377,9823.ENSSSCP00000006434,9823.ENSSSCP00000006597,9823.ENSSSCP00000006945,9823.ENSSSCP00000006973,9823.ENSSSCP00000007296,9823.ENSSSCP00000007395,9823.ENSSSCP00000008120,9823.ENSSSCP00000008669,9823.ENSSSCP000…	RACGAP1,M6PR,ANO6,MLC1,PIK3C3,MCOLN2,KCNQ3,WASHC5,SYBU,TRPA1,HCN3,KCNN3,CLCC1,CLCA2,LMTK2,KCNIP3,OTOP1,TRPC3,SLC7A1,RUBCNL,XKR6,MYO1H,SEC24C,SLIT1,OSBP,SLC1A2,ABCC8,OLFM2,CACNA1E,TRPM8,RAMP1,CREB3L2,EXOC4,ADORA2B,ATG2A,SLC3A2,LRP1B,BNIP3,PCLO,SCNN1B,RPGR,SLC4A3,ACTN1,HIKESHI,KPNA3,SLC39A14,SRPX,ATP11C,GRIN2B,SLC17A8,UVRAG,PTPRN2,LOC100624109,STON2,STAU1,DNAJC13,LRP8,SPOCK1,SLC27A6,BRAF,KTN1,ATP10…
GO Process	GO:0006810	Transport	114	3282	0.18	0.0059	9823.ENSSSCP00000000230,9823.ENSSSCP00000000703,9823.ENSSSCP00000000856,9823.ENSSSCP00000001046,9823.ENSSSCP00000004057,9823.ENSSSCP00000004063,9823.ENSSSCP00000006363,9823.ENSSSCP00000006377,9823.ENSSSCP00000006434,9823.ENSSSCP00000006597,9823.ENSSSCP00000006945,9823.ENSSSCP00000006973,9823.ENSSSCP00000007296,9823.ENSSSCP00000007395,9823.ENSSSCP00000008120,9823.ENSSSCP00000008669,9823.ENSSSCP000…	RACGAP1,M6PR,ANO6,MLC1,PIK3C3,MCOLN2,KCNQ3,WASHC5,SYBU,TRPA1,HCN3,KCNN3,CLCC1,CLCA2,LMTK2,KCNIP3,OTOP1,TRPC3,SLC7A1,RUBCNL,XKR6,MYO1H,SEC24C,SLIT1,OSBP,SLC1A2,ABCC8,OLFM2,CACNA1E,TRPM8,RAMP1,CREB3L2,EXOC4,ADORA2B,ATG2A,SLC3A2,LRP1B,BNIP3,PCLO,SCNN1B,RPGR,SLC4A3,HIKESHI,KPNA3,SLC39A14,SRPX,ATP11C,GRIN2B,SLC17A8,UVRAG,PTPRN2,LOC100624109,STON2,STAU1,DNAJC13,LRP8,SLC27A6,BRAF,KTN1,ATP10B,TMEM30A,SLC…
GO Process	GO:0048513	Animal organ development	83	2399	0.18	0.0356	9823.ENSSSCP00000002576,9823.ENSSSCP00000002699,9823.ENSSSCP00000004030,9823.ENSSSCP00000004726,9823.ENSSSCP00000004933,9823.ENSSSCP00000005325,9823.ENSSSCP00000005751,9823.ENSSSCP00000006343,9823.ENSSSCP00000006660,9823.ENSSSCP00000007177,9823.ENSSSCP00000009045,9823.ENSSSCP00000009255,9823.ENSSSCP00000009306,9823.ENSSSCP00000011201,9823.ENSSSCP00000011618,9823.ENSSSCP00000012852,9823.ENSSSCP000…	EIF2B2,GSC,CDH2,SOBP,RORA,SMAD6,SHB,TRAPPC9,PLAG1,MAN1A2,SOS1,NSD2,OTOP1,SLIT1,CRB1,DSCAM,SLC1A2,PDLIM4,EPHA4,CREB3L2,EXOC4,KCP,JUP,CCR7,ADAP2,MYH10,EIF2S2,FSHR,GPM6A,HIPK2,MAFF,ACTN1,HIKESHI,KIF26B,DCHS2,CTNNA2,SLC39A14,OGT,NHS,CD248,EDA,GPC3,PLXNA4,ITK,LRP8,SMARCD3,BRAF,FLI1,PTPRM,MAD1L1,MYLK,HS2ST1,UPK3A,RFLNB,METTL8,LUZP1,RHOA,LBR,CSGALNACT1,ZNF423,ALX1,DAB1,PLCL2,DZIP1,ITPKB,SYNE2,PHACTR1,CL…
GO Process	GO:0065008	Regulation of biological quality	98	2874	0.17	0.0195	9823.ENSSSCP00000000856,9823.ENSSSCP00000002717,9823.ENSSSCP00000004142,9823.ENSSSCP00000004933,9823.ENSSSCP00000006363,9823.ENSSSCP00000006377,9823.ENSSSCP00000006597,9823.ENSSSCP00000006819,9823.ENSSSCP00000006945,9823.ENSSSCP00000007176,9823.ENSSSCP00000008062,9823.ENSSSCP00000008727,9823.ENSSSCP00000009045,9823.ENSSSCP00000009701,9823.ENSSSCP00000010046,9823.ENSSSCP00000010352,9823.ENSSSCP000…	ANO6,CYP46A1,FGGY,RORA,KCNQ3,WASHC5,TRPA1,IGSF9,HCN3,TENT5C,CYP2W1,CHST10,SOS1,TRPC3,CPB2,XKR6,CRB1,DSCAM,SLC1A2,NAV2,DDIAS,PRCP,EPHA4,JUP,CCR7,ADORA2B,ADCY5,FSHR,BNIP3,PCLO,SCNN1B,SLC4A3,ACTN1,MARCHF7,SLC39A14,OGT,NCALD,ATP11C,PLXNA4,GRIN2B,SLC17A8,PTPRN2,STAU1,LRP8,BRAF,ATP10B,TMEM30A,MALRD1,AKR1C1,SLC12A2,NCK2,UPK3A,SLC39A12,CORIN,ZSWIM7,GPC6,TANC2,STX4,SLC30A5,RHOA,COX19,CADPS2,PTPN3,GRIK3,ZN…
GO Process	GO:0030154	Cell differentiation	91	2708	0.16	0.0417	9823.ENSSSCP00000000230,9823.ENSSSCP00000000845,9823.ENSSSCP00000002576,9823.ENSSSCP00000002699,9823.ENSSSCP00000003849,9823.ENSSSCP00000004030,9823.ENSSSCP00000004933,9823.ENSSSCP00000005325,9823.ENSSSCP00000006343,9823.ENSSSCP00000006349,9823.ENSSSCP00000006377,9823.ENSSSCP00000006819,9823.ENSSSCP00000008120,9823.ENSSSCP00000010513,9823.ENSSSCP00000011201,9823.ENSSSCP00000011618,9823.ENSSSCP000…	RACGAP1,ADAMTS20,EIF2B2,GSC,NCMAP,CDH2,RORA,SMAD6,TRAPPC9,COL22A1,WASHC5,IGSF9,LMTK2,TAOK3,SLIT1,CRB1,DSCAM,NAV2,CAMK2A,EPHA4,CREB3L2,KCP,CCR7,MYH10,RAPGEF3,FSHR,GPM6A,KRT23,HIPK2,MAFF,CAMSAP2,ACTN1,CTNNA2,SLC39A14,NHS,EDA,GPC3,PLXNA4,ITK,STAU1,LRP8,SPOCK1,SMARCD3,BRAF,MRTFA,FLI1,PTPRM,MYO9A,NRCAM,NAV1,CAPN9,RNF2,UPK3A,FRYL,RFLNB,METTL8,RHOA,NHSL1,LBR,SPAG16,ZNF423,RFX2,ALX1,DAB1,IL1RAPL2,ACSL3,P…
GO Process	GO:0016043	Cellular component organization	154	4719	0.15	0.003	9823.ENSSSCP00000000230,9823.ENSSSCP00000000845,9823.ENSSSCP00000000856,9823.ENSSSCP00000001050,9823.ENSSSCP00000001127,9823.ENSSSCP00000001638,9823.ENSSSCP00000003849,9823.ENSSSCP00000004030,9823.ENSSSCP00000004057,9823.ENSSSCP00000006349,9823.ENSSSCP00000006377,9823.ENSSSCP00000006378,9823.ENSSSCP00000006434,9823.ENSSSCP00000006597,9823.ENSSSCP00000006819,9823.ENSSSCP00000008120,9823.ENSSSCP000…	RACGAP1,ADAMTS20,ANO6,TTLL8,RANBP9,DAXX,NCMAP,CDH2,PIK3C3,COL22A1,WASHC5,SQLE,SYBU,TRPA1,IGSF9,LMTK2,SOS1,NSD2,RUBCNL,XKR6,TAOK3,MYO1H,SEC24C,SLIT1,CRB1,TAF3,EXOG,DSCAM,SMC1A,NAP1L2,OSBP,SLC1A2,NAV2,TBCA,PDLIM4,CAMK2A,ACTR3,EPHA4,SPATA3,EXOC4,FAM71B,EVPL,JUP,TTLL6,PRPF8,MYH10,EIF2S2,TUBGCP5,ATG2A,FSHR,ULK4,BNIP3,GFOD2,GPM6A,PCLO,KRT23,RPGR,CAMSAP2,ACTN1,HIKESHI,IQGAP2,SRPX,OGT,PADI1,LARP4,ATP11C,…
GO Process	GO:0071840	Cellular component organization or biogenesis	157	4933	0.14	0.0059	9823.ENSSSCP00000000230,9823.ENSSSCP00000000845,9823.ENSSSCP00000000856,9823.ENSSSCP00000001050,9823.ENSSSCP00000001127,9823.ENSSSCP00000001638,9823.ENSSSCP00000003849,9823.ENSSSCP00000004030,9823.ENSSSCP00000004057,9823.ENSSSCP00000006349,9823.ENSSSCP00000006377,9823.ENSSSCP00000006378,9823.ENSSSCP00000006434,9823.ENSSSCP00000006597,9823.ENSSSCP00000006819,9823.ENSSSCP00000008120,9823.ENSSSCP000…	RACGAP1,ADAMTS20,ANO6,TTLL8,RANBP9,DAXX,NCMAP,CDH2,PIK3C3,COL22A1,WASHC5,SQLE,SYBU,TRPA1,IGSF9,LMTK2,SOS1,NSD2,RUBCNL,XKR6,TAOK3,MYO1H,SEC24C,SLIT1,CRB1,TAF3,EXOG,DSCAM,SMC1A,NAP1L2,OSBP,SLC1A2,NAT10,NAV2,TBCA,PDLIM4,CAMK2A,GTPBP10,ACTR3,EPHA4,SPATA3,EXOC4,FAM71B,EVPL,NOL11,JUP,TTLL6,PRPF8,MYH10,EIF2S2,TUBGCP5,ATG2A,FSHR,ULK4,BNIP3,GFOD2,GPM6A,PCLO,KRT23,RPGR,CAMSAP2,ACTN1,HIKESHI,IQGAP2,SRPX,OGT…
GO Process	GO:0065007	Biological regulation	319	12154	0.06	0.0483	9823.ENSSSCP00000000169,9823.ENSSSCP00000000230,9823.ENSSSCP00000000845,9823.ENSSSCP00000000856,9823.ENSSSCP00000001046,9823.ENSSSCP00000001127,9823.ENSSSCP00000001638,9823.ENSSSCP00000001953,9823.ENSSSCP00000002576,9823.ENSSSCP00000002699,9823.ENSSSCP00000002717,9823.ENSSSCP00000003849,9823.ENSSSCP00000004030,9823.ENSSSCP00000004057,9823.ENSSSCP00000004063,9823.ENSSSCP00000004142,9823.ENSSSCP000…	BTBD11,RACGAP1,ADAMTS20,ANO6,MLC1,RANBP9,DAXX,IL16,EIF2B2,GSC,CYP46A1,NCMAP,CDH2,PIK3C3,MCOLN2,FGGY,CNKSR3,PDE7B,LOC100153216,RORA,C18orf63,RNF152,SMAD6,SHB,TRAPPC9,KCNQ3,WASHC5,SQLE,TRPA1,PLAG1,IGSF9,HCN3,TENT5C,GNAI3,TASP1,ZNF133,BPIFB1,ZMYND8,CYP2W1,LMTK2,KCNIP3,CHST10,SOS1,CIB4,NSD2,OTOP1,TRPC3,ARHGAP24,SLC7A1,CAB39L,LRCH1,RUBCNL,CPB2,XKR6,TAOK3,KSR2,CRB1,ECHDC3,TAF3,ITIH2,SUSD4,TBC1D5,IL17RD…
GO Process	GO:0009987	Cellular process	405	15997	0.04	0.0195	9823.ENSSSCP00000000169,9823.ENSSSCP00000000230,9823.ENSSSCP00000000703,9823.ENSSSCP00000000845,9823.ENSSSCP00000000856,9823.ENSSSCP00000001046,9823.ENSSSCP00000001050,9823.ENSSSCP00000001127,9823.ENSSSCP00000001638,9823.ENSSSCP00000001912,9823.ENSSSCP00000001953,9823.ENSSSCP00000002576,9823.ENSSSCP00000002579,9823.ENSSSCP00000002699,9823.ENSSSCP00000002717,9823.ENSSSCP00000003082,9823.ENSSSCP000…	BTBD11,RACGAP1,M6PR,ADAMTS20,ANO6,MLC1,TTLL8,RANBP9,DAXX,HYKK,IL16,EIF2B2,ACYP1,GSC,CYP46A1,WDR88,NCMAP,CDH2,PIK3C3,MCOLN2,FGGY,PDE7B,LOC100153216,GTF3C6,RORA,RNF152,SMAD6,SHB,TRAPPC9,COL22A1,KCNQ3,WASHC5,SQLE,SYBU,TRPA1,PLAG1,IGSF9,HCN3,PMVK,KCNN3,MAN1A2,GNAI3,CLCC1,CLCA2,SPTLC3,TP53RK,CYP2W1,LMTK2,GALNT17,KCNIP3,CHST10,SOS1,SLC4A1AP,CIB4,NSD2,OTOP1,TRPC3,STPG2,ARHGAP24,SLC7A1,CAB39L,LRCH1,RUBCN…
GO Function	GO:0099604	Ligand-gated calcium channel activity	5	20	1.04	0.0243	9823.ENSSSCP00000004063,9823.ENSSSCP00000006597,9823.ENSSSCP00000017286,9823.ENSSSCP00000032116,9823.ENSSSCP00000071104	MCOLN2,TRPA1,TRPM8,GRIN2B,RYR2
GO Function	GO:0008376	Acetylgalactosaminyltransferase activity	6	34	0.88	0.0266	9823.ENSSSCP00000008254,9823.ENSSSCP00000014248,9823.ENSSSCP00000020040,9823.ENSSSCP00000039531,9823.ENSSSCP00000043810,9823.ENSSSCP00000048053	GALNT17,GALNT18,LOC110255214,GALNT2,GALNT9,CSGALNACT1
GO Function	GO:0005516	Calmodulin binding	16	143	0.69	0.00099	9823.ENSSSCP00000006363,9823.ENSSSCP00000006973,9823.ENSSSCP00000015374,9823.ENSSSCP00000019055,9823.ENSSSCP00000025093,9823.ENSSSCP00000028043,9823.ENSSSCP00000031224,9823.ENSSSCP00000036929,9823.ENSSSCP00000037491,9823.ENSSSCP00000040501,9823.ENSSSCP00000042929,9823.ENSSSCP00000055975,9823.ENSSSCP00000060466,9823.ENSSSCP00000064664,9823.ENSSSCP00000071104,9823.ENSSSCP00000073057	KCNQ3,KCNN3,CAMK2A,MYH10,CAMSAP2,IQGAP2,PCP4,CAMK1G,SPATA17,MYLK,PHKB,UNC13C,CAMK1D,FBXL20,RYR2,MYO10
GO Function	GO:0004725	Protein tyrosine phosphatase activity	9	90	0.64	0.0404	9823.ENSSSCP00000012239,9823.ENSSSCP00000016521,9823.ENSSSCP00000032726,9823.ENSSSCP00000034729,9823.ENSSSCP00000037329,9823.ENSSSCP00000046521,9823.ENSSSCP00000046557,9823.ENSSSCP00000060920,9823.ENSSSCP00000065674	PTPRG,PTPN14,PTPRN2,CDC14B,PTPRM,PTPRT,PTPN3,DUSP14,PTPRE
GO Function	GO:0016758	Hexosyltransferase activity	13	181	0.49	0.0467	9823.ENSSSCP00000008254,9823.ENSSSCP00000012870,9823.ENSSSCP00000014248,9823.ENSSSCP00000020040,9823.ENSSSCP00000020866,9823.ENSSSCP00000028433,9823.ENSSSCP00000037867,9823.ENSSSCP00000039531,9823.ENSSSCP00000043810,9823.ENSSSCP00000044601,9823.ENSSSCP00000048053,9823.ENSSSCP00000062707,9823.ENSSSCP00000062766	GALNT17,POFUT2,GALNT18,LOC110255214,GGTA1P,OGT,DPY19L3,GALNT2,GALNT9,GBGT1,CSGALNACT1,B3GNT2,DPY19L1
GO Function	GO:0005261	Cation channel activity	21	324	0.45	0.0083	9823.ENSSSCP00000000856,9823.ENSSSCP00000004063,9823.ENSSSCP00000006363,9823.ENSSSCP00000006597,9823.ENSSSCP00000006945,9823.ENSSSCP00000006973,9823.ENSSSCP00000008669,9823.ENSSSCP00000009306,9823.ENSSSCP00000009701,9823.ENSSSCP00000014217,9823.ENSSSCP00000016478,9823.ENSSSCP00000017286,9823.ENSSSCP00000022768,9823.ENSSSCP00000023321,9823.ENSSSCP00000032116,9823.ENSSSCP00000042341,9823.ENSSSCP000…	ANO6,MCOLN2,KCNQ3,TRPA1,HCN3,KCNN3,KCNIP3,OTOP1,TRPC3,ABCC8,CACNA1E,TRPM8,GPM6A,SCNN1B,GRIN2B,SLC12A2,LRRIQ1,GRIK3,ANO1,RYR2,PIEZO2
GO Function	GO:0008509	Anion transmembrane transporter activity	18	284	0.44	0.0234	9823.ENSSSCP00000000856,9823.ENSSSCP00000007296,9823.ENSSSCP00000007395,9823.ENSSSCP00000009951,9823.ENSSSCP00000014129,9823.ENSSSCP00000021299,9823.ENSSSCP00000024147,9823.ENSSSCP00000028254,9823.ENSSSCP00000032227,9823.ENSSSCP00000040488,9823.ENSSSCP00000042341,9823.ENSSSCP00000046923,9823.ENSSSCP00000047193,9823.ENSSSCP00000052890,9823.ENSSSCP00000059960,9823.ENSSSCP00000064687,9823.ENSSSCP000…	ANO6,CLCC1,CLCA2,SLC7A1,SLC1A2,SLC3A2,SLC4A3,SLC39A14,SLC17A8,SLC25A29,SLC12A2,SLCO3A1,VDAC1,ANO1,SLC25A13,SLC4A5,CLCN4,SLCO5A1
GO Function	GO:0005216	Ion channel activity	25	417	0.42	0.0067	9823.ENSSSCP00000000856,9823.ENSSSCP00000004063,9823.ENSSSCP00000006363,9823.ENSSSCP00000006597,9823.ENSSSCP00000006945,9823.ENSSSCP00000006973,9823.ENSSSCP00000007296,9823.ENSSSCP00000007395,9823.ENSSSCP00000008669,9823.ENSSSCP00000009306,9823.ENSSSCP00000009701,9823.ENSSSCP00000014217,9823.ENSSSCP00000016478,9823.ENSSSCP00000017286,9823.ENSSSCP00000022768,9823.ENSSSCP00000023321,9823.ENSSSCP000…	ANO6,MCOLN2,KCNQ3,TRPA1,HCN3,KCNN3,CLCC1,CLCA2,KCNIP3,OTOP1,TRPC3,ABCC8,CACNA1E,TRPM8,GPM6A,SCNN1B,GRIN2B,SLC12A2,LRRIQ1,GRIK3,VDAC1,ANO1,CLCN4,RYR2,PIEZO2
GO Function	GO:0046873	Metal ion transmembrane transporter activity	23	392	0.41	0.013	9823.ENSSSCP00000004063,9823.ENSSSCP00000006363,9823.ENSSSCP00000006597,9823.ENSSSCP00000006945,9823.ENSSSCP00000006973,9823.ENSSSCP00000008669,9823.ENSSSCP00000009701,9823.ENSSSCP00000014129,9823.ENSSSCP00000014217,9823.ENSSSCP00000016478,9823.ENSSSCP00000017286,9823.ENSSSCP00000022768,9823.ENSSSCP00000023321,9823.ENSSSCP00000028254,9823.ENSSSCP00000032116,9823.ENSSSCP00000032227,9823.ENSSSCP000…	MCOLN2,KCNQ3,TRPA1,HCN3,KCNN3,KCNIP3,TRPC3,SLC1A2,ABCC8,CACNA1E,TRPM8,GPM6A,SCNN1B,SLC39A14,GRIN2B,SLC17A8,SLC12A2,SLC39A12,SLC30A5,LRRIQ1,GRIK3,SLC4A5,RYR2
GO Function	GO:0004674	Protein serine/threonine kinase activity	23	398	0.4	0.0148	9823.ENSSSCP00000007940,9823.ENSSSCP00000008120,9823.ENSSSCP00000010513,9823.ENSSSCP00000015148,9823.ENSSSCP00000015374,9823.ENSSSCP00000023485,9823.ENSSSCP00000023629,9823.ENSSSCP00000033880,9823.ENSSSCP00000035213,9823.ENSSSCP00000035615,9823.ENSSSCP00000036172,9823.ENSSSCP00000036929,9823.ENSSSCP00000040501,9823.ENSSSCP00000043266,9823.ENSSSCP00000043830,9823.ENSSSCP00000048274,9823.ENSSSCP000…	TP53RK,LMTK2,TAOK3,CSNK1G3,CAMK2A,HUNK,HIPK2,DAPK2,RPS6KA2,BRAF,SPEG,CAMK1G,MYLK,NUAK1,CLK2,EIF2AK4,PIK3R4,CAMK1D,STK32B,AAK1,CDK3,TGFBR3,STK26
GO Function	GO:0003779	Actin binding	24	425	0.39	0.0148	9823.ENSSSCP00000010602,9823.ENSSSCP00000015185,9823.ENSSSCP00000016650,9823.ENSSSCP00000017236,9823.ENSSSCP00000019055,9823.ENSSSCP00000025103,9823.ENSSSCP00000027970,9823.ENSSSCP00000028043,9823.ENSSSCP00000028437,9823.ENSSSCP00000033447,9823.ENSSSCP00000036222,9823.ENSSSCP00000038105,9823.ENSSSCP00000040501,9823.ENSSSCP00000045420,9823.ENSSSCP00000048543,9823.ENSSSCP00000050240,9823.ENSSSCP000…	MYO1H,PDLIM4,ACTR3,SPATA3,MYH10,ACTN1,CTNNA2,IQGAP2,NCALD,DST,MRTFA,MYO9A,MYLK,MYOM3,SYNE3,MPRIP,SYNE2,PHACTR1,PRKN,SYNE1,PHACTR2,UTRN,OPHN1,MYO10
GO Function	GO:0016773	Phosphotransferase activity, alcohol group as acceptor	36	681	0.36	0.0035	9823.ENSSSCP00000001912,9823.ENSSSCP00000004057,9823.ENSSSCP00000004142,9823.ENSSSCP00000007940,9823.ENSSSCP00000008120,9823.ENSSSCP00000010513,9823.ENSSSCP00000010519,9823.ENSSSCP00000015148,9823.ENSSSCP00000015374,9823.ENSSSCP00000017193,9823.ENSSSCP00000020965,9823.ENSSSCP00000023485,9823.ENSSSCP00000023629,9823.ENSSSCP00000024294,9823.ENSSSCP00000033531,9823.ENSSSCP00000033563,9823.ENSSSCP000…	HYKK,PIK3C3,FGGY,TP53RK,LMTK2,TAOK3,KSR2,CSNK1G3,CAMK2A,EPHA4,ULK4,HUNK,HIPK2,DGKG,ITK,ETNK1,DAPK2,RPS6KA2,BRAF,SPEG,CAMK1G,IDNK,MYLK,NUAK1,CLK2,EIF2AK4,DGKB,ITPK1,ITPKB,PIK3R4,CAMK1D,STK32B,AAK1,CDK3,TGFBR3,STK26
GO Function	GO:0005509	Calcium ion binding	33	632	0.36	0.0065	9823.ENSSSCP00000004030,9823.ENSSSCP00000007177,9823.ENSSSCP00000008669,9823.ENSSSCP00000009130,9823.ENSSSCP00000011201,9823.ENSSSCP00000011618,9823.ENSSSCP00000013824,9823.ENSSSCP00000016478,9823.ENSSSCP00000021662,9823.ENSSSCP00000023746,9823.ENSSSCP00000024294,9823.ENSSSCP00000025103,9823.ENSSSCP00000027513,9823.ENSSSCP00000028437,9823.ENSSSCP00000029115,9823.ENSSSCP00000029366,9823.ENSSSCP000…	CDH2,MAN1A2,KCNIP3,CIB4,SLIT1,CRB1,CAPN1,CACNA1E,LRP1B,FAM186A,DGKG,ACTN1,DCHS2,NCALD,HPCAL1,PADI1,CD248,PCP4,LRP8,SPOCK1,BRAF,CAPN9,DGKB,ASTN2,DOC2B,UNC13C,SLC25A13,CDH13,FBN2,KCNIP1,PCDH11X,TENM2,RYR2
GO Function	GO:0016301	Kinase activity	39	757	0.35	0.0031	9823.ENSSSCP00000001912,9823.ENSSSCP00000004057,9823.ENSSSCP00000004142,9823.ENSSSCP00000006964,9823.ENSSSCP00000007940,9823.ENSSSCP00000008120,9823.ENSSSCP00000010513,9823.ENSSSCP00000010519,9823.ENSSSCP00000015148,9823.ENSSSCP00000015374,9823.ENSSSCP00000017193,9823.ENSSSCP00000020965,9823.ENSSSCP00000023485,9823.ENSSSCP00000023629,9823.ENSSSCP00000024294,9823.ENSSSCP00000031443,9823.ENSSSCP000…	HYKK,PIK3C3,FGGY,PMVK,TP53RK,LMTK2,TAOK3,KSR2,CSNK1G3,CAMK2A,EPHA4,ULK4,HUNK,HIPK2,DGKG,PLXNA4,ITK,ETNK1,DAPK2,RPS6KA2,BRAF,SPEG,CAMK1G,IDNK,MYLK,IP6K3,NUAK1,CLK2,EIF2AK4,DGKB,ITPK1,ITPKB,PIK3R4,CAMK1D,STK32B,AAK1,CDK3,TGFBR3,STK26
GO Function	GO:0008324	Cation transmembrane transporter activity	32	614	0.35	0.0069	9823.ENSSSCP00000000856,9823.ENSSSCP00000004063,9823.ENSSSCP00000006363,9823.ENSSSCP00000006597,9823.ENSSSCP00000006945,9823.ENSSSCP00000006973,9823.ENSSSCP00000008669,9823.ENSSSCP00000009306,9823.ENSSSCP00000009701,9823.ENSSSCP00000009951,9823.ENSSSCP00000014129,9823.ENSSSCP00000014217,9823.ENSSSCP00000016478,9823.ENSSSCP00000017286,9823.ENSSSCP00000021299,9823.ENSSSCP00000022768,9823.ENSSSCP000…	ANO6,MCOLN2,KCNQ3,TRPA1,HCN3,KCNN3,KCNIP3,OTOP1,TRPC3,SLC7A1,SLC1A2,ABCC8,CACNA1E,TRPM8,SLC3A2,GPM6A,SCNN1B,SLC39A14,GRIN2B,SLC17A8,SLC25A29,SLC12A2,SLC39A12,SLC30A5,LRRIQ1,GRIK3,ANO1,ATP6V1E2,SLC25A13,SLC4A5,RYR2,PIEZO2
GO Function	GO:0022890	Inorganic cation transmembrane transporter activity	29	558	0.35	0.013	9823.ENSSSCP00000000856,9823.ENSSSCP00000004063,9823.ENSSSCP00000006363,9823.ENSSSCP00000006597,9823.ENSSSCP00000006945,9823.ENSSSCP00000006973,9823.ENSSSCP00000008669,9823.ENSSSCP00000009306,9823.ENSSSCP00000009701,9823.ENSSSCP00000014129,9823.ENSSSCP00000014217,9823.ENSSSCP00000016478,9823.ENSSSCP00000017286,9823.ENSSSCP00000022768,9823.ENSSSCP00000023321,9823.ENSSSCP00000028254,9823.ENSSSCP000…	ANO6,MCOLN2,KCNQ3,TRPA1,HCN3,KCNN3,KCNIP3,OTOP1,TRPC3,SLC1A2,ABCC8,CACNA1E,TRPM8,GPM6A,SCNN1B,SLC39A14,GRIN2B,SLC17A8,SLC12A2,SLC39A12,SLC30A5,LRRIQ1,GRIK3,ANO1,ATP6V1E2,SLC25A13,SLC4A5,RYR2,PIEZO2
GO Function	GO:0008092	Cytoskeletal protein binding	47	924	0.34	0.00099	9823.ENSSSCP00000000230,9823.ENSSSCP00000006434,9823.ENSSSCP00000008120,9823.ENSSSCP00000010602,9823.ENSSSCP00000014993,9823.ENSSSCP00000015185,9823.ENSSSCP00000016650,9823.ENSSSCP00000017236,9823.ENSSSCP00000018590,9823.ENSSSCP00000019055,9823.ENSSSCP00000019842,9823.ENSSSCP00000025093,9823.ENSSSCP00000025103,9823.ENSSSCP00000026280,9823.ENSSSCP00000027970,9823.ENSSSCP00000028043,9823.ENSSSCP000…	RACGAP1,SYBU,LMTK2,MYO1H,TBCA,PDLIM4,ACTR3,SPATA3,TTLL6,MYH10,TUBGCP5,CAMSAP2,ACTN1,KIF26B,CTNNA2,IQGAP2,NCALD,MAP7D3,DST,MRTFA,KTN1,MYO9A,NRCAM,MYLK,CAPN9,MYOM3,RFLNB,RHOA,PTPRT,PTPN3,FRMD3,SYNE3,DYNC1I1,MPRIP,CFDP1,DCDC2C,SYNE2,PHACTR1,CEP350,PRKN,SYNE1,KATNB1,BICD1,PHACTR2,UTRN,OPHN1,MYO10
GO Function	GO:0015075	Ion transmembrane transporter activity	39	799	0.33	0.0056	9823.ENSSSCP00000000856,9823.ENSSSCP00000004063,9823.ENSSSCP00000006363,9823.ENSSSCP00000006597,9823.ENSSSCP00000006945,9823.ENSSSCP00000006973,9823.ENSSSCP00000007296,9823.ENSSSCP00000007395,9823.ENSSSCP00000008669,9823.ENSSSCP00000009306,9823.ENSSSCP00000009701,9823.ENSSSCP00000009951,9823.ENSSSCP00000014129,9823.ENSSSCP00000014217,9823.ENSSSCP00000016478,9823.ENSSSCP00000017286,9823.ENSSSCP000…	ANO6,MCOLN2,KCNQ3,TRPA1,HCN3,KCNN3,CLCC1,CLCA2,KCNIP3,OTOP1,TRPC3,SLC7A1,SLC1A2,ABCC8,CACNA1E,TRPM8,SLC3A2,GPM6A,SCNN1B,SLC4A3,SLC39A14,GRIN2B,SLC17A8,SLC25A29,SLC12A2,SLC39A12,SLC30A5,LRRIQ1,SLCO3A1,GRIK3,VDAC1,ANO1,ATP6V1E2,SLC25A13,SLC4A5,CLCN4,RYR2,PIEZO2,SLCO5A1
GO Function	GO:0015318	Inorganic molecular entity transmembrane transporter activity	34	690	0.33	0.0092	9823.ENSSSCP00000000856,9823.ENSSSCP00000004063,9823.ENSSSCP00000006363,9823.ENSSSCP00000006597,9823.ENSSSCP00000006945,9823.ENSSSCP00000006973,9823.ENSSSCP00000007296,9823.ENSSSCP00000007395,9823.ENSSSCP00000008669,9823.ENSSSCP00000009306,9823.ENSSSCP00000009701,9823.ENSSSCP00000014129,9823.ENSSSCP00000014217,9823.ENSSSCP00000016478,9823.ENSSSCP00000017286,9823.ENSSSCP00000022768,9823.ENSSSCP000…	ANO6,MCOLN2,KCNQ3,TRPA1,HCN3,KCNN3,CLCC1,CLCA2,KCNIP3,OTOP1,TRPC3,SLC1A2,ABCC8,CACNA1E,TRPM8,GPM6A,SCNN1B,SLC4A3,SLC39A14,GRIN2B,SLC17A8,SLC12A2,SLC39A12,SLC30A5,LRRIQ1,GRIK3,VDAC1,ANO1,ATP6V1E2,SLC25A13,SLC4A5,CLCN4,RYR2,PIEZO2
GO Function	GO:0004672	Protein kinase activity	28	568	0.33	0.0251	9823.ENSSSCP00000004057,9823.ENSSSCP00000007940,9823.ENSSSCP00000008120,9823.ENSSSCP00000010513,9823.ENSSSCP00000010519,9823.ENSSSCP00000015148,9823.ENSSSCP00000015374,9823.ENSSSCP00000017193,9823.ENSSSCP00000020965,9823.ENSSSCP00000023485,9823.ENSSSCP00000023629,9823.ENSSSCP00000033531,9823.ENSSSCP00000033880,9823.ENSSSCP00000035213,9823.ENSSSCP00000035615,9823.ENSSSCP00000036172,9823.ENSSSCP000…	PIK3C3,TP53RK,LMTK2,TAOK3,KSR2,CSNK1G3,CAMK2A,EPHA4,ULK4,HUNK,HIPK2,ITK,DAPK2,RPS6KA2,BRAF,SPEG,CAMK1G,MYLK,NUAK1,CLK2,EIF2AK4,PIK3R4,CAMK1D,STK32B,AAK1,CDK3,TGFBR3,STK26
GO Function	GO:0016772	Transferase activity, transferring phosphorus-containing groups	41	884	0.3	0.0069	9823.ENSSSCP00000001912,9823.ENSSSCP00000004057,9823.ENSSSCP00000004142,9823.ENSSSCP00000006964,9823.ENSSSCP00000007176,9823.ENSSSCP00000007940,9823.ENSSSCP00000008120,9823.ENSSSCP00000010513,9823.ENSSSCP00000010519,9823.ENSSSCP00000015148,9823.ENSSSCP00000015374,9823.ENSSSCP00000017193,9823.ENSSSCP00000020965,9823.ENSSSCP00000023485,9823.ENSSSCP00000023629,9823.ENSSSCP00000024294,9823.ENSSSCP000…	HYKK,PIK3C3,FGGY,PMVK,TENT5C,TP53RK,LMTK2,TAOK3,KSR2,CSNK1G3,CAMK2A,EPHA4,ULK4,HUNK,HIPK2,DGKG,PLXNA4,ITK,ETNK1,DAPK2,RPS6KA2,BRAF,SPEG,CAMK1G,IDNK,MYLK,REV1,IP6K3,NUAK1,CLK2,EIF2AK4,DGKB,ITPK1,ITPKB,PIK3R4,CAMK1D,STK32B,AAK1,CDK3,TGFBR3,STK26
GO Function	GO:0005215	Transporter activity	49	1204	0.25	0.0164	9823.ENSSSCP00000000856,9823.ENSSSCP00000004063,9823.ENSSSCP00000006363,9823.ENSSSCP00000006597,9823.ENSSSCP00000006945,9823.ENSSSCP00000006973,9823.ENSSSCP00000007296,9823.ENSSSCP00000007395,9823.ENSSSCP00000008669,9823.ENSSSCP00000009306,9823.ENSSSCP00000009701,9823.ENSSSCP00000009951,9823.ENSSSCP00000010352,9823.ENSSSCP00000013959,9823.ENSSSCP00000014129,9823.ENSSSCP00000014217,9823.ENSSSCP000…	ANO6,MCOLN2,KCNQ3,TRPA1,HCN3,KCNN3,CLCC1,CLCA2,KCNIP3,OTOP1,TRPC3,SLC7A1,XKR6,OSBP,SLC1A2,ABCC8,CACNA1E,TRPM8,ATG2A,SLC3A2,GPM6A,SCNN1B,SLC4A3,SLC39A14,ATP11C,GRIN2B,SLC17A8,SLC27A6,ATP10B,TMEM30A,SLC25A29,SLC12A2,SLC39A12,SLC30A5,LRRIQ1,SLCO3A1,GRIK3,VDAC1,ANO1,ATP6V1E2,SLC25A13,ATP9A,SLC4A5,CLCN4,RYR2,ABCC3,SLC35F3,PIEZO2,SLCO5A1
GO Function	GO:0005524	ATP binding	54	1410	0.22	0.0264	9823.ENSSSCP00000002576,9823.ENSSSCP00000004057,9823.ENSSSCP00000006964,9823.ENSSSCP00000007940,9823.ENSSSCP00000008120,9823.ENSSSCP00000010513,9823.ENSSSCP00000010519,9823.ENSSSCP00000010602,9823.ENSSSCP00000013117,9823.ENSSSCP00000014137,9823.ENSSSCP00000014217,9823.ENSSSCP00000015148,9823.ENSSSCP00000015374,9823.ENSSSCP00000016650,9823.ENSSSCP00000017193,9823.ENSSSCP00000017236,9823.ENSSSCP000…	EIF2B2,PIK3C3,PMVK,TP53RK,LMTK2,TAOK3,KSR2,MYO1H,SMC1A,NAT10,ABCC8,CSNK1G3,CAMK2A,ACTR3,EPHA4,SPATA3,MYH10,ADCY5,ULK4,HUNK,HIPK2,DGKG,KIF26B,UBE2I,ATP11C,PLXNA4,ITK,DAPK2,RPS6KA2,BRAF,SPEG,CAMK1G,ATP10B,MYO9A,IDNK,MYLK,NUAK1,CLK2,EIF2AK4,DGKB,ITPK1,NARS2,PIK3R4,CAMK1D,ATP9A,STK32B,AAK1,FARSB,CDK3,CLCN4,ABCC3,GATB,MYO10,STK26
GO Function	GO:0016740	Transferase activity	82	2206	0.21	0.0054	9823.ENSSSCP00000001912,9823.ENSSSCP00000004057,9823.ENSSSCP00000004142,9823.ENSSSCP00000005273,9823.ENSSSCP00000005283,9823.ENSSSCP00000006964,9823.ENSSSCP00000007176,9823.ENSSSCP00000007534,9823.ENSSSCP00000007940,9823.ENSSSCP00000008120,9823.ENSSSCP00000008254,9823.ENSSSCP00000008727,9823.ENSSSCP00000009255,9823.ENSSSCP00000010513,9823.ENSSSCP00000010519,9823.ENSSSCP00000012870,9823.ENSSSCP000…	HYKK,PIK3C3,FGGY,RNF152,LOC100627702,PMVK,TENT5C,SPTLC3,TP53RK,LMTK2,GALNT17,CHST10,NSD2,TAOK3,KSR2,POFUT2,PRDM11,NAT10,GALNT18,CSNK1G3,CAMK2A,EPHA4,LOC110255214,GGTA1P,ULK4,TGM3,HUNK,HIPK2,DGKG,UBE2I,OGT,PLXNA4,UVRAG,ITK,ETNK1,DAPK2,AGXT2,RPS6KA2,BRAF,SPEG,GLT8D2,TMEM196,CAMK1G,DPY19L3,IDNK,GALNT2,AGPAT3,MYLK,RNF2,HS2ST1,REV1,IP6K3,NUAK1,GALNT9,CLK2,GBGT1,METTL8,CADPS2,SULT1C4,CSGALNACT1,EIF2AK4…
GO Function	GO:0140096	Catalytic activity, acting on a protein	83	2274	0.2	0.0066	9823.ENSSSCP00000000845,9823.ENSSSCP00000001050,9823.ENSSSCP00000004057,9823.ENSSSCP00000005273,9823.ENSSSCP00000007395,9823.ENSSSCP00000007536,9823.ENSSSCP00000007940,9823.ENSSSCP00000008120,9823.ENSSSCP00000008254,9823.ENSSSCP00000009255,9823.ENSSSCP00000010046,9823.ENSSSCP00000010513,9823.ENSSSCP00000010519,9823.ENSSSCP00000012239,9823.ENSSSCP00000012870,9823.ENSSSCP00000013824,9823.ENSSSCP000…	ADAMTS20,TTLL8,PIK3C3,RNF152,CLCA2,TASP1,TP53RK,LMTK2,GALNT17,NSD2,CPB2,TAOK3,KSR2,PTPRG,POFUT2,CAPN1,GALNT18,CSNK1G3,CAMK2A,CAPN5,PRCP,PTPN14,EPHA4,CPVL,TTLL6,PRPF8,ULK4,TGM3,HUNK,HIPK2,CTRB2,OGT,CPA6,PTPRN2,ITK,DAPK2,CDC14B,RPS6KA2,BRAF,SPEG,ADAMTS10,CAMK1G,PTPRM,GALNT2,ADAMTS17,MYLK,CAPN9,RNF2,CORIN,NUAK1,GALNT9,CLK2,METTL8,SENP3,CADPS2,PTPRT,PTPN3,EIF2AK4,PELI2,P4HA2,CEP112,ENOX1,RHBDD1,PIK3R…
GO Function	GO:0043168	Anion binding	78	2238	0.18	0.0234	9823.ENSSSCP00000000230,9823.ENSSSCP00000002576,9823.ENSSSCP00000004057,9823.ENSSSCP00000006378,9823.ENSSSCP00000006964,9823.ENSSSCP00000007279,9823.ENSSSCP00000007534,9823.ENSSSCP00000007940,9823.ENSSSCP00000008062,9823.ENSSSCP00000008120,9823.ENSSSCP00000009701,9823.ENSSSCP00000010513,9823.ENSSSCP00000010519,9823.ENSSSCP00000010602,9823.ENSSSCP00000013117,9823.ENSSSCP00000014137,9823.ENSSSCP000…	RACGAP1,EIF2B2,PIK3C3,SQLE,PMVK,GNAI3,SPTLC3,TP53RK,CYP2W1,LMTK2,TRPC3,TAOK3,KSR2,MYO1H,SMC1A,NAT10,ABCC8,CSNK1G3,CAMK2A,GTPBP10,ACTR3,EPHA4,SPATA3,ADAP2,MYH10,ADCY5,ULK4,HUNK,HIPK2,DGKG,KIF26B,UBE2I,IQGAP2,OGT,ATP11C,PLXNA4,GRIN2B,ITK,DAPK2,AGXT2,RPS6KA2,BRAF,SPEG,CAMK1G,ATP10B,MYO9A,IDNK,MYLK,QDPR,AKR1C1,NUAK1,CLK2,RHOA,LBR,EIF2AK4,DGKB,ITPK1,P4HA2,NARS2,PLCL2,ASTN2,RAB38,PIK3R4,CAMK1D,NTM,ATP9…
GO Function	GO:0005515	Protein binding	207	6593	0.13	0.00042	9823.ENSSSCP00000000169,9823.ENSSSCP00000000230,9823.ENSSSCP00000000703,9823.ENSSSCP00000000856,9823.ENSSSCP00000000944,9823.ENSSSCP00000001046,9823.ENSSSCP00000001127,9823.ENSSSCP00000001638,9823.ENSSSCP00000001953,9823.ENSSSCP00000002699,9823.ENSSSCP00000004030,9823.ENSSSCP00000004063,9823.ENSSSCP00000004398,9823.ENSSSCP00000004726,9823.ENSSSCP00000004933,9823.ENSSSCP00000005273,9823.ENSSSCP000…	BTBD11,RACGAP1,M6PR,ANO6,ANKS1B,MLC1,RANBP9,DAXX,IL16,GSC,CDH2,MCOLN2,CNKSR3,SOBP,RORA,RNF152,SMAD6,SHB,KCNQ3,WASHC5,SYBU,TRPA1,IGSF9,KCNN3,GNAI3,TASP1,TP53RK,ZMYND8,LMTK2,SOS1,XKR6,MYO1H,SEC24C,SLIT1,TAF3,PTPRG,DSCAM,SMC1A,NAP1L2,OSBP,C1QTNF4,NAT10,ABCC8,C3,TBCA,PDLIM4,IL17B,CAMK2A,PDGFD,SP4,PTPN14,ACTR3,EPHA4,SPATA3,EXOC4,KCP,MDFIC,CARD14,JUP,CCR7,TTLL6,PRPF8,MYH10,EIF2S2,TUBGCP5,RAPGEF3,ADCY5,…
GO Function	GO:0043167	Ion binding	159	5070	0.13	0.0051	9823.ENSSSCP00000000230,9823.ENSSSCP00000000845,9823.ENSSSCP00000002576,9823.ENSSSCP00000002717,9823.ENSSSCP00000004030,9823.ENSSSCP00000004057,9823.ENSSSCP00000004501,9823.ENSSSCP00000004726,9823.ENSSSCP00000004933,9823.ENSSSCP00000005245,9823.ENSSSCP00000005273,9823.ENSSSCP00000005325,9823.ENSSSCP00000006378,9823.ENSSSCP00000006660,9823.ENSSSCP00000006964,9823.ENSSSCP00000007177,9823.ENSSSCP000…	RACGAP1,ADAMTS20,EIF2B2,CYP46A1,CDH2,PIK3C3,PDE7B,SOBP,RORA,C18orf63,RNF152,SMAD6,SQLE,PLAG1,PMVK,MAN1A2,GNAI3,SPTLC3,ZNF133,TP53RK,ZMYND8,CYP2W1,LMTK2,KCNIP3,CIB4,NSD2,TRPC3,CPB2,TAOK3,KSR2,MYO1H,SEC24C,SLIT1,CRB1,TAF3,EXOG,SMC1A,CAPN1,NAT10,ABCC8,CSNK1G3,PDLIM4,CAMK2A,C11orf54,GTPBP10,CACNA1E,ACTR3,LOC100154782,EPHA4,SPATA3,ADAP2,MYH10,EIF2S2,ADCY5,GGTA1P,ULK4,TGM3,LRP1B,PHC1,PCLO,HUNK,HIPK2,FA…
GO Function	GO:0005488	Binding	356	13256	0.07	0.00099	9823.ENSSSCP00000000169,9823.ENSSSCP00000000230,9823.ENSSSCP00000000703,9823.ENSSSCP00000000845,9823.ENSSSCP00000000856,9823.ENSSSCP00000000944,9823.ENSSSCP00000001046,9823.ENSSSCP00000001127,9823.ENSSSCP00000001638,9823.ENSSSCP00000001953,9823.ENSSSCP00000002576,9823.ENSSSCP00000002699,9823.ENSSSCP00000002717,9823.ENSSSCP00000004030,9823.ENSSSCP00000004057,9823.ENSSSCP00000004063,9823.ENSSSCP000…	BTBD11,RACGAP1,M6PR,ADAMTS20,ANO6,ANKS1B,MLC1,RANBP9,DAXX,IL16,EIF2B2,GSC,CYP46A1,CDH2,PIK3C3,MCOLN2,CNKSR3,PDE7B,SOBP,GTF3C6,RORA,C18orf63,RNF152,SMAD6,SHB,KCNQ3,WASHC5,SQLE,SYBU,TRPA1,PLAG1,IGSF9,PMVK,KCNN3,MAN1A2,GNAI3,SPTLC3,TASP1,ZNF133,NOL4L,BPIFB1,TP53RK,ZMYND8,CYP2W1,LMTK2,GALNT17,KCNIP3,SOS1,SLC4A1AP,CIB4,NSD2,TRPC3,RUBCNL,CPB2,PNMA2,XKR6,TAOK3,KSR2,MYO1H,SEC24C,SLIT1,CRB1,TAF3,ITIH2,CPN…
GO Component	GO:0031901	Early endosome membrane	11	100	0.68	0.006	9823.ENSSSCP00000015185,9823.ENSSSCP00000017193,9823.ENSSSCP00000028254,9823.ENSSSCP00000034009,9823.ENSSSCP00000039221,9823.ENSSSCP00000050994,9823.ENSSSCP00000053955,9823.ENSSSCP00000056491,9823.ENSSSCP00000062604,9823.ENSSSCP00000063977,9823.ENSSSCP00000067945	PDLIM4,EPHA4,SLC39A14,DNAJC13,TMEM30A,STAM2,LITAF,ZFYVE9,ATP9A,MARCHF3,OCRL
GO Component	GO:0030027	Lamellipodium	15	150	0.64	0.0013	9823.ENSSSCP00000004030,9823.ENSSSCP00000015185,9823.ENSSSCP00000016650,9823.ENSSSCP00000020148,9823.ENSSSCP00000023886,9823.ENSSSCP00000025103,9823.ENSSSCP00000028043,9823.ENSSSCP00000037329,9823.ENSSSCP00000037920,9823.ENSSSCP00000040501,9823.ENSSSCP00000045785,9823.ENSSSCP00000055128,9823.ENSSSCP00000058082,9823.ENSSSCP00000070230,9823.ENSSSCP00000073057	CDH2,PDLIM4,ACTR3,RAPGEF3,ARHGAP31,ACTN1,IQGAP2,PTPRM,ABI2,MYLK,RHOA,SYNE2,PALLD,RAC2,MYO10
GO Component	GO:0030175	Filopodium	8	79	0.64	0.0483	9823.ENSSSCP00000020148,9823.ENSSSCP00000022768,9823.ENSSSCP00000028043,9823.ENSSSCP00000037920,9823.ENSSSCP00000055128,9823.ENSSSCP00000067895,9823.ENSSSCP00000068487,9823.ENSSSCP00000073057	RAPGEF3,GPM6A,IQGAP2,ABI2,SYNE2,UTRN,FGF13,MYO10
GO Component	GO:0098978	Glutamatergic synapse	15	213	0.49	0.0188	9823.ENSSSCP00000012983,9823.ENSSSCP00000014129,9823.ENSSSCP00000016686,9823.ENSSSCP00000017193,9823.ENSSSCP00000020204,9823.ENSSSCP00000022823,9823.ENSSSCP00000025103,9823.ENSSSCP00000045785,9823.ENSSSCP00000046304,9823.ENSSSCP00000047147,9823.ENSSSCP00000051186,9823.ENSSSCP00000052575,9823.ENSSSCP00000064664,9823.ENSSSCP00000064694,9823.ENSSSCP00000069677	IL1RAPL1,SLC1A2,DLGAP2,EPHA4,ADORA2B,PCLO,ACTN1,RHOA,CADPS2,GRIK3,DGKB,IL1RAPL2,FBXL20,LRRC4C,OPHN1
GO Component	GO:0031252	Cell leading edge	19	303	0.44	0.0138	9823.ENSSSCP00000004030,9823.ENSSSCP00000014129,9823.ENSSSCP00000015185,9823.ENSSSCP00000016650,9823.ENSSSCP00000020148,9823.ENSSSCP00000023886,9823.ENSSSCP00000025103,9823.ENSSSCP00000028043,9823.ENSSSCP00000037329,9823.ENSSSCP00000037920,9823.ENSSSCP00000040412,9823.ENSSSCP00000040501,9823.ENSSSCP00000044112,9823.ENSSSCP00000045785,9823.ENSSSCP00000055128,9823.ENSSSCP00000058082,9823.ENSSSCP000…	CDH2,SLC1A2,PDLIM4,ACTR3,RAPGEF3,ARHGAP31,ACTN1,IQGAP2,PTPRM,ABI2,PSD3,MYLK,STX4,RHOA,SYNE2,PALLD,AAK1,RAC2,MYO10
GO Component	GO:0005769	Early endosome	18	291	0.43	0.0191	9823.ENSSSCP00000001046,9823.ENSSSCP00000006377,9823.ENSSSCP00000008120,9823.ENSSSCP00000015185,9823.ENSSSCP00000017193,9823.ENSSSCP00000028254,9823.ENSSSCP00000032723,9823.ENSSSCP00000034009,9823.ENSSSCP00000039221,9823.ENSSSCP00000050994,9823.ENSSSCP00000053955,9823.ENSSSCP00000055022,9823.ENSSSCP00000056491,9823.ENSSSCP00000062604,9823.ENSSSCP00000063977,9823.ENSSSCP00000067945,9823.ENSSSCP000…	MLC1,WASHC5,LMTK2,PDLIM4,EPHA4,SLC39A14,UVRAG,DNAJC13,TMEM30A,STAM2,LITAF,RAB38,ZFYVE9,ATP9A,MARCHF3,OCRL,CLCN4,RASGEF1B
GO Component	GO:0045202	Synapse	57	964	0.41	1.38e-07	9823.ENSSSCP00000002717,9823.ENSSSCP00000004030,9823.ENSSSCP00000004501,9823.ENSSSCP00000006819,9823.ENSSSCP00000009045,9823.ENSSSCP00000012816,9823.ENSSSCP00000012983,9823.ENSSSCP00000014129,9823.ENSSSCP00000014531,9823.ENSSSCP00000015185,9823.ENSSSCP00000015374,9823.ENSSSCP00000015795,9823.ENSSSCP00000016478,9823.ENSSSCP00000016653,9823.ENSSSCP00000016686,9823.ENSSSCP00000017193,9823.ENSSSCP000…	CYP46A1,CDH2,PDE7B,IGSF9,SOS1,TIAM1,IL1RAPL1,SLC1A2,OLFM2,PDLIM4,CAMK2A,CAPN5,CACNA1E,LOC100154782,DLGAP2,EPHA4,EXOC4,ADORA2B,SLC3A2,GPM6A,PCLO,ACTN1,GRIN2B,SLC17A8,PTPRN2,LOC100624109,STON2,LRP8,SPOCK1,BRAF,MYO9A,GPC6,TANC2,STX4,RHOA,CADPS2,GRIK3,VDAC1,DGKB,IL1RAPL2,CHRM2,CEP112,ADGRB1,PHACTR1,CLN8,DOC2B,UNC13C,PRKN,AAK1,FBXL20,LRRC4C,UTRN,FRMPD4,OPHN1,CLCN4,RIMS2,SDK1
GO Component	GO:0098793	Presynapse	21	352	0.41	0.0129	9823.ENSSSCP00000002717,9823.ENSSSCP00000004030,9823.ENSSSCP00000014129,9823.ENSSSCP00000017193,9823.ENSSSCP00000022823,9823.ENSSSCP00000032227,9823.ENSSSCP00000033441,9823.ENSSSCP00000033925,9823.ENSSSCP00000035615,9823.ENSSSCP00000044112,9823.ENSSSCP00000046304,9823.ENSSSCP00000047147,9823.ENSSSCP00000055914,9823.ENSSSCP00000055973,9823.ENSSSCP00000055975,9823.ENSSSCP00000061874,9823.ENSSSCP000…	CYP46A1,CDH2,SLC1A2,EPHA4,PCLO,SLC17A8,LOC100624109,STON2,BRAF,STX4,CADPS2,GRIK3,CLN8,DOC2B,UNC13C,PRKN,AAK1,FBXL20,OPHN1,CLCN4,RIMS2
GO Component	GO:0030424	Axon	24	421	0.39	0.0091	9823.ENSSSCP00000003849,9823.ENSSSCP00000006363,9823.ENSSSCP00000006434,9823.ENSSSCP00000006819,9823.ENSSSCP00000006945,9823.ENSSSCP00000012852,9823.ENSSSCP00000014129,9823.ENSSSCP00000017193,9823.ENSSSCP00000017529,9823.ENSSSCP00000022768,9823.ENSSSCP00000022823,9823.ENSSSCP00000027970,9823.ENSSSCP00000034336,9823.ENSSSCP00000038105,9823.ENSSSCP00000038982,9823.ENSSSCP00000039643,9823.ENSSSCP000…	NCMAP,KCNQ3,SYBU,IGSF9,HCN3,DSCAM,SLC1A2,EPHA4,EXOC4,GPM6A,PCLO,CTNNA2,SPOCK1,MYO9A,NRCAM,NAV1,IL1RAPL2,UNC13C,PALLD,KATNB1,AAK1,FGF13,OPHN1,LRIG2
GO Component	GO:0030054	Cell junction	81	1510	0.37	4.94e-09	9823.ENSSSCP00000001953,9823.ENSSSCP00000002717,9823.ENSSSCP00000004030,9823.ENSSSCP00000004501,9823.ENSSSCP00000006819,9823.ENSSSCP00000007395,9823.ENSSSCP00000009045,9823.ENSSSCP00000009842,9823.ENSSSCP00000011618,9823.ENSSSCP00000012816,9823.ENSSSCP00000012983,9823.ENSSSCP00000013959,9823.ENSSSCP00000014129,9823.ENSSSCP00000014531,9823.ENSSSCP00000015185,9823.ENSSSCP00000015374,9823.ENSSSCP000…	IL16,CYP46A1,CDH2,PDE7B,IGSF9,CLCA2,SOS1,ARHGAP24,CRB1,TIAM1,IL1RAPL1,OSBP,SLC1A2,OLFM2,PDLIM4,CAMK2A,CAPN5,CACNA1E,ACTR3,LOC100154782,DLGAP2,EPHA4,EXOC4,TNS3,JUP,ADORA2B,SLC3A2,GPM6A,PCLO,ACTN1,DCHS2,CTNNA2,NHS,PATJ,GRIN2B,SLC17A8,PTPRN2,LOC100624109,DST,ITK,STON2,LRP8,SPOCK1,BRAF,PTPRM,ABI2,MYO9A,GPC6,TANC2,STX4,RHOA,CADPS2,GRIK3,VDAC1,MORC4,DGKB,ITGA11,IL1RAPL2,CHRM2,CEP112,ADGRB1,SYNE2,PHACTR…
GO Component	GO:0098794	Postsynapse	21	404	0.35	0.046	9823.ENSSSCP00000002717,9823.ENSSSCP00000004030,9823.ENSSSCP00000009045,9823.ENSSSCP00000015185,9823.ENSSSCP00000015374,9823.ENSSSCP00000016686,9823.ENSSSCP00000017193,9823.ENSSSCP00000022768,9823.ENSSSCP00000022823,9823.ENSSSCP00000032116,9823.ENSSSCP00000033441,9823.ENSSSCP00000044111,9823.ENSSSCP00000045785,9823.ENSSSCP00000047147,9823.ENSSSCP00000052575,9823.ENSSSCP00000053072,9823.ENSSSCP000…	CYP46A1,CDH2,SOS1,PDLIM4,CAMK2A,DLGAP2,EPHA4,GPM6A,PCLO,GRIN2B,LOC100624109,TANC2,RHOA,GRIK3,IL1RAPL2,CHRM2,ADGRB1,LRRC4C,UTRN,FRMPD4,OPHN1
GO Component	GO:0070161	Anchoring junction	38	767	0.33	0.0027	9823.ENSSSCP00000001953,9823.ENSSSCP00000004030,9823.ENSSSCP00000009842,9823.ENSSSCP00000011618,9823.ENSSSCP00000015185,9823.ENSSSCP00000016650,9823.ENSSSCP00000017715,9823.ENSSSCP00000018469,9823.ENSSSCP00000022768,9823.ENSSSCP00000022823,9823.ENSSSCP00000025103,9823.ENSSSCP00000027513,9823.ENSSSCP00000027970,9823.ENSSSCP00000032058,9823.ENSSSCP00000032116,9823.ENSSSCP00000032726,9823.ENSSSCP000…	IL16,CDH2,ARHGAP24,CRB1,PDLIM4,ACTR3,TNS3,JUP,GPM6A,PCLO,ACTN1,DCHS2,CTNNA2,PATJ,GRIN2B,PTPRN2,LOC100624109,DST,ITK,STON2,PTPRM,ABI2,RHOA,GRIK3,MORC4,ITGA11,CHRM2,ADGRB1,SYNE2,PHACTR1,BCAR3,PALLD,FRMD4A,DLG2,AAK1,UTRN,GRHL2,RIMS2
GO Component	GO:0043005	Neuron projection	47	967	0.32	0.00096	9823.ENSSSCP00000002717,9823.ENSSSCP00000003849,9823.ENSSSCP00000004030,9823.ENSSSCP00000006363,9823.ENSSSCP00000006434,9823.ENSSSCP00000006819,9823.ENSSSCP00000006945,9823.ENSSSCP00000006973,9823.ENSSSCP00000011618,9823.ENSSSCP00000012852,9823.ENSSSCP00000014129,9823.ENSSSCP00000015185,9823.ENSSSCP00000015374,9823.ENSSSCP00000016653,9823.ENSSSCP00000017193,9823.ENSSSCP00000017529,9823.ENSSSCP000…	CYP46A1,NCMAP,CDH2,KCNQ3,SYBU,IGSF9,HCN3,KCNN3,CRB1,DSCAM,SLC1A2,PDLIM4,CAMK2A,LOC100154782,EPHA4,EXOC4,GPM6A,PCLO,RPGR,CTNNA2,STON2,STAU1,SPOCK1,BRAF,MYO9A,NRCAM,TMEM30A,NAV1,SLC12A2,TANC2,STX4,RHOA,IL1RAPL2,CHRM2,ADGRB1,UNC13C,PALLD,CDH13,PRKN,KATNB1,AAK1,OCRL,FGF13,FRMPD4,OPHN1,TENM2,LRIG2
GO Component	GO:0098590	Plasma membrane region	38	880	0.27	0.0191	9823.ENSSSCP00000000230,9823.ENSSSCP00000001046,9823.ENSSSCP00000004030,9823.ENSSSCP00000009951,9823.ENSSSCP00000014129,9823.ENSSSCP00000015185,9823.ENSSSCP00000017193,9823.ENSSSCP00000021299,9823.ENSSSCP00000023321,9823.ENSSSCP00000028254,9823.ENSSSCP00000032116,9823.ENSSSCP00000033441,9823.ENSSSCP00000034138,9823.ENSSSCP00000039221,9823.ENSSSCP00000040412,9823.ENSSSCP00000040501,9823.ENSSSCP000…	RACGAP1,MLC1,CDH2,SLC7A1,SLC1A2,PDLIM4,EPHA4,SLC3A2,SCNN1B,SLC39A14,GRIN2B,LOC100624109,LRP8,TMEM30A,PSD3,MYLK,SLC12A2,UPK3A,STX4,SLC30A5,RHOA,GRIK3,ITPK1,IL1RAPL2,ANO1,CHRM2,TSHR,SYNE2,UNC13C,CDH13,AAK1,SLC4A5,LRRC4C,UTRN,ABCC3,RIMS2,MYO10,STK26
GO Component	GO:0005794	Golgi apparatus	50	1188	0.26	0.006	9823.ENSSSCP00000000703,9823.ENSSSCP00000005325,9823.ENSSSCP00000006343,9823.ENSSSCP00000007177,9823.ENSSSCP00000007279,9823.ENSSSCP00000007296,9823.ENSSSCP00000007942,9823.ENSSSCP00000008120,9823.ENSSSCP00000008254,9823.ENSSSCP00000008669,9823.ENSSSCP00000008727,9823.ENSSSCP00000011949,9823.ENSSSCP00000012215,9823.ENSSSCP00000012870,9823.ENSSSCP00000013959,9823.ENSSSCP00000014248,9823.ENSSSCP000…	M6PR,SMAD6,TRAPPC9,MAN1A2,GNAI3,CLCC1,ZMYND8,LMTK2,GALNT17,KCNIP3,CHST10,TBC1D5,IL17RD,POFUT2,OSBP,GALNT18,SERINC5,FAM71B,LOC110255214,GGTA1P,RPGR,CAMSAP2,NHS,ATP11C,GLT8D2,TMEM30A,GALNT2,GALNT9,GBGT1,CCDC91,SLC30A5,CADPS2,CSGALNACT1,ALX1,ACSL3,LITAF,RAB38,SYNRG,PREPL,PRKN,ATP9A,B3GNT2,BICD1,COG5,DYM,OCRL,CLEC16A,WDR44,CLCN4,STK26
GO Component	GO:0120025	Plasma membrane bounded cell projection	70	1705	0.25	0.00096	9823.ENSSSCP00000001050,9823.ENSSSCP00000002717,9823.ENSSSCP00000003849,9823.ENSSSCP00000004030,9823.ENSSSCP00000006136,9823.ENSSSCP00000006363,9823.ENSSSCP00000006434,9823.ENSSSCP00000006819,9823.ENSSSCP00000006945,9823.ENSSSCP00000006973,9823.ENSSSCP00000010602,9823.ENSSSCP00000011618,9823.ENSSSCP00000012852,9823.ENSSSCP00000014129,9823.ENSSSCP00000015185,9823.ENSSSCP00000015374,9823.ENSSSCP000…	TTLL8,CYP46A1,NCMAP,CDH2,CFAP77,KCNQ3,SYBU,IGSF9,HCN3,KCNN3,MYO1H,CRB1,DSCAM,SLC1A2,PDLIM4,CAMK2A,ACTR3,LOC100154782,EPHA4,EXOC4,TTLL6,RAPGEF3,ADCY5,GPM6A,PCLO,RPGR,ARHGAP31,ACTN1,CTNNA2,IQGAP2,STON2,STAU1,SPOCK1,BRAF,PTPRM,ABI2,MYO9A,NRCAM,TMEM30A,NAV1,PSD3,MYLK,SLC12A2,CEP170,TANC2,STX4,RHOA,SPAG16,ODF2L,IL1RAPL2,DZIP1,CHRM2,DCDC2C,ADGRB1,SYNE2,UNC13C,PALLD,CDH13,PRKN,KATNB1,AAK1,UTRN,OCRL,FGF1…
GO Component	GO:0042995	Cell projection	71	1777	0.24	0.0013	9823.ENSSSCP00000001050,9823.ENSSSCP00000002717,9823.ENSSSCP00000003849,9823.ENSSSCP00000004030,9823.ENSSSCP00000006136,9823.ENSSSCP00000006363,9823.ENSSSCP00000006434,9823.ENSSSCP00000006819,9823.ENSSSCP00000006945,9823.ENSSSCP00000006973,9823.ENSSSCP00000010602,9823.ENSSSCP00000011618,9823.ENSSSCP00000012852,9823.ENSSSCP00000014129,9823.ENSSSCP00000015185,9823.ENSSSCP00000015374,9823.ENSSSCP000…	TTLL8,CYP46A1,NCMAP,CDH2,CFAP77,KCNQ3,SYBU,IGSF9,HCN3,KCNN3,MYO1H,CRB1,DSCAM,SLC1A2,PDLIM4,CAMK2A,ACTR3,LOC100154782,EPHA4,EXOC4,TTLL6,RAPGEF3,ADCY5,GPM6A,PCLO,RPGR,ARHGAP31,ACTN1,CTNNA2,IQGAP2,OGT,STON2,STAU1,SPOCK1,BRAF,PTPRM,ABI2,MYO9A,NRCAM,TMEM30A,NAV1,PSD3,MYLK,SLC12A2,CEP170,TANC2,STX4,RHOA,SPAG16,ODF2L,IL1RAPL2,DZIP1,CHRM2,DCDC2C,ADGRB1,SYNE2,UNC13C,PALLD,CDH13,PRKN,KATNB1,AAK1,UTRN,OCRL,…
GO Component	GO:0005856	Cytoskeleton	70	1961	0.19	0.0188	9823.ENSSSCP00000000230,9823.ENSSSCP00000001050,9823.ENSSSCP00000006434,9823.ENSSSCP00000006660,9823.ENSSSCP00000007176,9823.ENSSSCP00000007279,9823.ENSSSCP00000010602,9823.ENSSSCP00000013117,9823.ENSSSCP00000014993,9823.ENSSSCP00000015014,9823.ENSSSCP00000015185,9823.ENSSSCP00000016521,9823.ENSSSCP00000016650,9823.ENSSSCP00000018215,9823.ENSSSCP00000018469,9823.ENSSSCP00000019055,9823.ENSSSCP000…	RACGAP1,TTLL8,SYBU,PLAG1,TENT5C,GNAI3,MYO1H,SMC1A,TBCA,SERINC5,PDLIM4,PTPN14,ACTR3,EVPL,JUP,MYH10,TUBGCP5,EVI5,RAPGEF3,ADCY5,PCLO,KRT23,CAMSAP2,ACTN1,KIF26B,CTNNA2,ZNF131,PATJ,UVRAG,MAP7D3,CDC14B,ABI2,MYO9A,MAD1L1,NAV1,MYLK,CORIN,NUAK1,ATXN7L1,CEP170,RFLNB,RHOA,PTPN3,FRMD3,SPAG16,ODF2L,DYNC1I1,MPRIP,DZIP1,CEP112,ITPKB,DCDC2C,SYNE2,EHBP1,PIK3R4,PALLD,FRMD4A,CEP350,PREPL,KATNB1,BICD1,NDC1,UTRN,FGF1…
GO Component	GO:0012505	Endomembrane system	112	3314	0.17	0.0031	9823.ENSSSCP00000000703,9823.ENSSSCP00000001046,9823.ENSSSCP00000002717,9823.ENSSSCP00000004057,9823.ENSSSCP00000004063,9823.ENSSSCP00000005325,9823.ENSSSCP00000006343,9823.ENSSSCP00000006377,9823.ENSSSCP00000006378,9823.ENSSSCP00000007177,9823.ENSSSCP00000007279,9823.ENSSSCP00000007296,9823.ENSSSCP00000007395,9823.ENSSSCP00000007534,9823.ENSSSCP00000007942,9823.ENSSSCP00000008062,9823.ENSSSCP000…	M6PR,MLC1,CYP46A1,PIK3C3,MCOLN2,SMAD6,TRAPPC9,WASHC5,SQLE,MAN1A2,GNAI3,CLCC1,CLCA2,SPTLC3,ZMYND8,CYP2W1,LMTK2,GALNT17,KCNIP3,CHST10,SEC24C,TAF3,TBC1D5,IL17RD,POFUT2,OSBP,GALNT18,SERINC5,PDLIM4,EPHA4,CREB3L2,FAM71B,LOC110255214,ATG2A,GGTA1P,BNIP3,RPGR,CAMSAP2,SLC39A14,SRPX,NHS,EDA,ATP11C,SLC17A8,UVRAG,PTPRN2,STON2,STAU1,DNAJC13,GLT8D2,CAMK1G,KTN1,DPY19L3,ATP10B,MAD1L1,TMEM30A,GALNT2,AGPAT3,NCK2,UP…
GO Component	GO:0005886	Plasma membrane	156	5312	0.11	0.0289	9823.ENSSSCP00000000230,9823.ENSSSCP00000000856,9823.ENSSSCP00000001046,9823.ENSSSCP00000001953,9823.ENSSSCP00000003849,9823.ENSSSCP00000004030,9823.ENSSSCP00000004519,9823.ENSSSCP00000006363,9823.ENSSSCP00000006597,9823.ENSSSCP00000006819,9823.ENSSSCP00000006945,9823.ENSSSCP00000006973,9823.ENSSSCP00000007279,9823.ENSSSCP00000007395,9823.ENSSSCP00000008120,9823.ENSSSCP00000008669,9823.ENSSSCP000…	RACGAP1,ANO6,MLC1,IL16,NCMAP,CDH2,LOC100153216,KCNQ3,TRPA1,IGSF9,HCN3,KCNN3,GNAI3,CLCA2,LMTK2,KCNIP3,SOS1,SLC4A1AP,OTOP1,TRPC3,SLC7A1,XKR6,KSR2,MYO1H,CRB1,CPNE4,TIAM1,DSCAM,IL1RAPL1,CAPN1,OSBP,LOC100513843,SLC1A2,ABCC8,SERINC5,CSNK1G3,PDLIM4,CACNA1E,LOC100154782,EPHA4,TRPM8,RAMP1,EXOC4,EVPL,JUP,CCR7,ADAP2,RAPGEF3,ADORA2B,ADCY5,FSHR,CPNE8,SLC3A2,GPM6A,SCNN1B,SLC4A3,DGKG,ACTN1,MARCHF7,KLF13,CNTNAP4…
GO Component	GO:0071944	Cell periphery	167	5718	0.1	0.0218	9823.ENSSSCP00000000230,9823.ENSSSCP00000000845,9823.ENSSSCP00000000856,9823.ENSSSCP00000001046,9823.ENSSSCP00000001953,9823.ENSSSCP00000003849,9823.ENSSSCP00000004030,9823.ENSSSCP00000004519,9823.ENSSSCP00000006349,9823.ENSSSCP00000006363,9823.ENSSSCP00000006597,9823.ENSSSCP00000006819,9823.ENSSSCP00000006945,9823.ENSSSCP00000006973,9823.ENSSSCP00000007279,9823.ENSSSCP00000007395,9823.ENSSSCP000…	RACGAP1,ADAMTS20,ANO6,MLC1,IL16,NCMAP,CDH2,LOC100153216,COL22A1,KCNQ3,TRPA1,IGSF9,HCN3,KCNN3,GNAI3,CLCA2,LMTK2,KCNIP3,SOS1,SLC4A1AP,OTOP1,TRPC3,SLC7A1,XKR6,KSR2,MYO1H,CRB1,CPNE4,TIAM1,DSCAM,IL1RAPL1,CAPN1,OSBP,LOC100513843,SLC1A2,NAV2,ABCC8,SERINC5,CSNK1G3,PDLIM4,CACNA1E,LOC100154782,EPHA4,TRPM8,RAMP1,EXOC4,EVPL,JUP,CCR7,ADAP2,RAPGEF3,ADORA2B,ADCY5,FSHR,CPNE8,SLC3A2,GFOD2,GPM6A,PCLO,SCNN1B,SLC4A3…
GO Component	GO:0005737	Cytoplasm	285	10207	0.08	0.0013	9823.ENSSSCP00000000703,9823.ENSSSCP00000000856,9823.ENSSSCP00000000944,9823.ENSSSCP00000001046,9823.ENSSSCP00000001050,9823.ENSSSCP00000001127,9823.ENSSSCP00000001638,9823.ENSSSCP00000001912,9823.ENSSSCP00000001953,9823.ENSSSCP00000002576,9823.ENSSSCP00000002579,9823.ENSSSCP00000002717,9823.ENSSSCP00000004030,9823.ENSSSCP00000004057,9823.ENSSSCP00000004063,9823.ENSSSCP00000004142,9823.ENSSSCP000…	M6PR,ANO6,ANKS1B,MLC1,TTLL8,RANBP9,DAXX,HYKK,IL16,EIF2B2,ACYP1,CYP46A1,CDH2,PIK3C3,MCOLN2,FGGY,CNKSR3,PDE7B,RNF152,SMAD6,SHB,TRAPPC9,WASHC5,SQLE,SYBU,PLAG1,PMVK,KCNN3,TENT5C,MAN1A2,GNAI3,CLCC1,CLCA2,SPTLC3,TASP1,NOL4L,TP53RK,ZMYND8,CYP2W1,LMTK2,GALNT17,KCNIP3,CHST10,SOS1,STPG2,CAB39L,LRCH1,RUBCNL,TAOK3,KSR2,SEC24C,ECHDC3,TBC1D5,EXOG,IL17RD,TIAM1,POFUT2,SMC1A,CAPN1,OSBP,GALNT18,OLFM2,TBCA,SERINC5,…
GO Component	GO:0016020	Membrane	267	9674	0.08	0.006	9823.ENSSSCP00000000169,9823.ENSSSCP00000000230,9823.ENSSSCP00000000703,9823.ENSSSCP00000000856,9823.ENSSSCP00000001046,9823.ENSSSCP00000001953,9823.ENSSSCP00000002717,9823.ENSSSCP00000003849,9823.ENSSSCP00000004030,9823.ENSSSCP00000004057,9823.ENSSSCP00000004063,9823.ENSSSCP00000004398,9823.ENSSSCP00000004519,9823.ENSSSCP00000005273,9823.ENSSSCP00000005283,9823.ENSSSCP00000006363,9823.ENSSSCP000…	BTBD11,RACGAP1,M6PR,ANO6,MLC1,IL16,CYP46A1,NCMAP,CDH2,PIK3C3,MCOLN2,CNKSR3,LOC100153216,RNF152,LOC100627702,KCNQ3,SQLE,SYBU,TRPA1,IGSF9,HCN3,KCNN3,MAN1A2,GNAI3,CLCC1,CLCA2,SPTLC3,CYP2W1,LMTK2,GALNT17,KCNIP3,CHST10,SOS1,SLC4A1AP,OTOP1,TRPC3,SLC7A1,LRCH1,RUBCNL,XKR6,KSR2,MYO1H,SEC24C,CRB1,TAF3,SUSD4,CPNE4,TBC1D5,EXOG,IL17RD,PTPRG,TMEM45A,TIAM1,DSCAM,IL1RAPL1,SMC1A,CAPN1,OSBP,LOC100513843,SLC1A2,ABC…
GO Component	GO:0005622	Intracellular anatomical structure	355	13757	0.05	0.0155	9823.ENSSSCP00000000230,9823.ENSSSCP00000000703,9823.ENSSSCP00000000856,9823.ENSSSCP00000000944,9823.ENSSSCP00000001046,9823.ENSSSCP00000001050,9823.ENSSSCP00000001127,9823.ENSSSCP00000001638,9823.ENSSSCP00000001912,9823.ENSSSCP00000001953,9823.ENSSSCP00000002576,9823.ENSSSCP00000002579,9823.ENSSSCP00000002699,9823.ENSSSCP00000002717,9823.ENSSSCP00000004030,9823.ENSSSCP00000004057,9823.ENSSSCP000…	RACGAP1,M6PR,ANO6,ANKS1B,MLC1,TTLL8,RANBP9,DAXX,HYKK,IL16,EIF2B2,ACYP1,GSC,CYP46A1,CDH2,PIK3C3,MCOLN2,FGGY,CNKSR3,PDE7B,SOBP,GTF3C6,RORA,C18orf63,RNF152,SMAD6,SHB,TRAPPC9,WASHC5,SQLE,SYBU,PLAG1,PMVK,KCNN3,TENT5C,MAN1A2,GNAI3,CLCC1,CLCA2,SPTLC3,TASP1,ZNF133,NOL4L,TP53RK,ZMYND8,CYP2W1,LMTK2,GALNT17,KCNIP3,CHST10,SOS1,SLC4A1AP,NSD2,STPG2,CAB39L,LRCH1,RUBCNL,PNMA2,TAOK3,KSR2,MYO1H,SEC24C,ECHDC3,TAF3,…
GO Component	GO:0110165	Cellular anatomical entity	485	19755	0.03	1.22e-07	9823.ENSSSCP00000000169,9823.ENSSSCP00000000230,9823.ENSSSCP00000000703,9823.ENSSSCP00000000845,9823.ENSSSCP00000000856,9823.ENSSSCP00000000944,9823.ENSSSCP00000001046,9823.ENSSSCP00000001050,9823.ENSSSCP00000001127,9823.ENSSSCP00000001638,9823.ENSSSCP00000001912,9823.ENSSSCP00000001953,9823.ENSSSCP00000002576,9823.ENSSSCP00000002579,9823.ENSSSCP00000002699,9823.ENSSSCP00000002717,9823.ENSSSCP000…	BTBD11,RACGAP1,M6PR,ADAMTS20,ANO6,ANKS1B,MLC1,TTLL8,RANBP9,DAXX,HYKK,IL16,EIF2B2,ACYP1,GSC,CYP46A1,WDR88,NCMAP,CDH2,PIK3C3,MCOLN2,FGGY,CNKSR3,PDE7B,LOC100153216,SOBP,GTF3C6,RORA,C18orf63,RNF152,LOC100627702,SMAD6,SHB,CFAP77,TRAPPC9,COL22A1,KCNQ3,WASHC5,SQLE,SYBU,TRPA1,PLAG1,IGSF9,HCN3,PMVK,KCNN3,TENT5C,MAN1A2,GNAI3,CLCC1,CLCA2,SPTLC3,TASP1,ZNF133,NOL4L,BPIFB1,TP53RK,ZMYND8,CYP2W1,LMTK2,GALNT17,KC…
TISSUES	BTO:0000227	Central nervous system	102	2587	0.23	3.42e-05	9823.ENSSSCP00000000944,9823.ENSSSCP00000001127,9823.ENSSSCP00000002576,9823.ENSSSCP00000002579,9823.ENSSSCP00000002717,9823.ENSSSCP00000004742,9823.ENSSSCP00000006343,9823.ENSSSCP00000006363,9823.ENSSSCP00000007556,9823.ENSSSCP00000007942,9823.ENSSSCP00000008254,9823.ENSSSCP00000008669,9823.ENSSSCP00000009045,9823.ENSSSCP00000010602,9823.ENSSSCP00000011201,9823.ENSSSCP00000012239,9823.ENSSSCP000…	ANKS1B,RANBP9,EIF2B2,ACYP1,CYP46A1,GTF3C6,TRAPPC9,KCNQ3,ZNF133,ZMYND8,GALNT17,KCNIP3,SOS1,MYO1H,SLIT1,PTPRG,TIAM1,DSCAM,NAP1L2,C1QTNF4,SLC1A2,NAV2,GALNT18,CACNA1E,ACTR3,DLGAP2,RAMP1,NOL11,PLD5,TUBGCP5,GPM6A,PCLO,FAM13A,CAMSAP2,ZNF704,CNTNAP4,NCALD,HPCAL1,PCP4,PLXNA4,GRIN2B,PTPRN2,LOC100624109,ETNK1,STAU1,DNAJC13,RPS6KA2,LMO1,KTN1,MAD1L1,NRCAM,NAV1,AGPAT3,PSD3,SLC25A29,SLC39A12,NUAK1,GNPDA1,GALNT9…
TISSUES	BTO:0001484	Nervous system	106	2726	0.23	3.42e-05	9823.ENSSSCP00000000944,9823.ENSSSCP00000001127,9823.ENSSSCP00000002576,9823.ENSSSCP00000002579,9823.ENSSSCP00000002717,9823.ENSSSCP00000004742,9823.ENSSSCP00000006343,9823.ENSSSCP00000006363,9823.ENSSSCP00000006434,9823.ENSSSCP00000006945,9823.ENSSSCP00000007556,9823.ENSSSCP00000007942,9823.ENSSSCP00000008254,9823.ENSSSCP00000008669,9823.ENSSSCP00000009045,9823.ENSSSCP00000010602,9823.ENSSSCP000…	ANKS1B,RANBP9,EIF2B2,ACYP1,CYP46A1,GTF3C6,TRAPPC9,KCNQ3,SYBU,HCN3,ZNF133,ZMYND8,GALNT17,KCNIP3,SOS1,MYO1H,SLIT1,PTPRG,TIAM1,DSCAM,NAP1L2,C1QTNF4,SLC1A2,NAV2,GALNT18,CACNA1E,ACTR3,DLGAP2,RAMP1,NOL11,PLD5,TUBGCP5,ADORA2B,GPM6A,PCLO,FAM13A,CAMSAP2,ZNF704,CNTNAP4,NCALD,HPCAL1,PCP4,PLXNA4,GRIN2B,PTPRN2,LOC100624109,ETNK1,STAU1,DNAJC13,RPS6KA2,LMO1,KTN1,MAD1L1,NRCAM,NAV1,AGPAT3,PSD3,SLC25A29,SLC39A12,N…
TISSUES	BTO:0000142	Brain	98	2510	0.23	6.97e-05	9823.ENSSSCP00000000944,9823.ENSSSCP00000002576,9823.ENSSSCP00000002579,9823.ENSSSCP00000002717,9823.ENSSSCP00000004742,9823.ENSSSCP00000006343,9823.ENSSSCP00000006363,9823.ENSSSCP00000007556,9823.ENSSSCP00000007942,9823.ENSSSCP00000008254,9823.ENSSSCP00000008669,9823.ENSSSCP00000009045,9823.ENSSSCP00000010602,9823.ENSSSCP00000011201,9823.ENSSSCP00000012239,9823.ENSSSCP00000012816,9823.ENSSSCP000…	ANKS1B,EIF2B2,ACYP1,CYP46A1,GTF3C6,TRAPPC9,KCNQ3,ZNF133,ZMYND8,GALNT17,KCNIP3,SOS1,MYO1H,SLIT1,PTPRG,TIAM1,NAP1L2,C1QTNF4,SLC1A2,NAV2,GALNT18,CACNA1E,ACTR3,DLGAP2,RAMP1,NOL11,PLD5,TUBGCP5,GPM6A,PCLO,FAM13A,CAMSAP2,ZNF704,CNTNAP4,NCALD,HPCAL1,PCP4,PLXNA4,GRIN2B,PTPRN2,LOC100624109,ETNK1,STAU1,DNAJC13,RPS6KA2,LMO1,KTN1,MAD1L1,NRCAM,NAV1,AGPAT3,PSD3,SLC25A29,NUAK1,GALNT9,TANC2,TAFA2,CADPS2,PTPN3,LBR…
TISSUES	BTO:0000282	Head	117	3196	0.2	7.85e-05	9823.ENSSSCP00000000944,9823.ENSSSCP00000002576,9823.ENSSSCP00000002579,9823.ENSSSCP00000002717,9823.ENSSSCP00000004742,9823.ENSSSCP00000004933,9823.ENSSSCP00000006343,9823.ENSSSCP00000006363,9823.ENSSSCP00000006945,9823.ENSSSCP00000007395,9823.ENSSSCP00000007556,9823.ENSSSCP00000007940,9823.ENSSSCP00000007942,9823.ENSSSCP00000008254,9823.ENSSSCP00000008669,9823.ENSSSCP00000009045,9823.ENSSSCP000…	ANKS1B,EIF2B2,ACYP1,CYP46A1,GTF3C6,RORA,TRAPPC9,KCNQ3,HCN3,CLCA2,ZNF133,TP53RK,ZMYND8,GALNT17,KCNIP3,SOS1,OTOP1,MYO1H,SLIT1,PTPRG,TIAM1,NAP1L2,C1QTNF4,SLC1A2,NAV2,GALNT18,CACNA1E,ACTR3,LOC100154782,DLGAP2,RAMP1,CREB3L2,TEN1,NOL11,PLD5,TUBGCP5,GPM6A,PCLO,FAM13A,RPGR,CAMSAP2,ZNF704,CNTNAP4,NCALD,HPCAL1,EDA,PCP4,PLXNA4,TMEM51,GRIN2B,UVRAG,PTPRN2,LOC100624109,ETNK1,STAU1,DNAJC13,LRP8,RPS6KA2,LMO1,CAM…
TISSUES	BTO:0000042	Animal	385	13704	0.09	2.4e-08	9823.ENSSSCP00000000169,9823.ENSSSCP00000000703,9823.ENSSSCP00000000845,9823.ENSSSCP00000000856,9823.ENSSSCP00000000944,9823.ENSSSCP00000001050,9823.ENSSSCP00000001127,9823.ENSSSCP00000002576,9823.ENSSSCP00000002579,9823.ENSSSCP00000002717,9823.ENSSSCP00000004030,9823.ENSSSCP00000004057,9823.ENSSSCP00000004142,9823.ENSSSCP00000004398,9823.ENSSSCP00000004742,9823.ENSSSCP00000004933,9823.ENSSSCP000…	BTBD11,M6PR,ADAMTS20,ANO6,ANKS1B,TTLL8,RANBP9,EIF2B2,ACYP1,CYP46A1,CDH2,PIK3C3,FGGY,CNKSR3,GTF3C6,RORA,RNF152,SMAD6,SHB,TRAPPC9,COL22A1,KCNQ3,SQLE,SYBU,IGSF9,HCN3,PMVK,KCNN3,TENT5C,MAN1A2,GNAI3,CLCC1,CLCA2,ZNF133,BPIFB1,TP53RK,ZMYND8,LMTK2,GALNT17,KCNIP3,SOS1,NSD2,OTOP1,TRPC3,ARHGAP24,SLC7A1,CAB39L,LRCH1,PNMA2,XKR6,TAOK3,KSR2,MYO1H,SEC24C,SLIT1,ECHDC3,TAF3,ITIH2,CPNE4,TBC1D5,EXOG,IL17RD,PTPRG,TME…
TISSUES	BTO:0001489	Whole body	336	11924	0.09	9.32e-06	9823.ENSSSCP00000000169,9823.ENSSSCP00000000703,9823.ENSSSCP00000000845,9823.ENSSSCP00000000856,9823.ENSSSCP00000000944,9823.ENSSSCP00000001050,9823.ENSSSCP00000001127,9823.ENSSSCP00000002576,9823.ENSSSCP00000002579,9823.ENSSSCP00000002717,9823.ENSSSCP00000004030,9823.ENSSSCP00000004057,9823.ENSSSCP00000004142,9823.ENSSSCP00000004742,9823.ENSSSCP00000004933,9823.ENSSSCP00000005325,9823.ENSSSCP000…	BTBD11,M6PR,ADAMTS20,ANO6,ANKS1B,TTLL8,RANBP9,EIF2B2,ACYP1,CYP46A1,CDH2,PIK3C3,FGGY,GTF3C6,RORA,SMAD6,SHB,TRAPPC9,COL22A1,KCNQ3,SQLE,SYBU,HCN3,PMVK,KCNN3,TENT5C,MAN1A2,GNAI3,CLCA2,ZNF133,BPIFB1,TP53RK,ZMYND8,LMTK2,GALNT17,KCNIP3,SOS1,NSD2,OTOP1,TRPC3,ARHGAP24,SLC7A1,CAB39L,PNMA2,TAOK3,KSR2,MYO1H,SEC24C,SLIT1,ECHDC3,TAF3,ITIH2,TBC1D5,EXOG,IL17RD,PTPRG,TMEM45A,TIAM1,DSCAM,SMC1A,NAP1L2,CCDC87,CAPN1,…
TISSUES	BTO:0000000	Tissues, cell types and enzyme sources	391	14081	0.08	3.58e-08	9823.ENSSSCP00000000169,9823.ENSSSCP00000000703,9823.ENSSSCP00000000845,9823.ENSSSCP00000000856,9823.ENSSSCP00000000944,9823.ENSSSCP00000001050,9823.ENSSSCP00000001127,9823.ENSSSCP00000002576,9823.ENSSSCP00000002579,9823.ENSSSCP00000002717,9823.ENSSSCP00000004030,9823.ENSSSCP00000004057,9823.ENSSSCP00000004142,9823.ENSSSCP00000004398,9823.ENSSSCP00000004742,9823.ENSSSCP00000004933,9823.ENSSSCP000…	BTBD11,M6PR,ADAMTS20,ANO6,ANKS1B,TTLL8,RANBP9,EIF2B2,ACYP1,CYP46A1,CDH2,PIK3C3,FGGY,CNKSR3,GTF3C6,RORA,RNF152,SMAD6,SHB,TRAPPC9,COL22A1,KCNQ3,SQLE,SYBU,TRPA1,IGSF9,HCN3,PMVK,KCNN3,TENT5C,MAN1A2,GNAI3,CLCC1,CLCA2,ZNF133,BPIFB1,TP53RK,ZMYND8,LMTK2,GALNT17,KCNIP3,SOS1,NSD2,OTOP1,TRPC3,ARHGAP24,SLC7A1,CAB39L,LRCH1,PNMA2,XKR6,TAOK3,KSR2,MYO1H,SEC24C,SLIT1,ECHDC3,TAF3,ITIH2,CPNE4,TBC1D5,EXOG,IL17RD,PTP…
COMPARTMENTS	GOCC:0030054	Cell junction	40	732	0.38	0.002	9823.ENSSSCP00000001953,9823.ENSSSCP00000004030,9823.ENSSSCP00000009842,9823.ENSSSCP00000012816,9823.ENSSSCP00000014531,9823.ENSSSCP00000015185,9823.ENSSSCP00000015374,9823.ENSSSCP00000015795,9823.ENSSSCP00000016686,9823.ENSSSCP00000017193,9823.ENSSSCP00000017715,9823.ENSSSCP00000018469,9823.ENSSSCP00000022823,9823.ENSSSCP00000025103,9823.ENSSSCP00000026906,9823.ENSSSCP00000032058,9823.ENSSSCP000…	IL16,CDH2,ARHGAP24,TIAM1,OLFM2,PDLIM4,CAMK2A,CAPN5,DLGAP2,EPHA4,TNS3,JUP,PCLO,ACTN1,CNTNAP4,PATJ,SLC17A8,LOC100624109,DST,STON2,PTPRM,TANC2,STX4,RHOA,CADPS2,PTPRT,FER1L6,FRMD3,IL1RAPL2,ADGRB1,DOC2B,UNC13C,BCAR3,PALLD,GRIP1,AAK1,LRRC4C,UTRN,OPHN1,RIMS2
COMPARTMENTS	GOCC:0045202	Synapse	26	416	0.43	0.0093	9823.ENSSSCP00000004030,9823.ENSSSCP00000014531,9823.ENSSSCP00000015185,9823.ENSSSCP00000015374,9823.ENSSSCP00000015795,9823.ENSSSCP00000016686,9823.ENSSSCP00000017193,9823.ENSSSCP00000022823,9823.ENSSSCP00000032227,9823.ENSSSCP00000033441,9823.ENSSSCP00000033925,9823.ENSSSCP00000044111,9823.ENSSSCP00000044112,9823.ENSSSCP00000045785,9823.ENSSSCP00000046304,9823.ENSSSCP00000046758,9823.ENSSSCP000…	CDH2,OLFM2,PDLIM4,CAMK2A,CAPN5,DLGAP2,EPHA4,PCLO,SLC17A8,LOC100624109,STON2,TANC2,STX4,RHOA,CADPS2,FER1L6,IL1RAPL2,ADGRB1,DOC2B,UNC13C,GRIP1,AAK1,LRRC4C,UTRN,OPHN1,RIMS2

## Sheet: kegg_FST>0.95
ID	Description	GeneRatio	BgRatio	pvalue	p.adjust	qvalue	geneID	Count
ssc04020	Calcium signaling pathway	17/221	256/9207	0.000139674	0.0242275	0.0229023	LOC100154782/VDAC1/MYLK/ITPKB/ADORA2B/CACNA1E/RYR2/CHRM2/PDGFD/CAMK2A/PHKB/PPP3CC/CAMK1D/GRIN2B/MCOLN2/CAMK1G/NFATC3	17
ssc04911	Insulin secretion	9/221	85/9207	0.000190019	0.0242275	0.0229023	GLP1R/PCLO/RIMS2/KCNN3/CREB3L2/RYR2/CAMK2A/ADCY5/ABCC8	9
ssc04024	cAMP signaling pathway	15/221	225/9207	0.000331569	0.0273635	0.0258669	GLP1R/RAC2/CREB3L2/FSHR/TSHR/RYR2/RAPGEF3/CHRM2/CAMK2A/ADCY5/GNAI3/GRIN2B/TIAM1/RHOA/BRAF	15
ssc04360	Axon guidance	13/221	182/9207	0.000429232	0.0273635	0.0258669	RAC2/NCK2/LRIG2/TRPC3/LRRC4C/CAMK2A/PPP3CC/SLIT1/GNAI3/EPHA4/RHOA/PLXNA4/NFATC3	13
ssc00514	Other types of O-glycan biosynthesis	6/221	47/9207	0.000843072	0.0429967	0.040645	GALNT18/GALNT17/OGT/GALNT2/GALNT9/POFUT2	6
ssc04921	Oxytocin signaling pathway	10/221	149/9207	0.00309431	0.121699	0.115043	MYLK/RYR2/CAMK2A/PPP3CC/ADCY5/GNAI3/CAMK1D/RHOA/CAMK1G/NFATC3	10
ssc04810	Regulation of actin cytoskeleton	13/221	228/9207	0.00334076	0.121699	0.115043	RAC2/MYLK/ACTN1/MYH10/CHRM2/PDGFD/ACTR3/ABI2/TIAM1/RHOA/IQGAP2/BRAF/ITGA11	13
ssc04720	Long-term potentiation	6/221	65/9207	0.00453694	0.144615	0.136705	RAPGEF3/RPS6KA2/CAMK2A/PPP3CC/GRIN2B/BRAF	6
ssc04070	Phosphatidylinositol signaling system	7/221	95/9207	0.00773053	0.205417	0.194182	ITPK1/ITPKB/DGKB/OCRL/IP6K3/DGKG/PIK3C3	7
ssc00512	Mucin type O-glycan biosynthesis	4/221	35/9207	0.00944144	0.205417	0.194182	GALNT18/GALNT17/GALNT2/GALNT9	4
ssc04972	Pancreatic secretion	7/221	99/9207	0.00961385	0.205417	0.194182	CTRB2/CLCA2/SLC12A2/CPB2/RYR2/ADCY5/RHOA	7
ssc05412	Arrhythmogenic right ventricular cardiomyopathy	6/221	76/9207	0.00966668	0.205417	0.194182	CTNNA2/CDH2/RYR2/LAMA1/JUP/ITGA11	6
ssc04974	Protein digestion and absorption	7/221	104/9207	0.012415	0.243525	0.230205	COL14A1/COL22A1/CTRB2/COL6A3/CPB2/SLC3A2/PRCP	7

## Sheet: kegg RNAseq
ID	Description	GeneRatio	BgRatio	pvalue	p.adjust	qvalue	geneID	Count
ssc04010	MAPK signaling pathway	13/124	288/8676	0.000228805	0.0422494	0.0378021	CACNA1H/TNF/RASGRP1/CSF1R/CACNG7/RASGRP3/MAPK8IP2/KIT/PAK1/CACNG4/IGF2/NGFR/KDR	13
ssc05323	Rheumatoid arthritis	7/124	93/8676	0.000352078	0.0422494	0.0378021	CD80/TNF/ATP6V1B1/CXCL12/TLR4/MMP1/MMP3	7
ssc04640	Hematopoietic cell lineage	6/124	89/8676	0.00166786	0.104962	0.0939132	TNF/THPO/CD36/CSF1R/KIT/CD19	6
ssc04014	Ras signaling pathway	10/124	232/8676	0.00174936	0.104962	0.0939132	RASGRP1/SYNGAP1/SHC3/CSF1R/RASGRP3/KIT/PAK1/IGF2/NGFR/KDR	10
ssc04926	Relaxin signaling pathway	7/124	130/8676	0.00254292	0.12206	0.109212	RXFP3/ADCY4/RXFP4/COL4A1/SHC3/GNAO1/MMP1	7
ssc00340	Histidine metabolism	3/124	22/8676	0.00359827	0.135753	0.121463	LOC100522421/ASPA/AMDHD1	3
ssc04080	Neuroactive ligand-receptor interaction	12/124	353/8676	0.00450561	0.135753	0.121463	RXFP3/GRIA4/HTR1D/RXFP4/S1PR1/PTGER4/PENK/GRIK5/P2RY6/CHRNA7/SST/GABRA3	12
ssc05412	Arrhythmogenic right ventricular cardiomyopathy	5/124	76/8676	0.00452509	0.135753	0.121463	SGCG/CACNG7/DSC2/CACNG4/DSG2	5
ssc05205	Proteoglycans in cancer	8/124	206/8676	0.00925094	0.244889	0.219111	TNF/FZD6/VAV3/TLR4/PAK1/IGF2/KDR/WNT7B	8
ssc04015	Rap1 signaling pathway	8/124	213/8676	0.0111827	0.244889	0.219111	VAV3/ADCY4/CSF1R/RASGRP3/GNAO1/KIT/NGFR/KDR	8
ssc05414	Dilated cardiomyopathy	5/124	95/8676	0.0114599	0.244889	0.219111	TNF/ADCY4/SGCG/CACNG7/CACNG4	5
ssc04713	Circadian entrainment	5/124	97/8676	0.0124639	0.244889	0.219111	CACNA1H/GRIA4/ADCY4/GNAO1/PRKG2	5
ssc04916	Melanogenesis	5/124	99/8676	0.0135261	0.244889	0.219111	FZD6/ADCY4/GNAO1/KIT/WNT7B	5
ssc04974	Protein digestion and absorption	5/124	104/8676	0.0164449	0.244889	0.219111	ELN/COL4A1/COL5A3/COL8A1/SLC7A8	5
ssc05332	Graft-versus-host disease	3/124	39/8676	0.0179127	0.244889	0.219111	CD80/TNF/SLA-1	3
ssc04921	Oxytocin signaling pathway	6/124	146/8676	0.0180729	0.244889	0.219111	ADCY4/CAMK1D/MYLK/CACNG7/GNAO1/CACNG4	6
ssc04920	Adipocytokine signaling pathway	4/124	71/8676	0.0185092	0.244889	0.219111	TNF/CD36/ACACB/SLC2A4	4
ssc05033	Nicotine addiction	3/124	40/8676	0.0191671	0.244889	0.219111	GRIA4/CHRNA7/GABRA3	3
ssc04742	Taste transduction	4/124	72/8676	0.0193871	0.244889	0.219111	HTR1D/ADCY4/LOC100515171/GABRA3	4
ssc05133	Pertussis	4/124	74/8676	0.0212192	0.249357	0.223109	TNF/TLR4/C4BPA/C4BPA	4
ssc05330	Allograft rejection	3/124	42/8676	0.0218187	0.249357	0.223109	CD80/TNF/SLA-1	3
ssc03320	PPAR signaling pathway	4/124	77/8676	0.0241608	0.263572	0.235828	LPL/CD36/FABP3/MMP1	4

## Sheet: go.bp RNAseq
ID	Description	GeneRatio	BgRatio	pvalue	p.adjust	qvalue	geneID	Count
GO:0071214	cellular response to abiotic stimulus	7/106	63/6147	9.29861e-05	0.0676473	0.0580744	EFHD1/AQP1/SFRP2/TLR4/RHNO1/LOC100515171/MMP1	7
GO:0104004	cellular response to environmental stimulus	7/106	63/6147	9.29861e-05	0.0676473	0.0580744	EFHD1/AQP1/SFRP2/TLR4/RHNO1/LOC100515171/MMP1	7
GO:0023056	positive regulation of signaling	17/106	367/6147	0.000155573	0.0676473	0.0580744	TNF/F3/NOX4/SFRP2/CD36/SYT12/TLR4/CTH/GDF15/ROR2/CACNG7/KIT/TBX5/BMP7/IGF2/MRAP2/KDR	17
GO:0018108	peptidyl-tyrosine phosphorylation	7/106	73/6147	0.000237783	0.0676473	0.0580744	CD80/NOX4/SFRP2/CD36/UNC119/KIT/IGF2	7
GO:0018212	peptidyl-tyrosine modification	7/106	75/6147	0.000281602	0.0676473	0.0580744	CD80/NOX4/SFRP2/CD36/UNC119/KIT/IGF2	7
GO:0042327	positive regulation of phosphorylation	11/106	190/6147	0.00039469	0.0676473	0.0580744	CD80/NOX4/SFRP2/CD36/UNC119/GDF15/ROR2/KIT/BMP7/IGF2/KDR	11
GO:0010647	positive regulation of cell communication	16/106	363/6147	0.000434679	0.0676473	0.0580744	TNF/F3/NOX4/SFRP2/CD36/SYT12/TLR4/CTH/GDF15/ROR2/CACNG7/KIT/BMP7/IGF2/MRAP2/KDR	16
GO:0001938	positive regulation of endothelial cell proliferation	4/106	23/6147	0.00057467	0.0676473	0.0580744	F3/VASH2/IGF2/KDR	4
GO:0050730	regulation of peptidyl-tyrosine phosphorylation	6/106	63/6147	0.000698639	0.0676473	0.0580744	CD80/NOX4/SFRP2/CD36/UNC119/IGF2	6
GO:0071470	cellular response to osmotic stress	3/106	11/6147	0.00074368	0.0676473	0.0580744	EFHD1/AQP1/LOC100515171	3
GO:0010562	positive regulation of phosphorus metabolic process	11/106	205/6147	0.000750368	0.0676473	0.0580744	CD80/NOX4/SFRP2/CD36/UNC119/GDF15/ROR2/KIT/BMP7/IGF2/KDR	11
GO:0045937	positive regulation of phosphate metabolic process	11/106	205/6147	0.000750368	0.0676473	0.0580744	CD80/NOX4/SFRP2/CD36/UNC119/GDF15/ROR2/KIT/BMP7/IGF2/KDR	11
GO:0045766	positive regulation of angiogenesis	5/106	43/6147	0.000792959	0.0676473	0.0580744	F3/AQP1/SFRP2/VASH2/KDR	5
GO:1904018	positive regulation of vasculature development	5/106	43/6147	0.000792959	0.0676473	0.0580744	F3/AQP1/SFRP2/VASH2/KDR	5
GO:0001934	positive regulation of protein phosphorylation	10/106	176/6147	0.000847769	0.0676473	0.0580744	CD80/NOX4/SFRP2/CD36/UNC119/GDF15/KIT/BMP7/IGF2/KDR	10
GO:0050731	positive regulation of peptidyl-tyrosine phosphorylation	5/106	44/6147	0.000882494	0.0676473	0.0580744	CD80/NOX4/CD36/UNC119/IGF2	5
GO:0010648	negative regulation of cell communication	14/106	314/6147	0.00091352	0.0676473	0.0580744	RGS16/ASPN/SOCS2/PMEPA1/SFRP2/CXCL12/TLR4/GDF15/RNF157/ROR2/ZNF366/FRZB/MRAP2/FAM3D	14
GO:0023057	negative regulation of signaling	14/106	314/6147	0.00091352	0.0676473	0.0580744	RGS16/ASPN/SOCS2/PMEPA1/SFRP2/CXCL12/TLR4/GDF15/RNF157/ROR2/ZNF366/FRZB/MRAP2/FAM3D	14
GO:0040013	negative regulation of locomotion	6/106	67/6147	0.000970617	0.0676473	0.0580744	ARHGDIB/SPINT2/SFRP2/CXCL12/TBX5/SEMA6A	6
GO:0061082	myeloid leukocyte cytokine production	3/106	12/6147	0.000979179	0.0676473	0.0580744	CD36/TLR4/KIT	3
GO:1902533	positive regulation of intracellular signal transduction	11/106	214/6147	0.00107028	0.0676473	0.0580744	TNF/F3/NOX4/CD36/TLR4/CTH/GDF15/ROR2/KIT/IGF2/KDR	11
GO:0007167	enzyme linked receptor protein signaling pathway	12/106	248/6147	0.00107379	0.0676473	0.0580744	ASPN/F3/PMEPA1/IGFBP2/SFRP2/GDF15/ROR2/KIT/BMP7/IGF2/KDR/HPGD	12
GO:0030198	extracellular matrix organization	6/106	69/6147	0.00113398	0.0676473	0.0580744	SPINT2/SFRP2/FAP/GPM6B/COL8A1/MMP1	6
GO:0043062	extracellular structure organization	6/106	69/6147	0.00113398	0.0676473	0.0580744	SPINT2/SFRP2/FAP/GPM6B/COL8A1/MMP1	6
GO:0045229	external encapsulating structure organization	6/106	69/6147	0.00113398	0.0676473	0.0580744	SPINT2/SFRP2/FAP/GPM6B/COL8A1/MMP1	6
GO:0040012	regulation of locomotion	11/106	216/6147	0.00115488	0.0676473	0.0580744	ARHGDIB/SPINT2/HTR1D/SFRP2/CXCL12/ROR2/KIT/TBX5/SEMA6A/KDR/SST	11
GO:0009968	negative regulation of signal transduction	13/106	286/6147	0.00117948	0.0676473	0.0580744	RGS16/ASPN/SOCS2/PMEPA1/SFRP2/CXCL12/TLR4/GDF15/RNF157/ROR2/ZNF366/FRZB/MRAP2	13
GO:0048585	negative regulation of response to stimulus	15/106	360/6147	0.00118951	0.0676473	0.0580744	RGS16/ASPN/SOCS2/PMEPA1/SFRP2/CXCL12/HELB/TLR4/GDF15/RNF157/ROR2/ZNF366/SEMA6A/FRZB/MRAP2	15
GO:0009967	positive regulation of signal transduction	14/106	323/6147	0.00120207	0.0676473	0.0580744	TNF/F3/NOX4/SFRP2/CD36/TLR4/CTH/GDF15/ROR2/KIT/BMP7/IGF2/MRAP2/KDR	14
GO:0007178	transmembrane receptor protein serine/threonine kinase signaling pathway	7/106	96/6147	0.00125809	0.0684403	0.0587551	ASPN/PMEPA1/SFRP2/GDF15/ROR2/BMP7/HPGD	7
GO:0009719	response to endogenous stimulus	14/106	333/6147	0.00160919	0.0842922	0.0723638	ASPN/AQP1/PMEPA1/IGFBP2/SFRP2/CD36/TLR4/GDF15/ROR2/ZNF366/SLC2A4/BMP7/IGF2/HPGD	14
GO:1902531	regulation of intracellular signal transduction	15/106	372/6147	0.00165279	0.0842922	0.0723638	TNF/ARHGDIB/F3/NOX4/SFRP2/CXCL12/CD36/TLR4/CTH/GDF15/RNF157/ROR2/KIT/IGF2/KDR	15
GO:0071495	cellular response to endogenous stimulus	13/106	298/6147	0.00171272	0.0847017	0.0727154	ASPN/AQP1/PMEPA1/SFRP2/CD36/TLR4/GDF15/ROR2/ZNF366/SLC2A4/BMP7/IGF2/HPGD	13
GO:0045926	negative regulation of growth	5/106	52/6147	0.00189377	0.0883038	0.0758077	SFRP2/GDF15/TBX5/SEMA6A/FRZB	5
GO:0050679	positive regulation of epithelial cell proliferation	5/106	52/6147	0.00189377	0.0883038	0.0758077	F3/TLR4/VASH2/IGF2/KDR	5
GO:0030155	regulation of cell adhesion	9/106	167/6147	0.00223266	0.0959927	0.0824086	CD80/SPINT2/IGFBP2/CXCL12/CD36/GPM6B/IGF2/KDR/CD93	9
GO:0043410	positive regulation of MAPK cascade	7/106	106/6147	0.00223512	0.0959927	0.0824086	NOX4/CD36/TLR4/ROR2/KIT/IGF2/KDR	7
GO:0045785	positive regulation of cell adhesion	7/106	106/6147	0.00223512	0.0959927	0.0824086	CD80/IGFBP2/CXCL12/CD36/IGF2/KDR/CD93	7
GO:0006970	response to osmotic stress	3/106	16/6147	0.00237038	0.0967114	0.0830255	EFHD1/AQP1/LOC100515171	3
GO:0045600	positive regulation of fat cell differentiation	3/106	16/6147	0.00237038	0.0967114	0.0830255	SFRP2/FRZB/ADIG	3
GO:2000145	regulation of cell motility	10/106	205/6147	0.00267101	0.106319	0.0912739	ARHGDIB/SPINT2/SFRP2/CXCL12/ROR2/KIT/TBX5/SEMA6A/KDR/SST	10
GO:0062197	cellular response to chemical stress	5/106	57/6147	0.00285043	0.11076	0.0950858	EFHD1/AQP1/CD36/TLR4/LOC100515171	5
GO:0045598	regulation of fat cell differentiation	4/106	36/6147	0.00321914	0.118643	0.101853	TNF/SFRP2/FRZB/ADIG	4
GO:0048640	negative regulation of developmental growth	3/106	18/6147	0.00336852	0.118643	0.101853	GDF15/TBX5/SEMA6A	3
GO:0050673	epithelial cell proliferation	7/106	114/6147	0.00337316	0.118643	0.101853	F3/SFRP2/FAP/TLR4/VASH2/IGF2/KDR	7
GO:2000026	regulation of multicellular organismal development	13/106	323/6147	0.00347799	0.118643	0.101853	ASPN/F3/AQP1/OMD/SFRP2/PTHLH/GPM6B/VASH2/HES2/MYCL/TBX5/SEMA6A/KDR	13
GO:0071478	cellular response to radiation	4/106	37/6147	0.00356209	0.118643	0.101853	AQP1/SFRP2/RHNO1/MMP1	4
GO:0007155	cell adhesion	13/106	325/6147	0.00366727	0.118643	0.101853	CD80/SPINT2/IGFBP2/CXCL12/CD36/FAP/GPM6B/KIT/IGF2/KDR/CLDN11/CD93/CDH5	13
GO:0048568	embryonic organ development	7/106	116/6147	0.00371678	0.118643	0.101853	SPINT2/VASH2/ROR2/HOXB6/KIT/IGF2/HOXB5	7
GO:2000146	negative regulation of cell motility	5/106	61/6147	0.00383586	0.118643	0.101853	ARHGDIB/SPINT2/SFRP2/CXCL12/TBX5	5
GO:0007389	pattern specification process	7/106	117/6147	0.00389829	0.118643	0.101853	SFRP2/MNS1/HES2/ROR2/HOXB6/TBX5/HOXB5	7
GO:0001936	regulation of endothelial cell proliferation	4/106	38/6147	0.00392908	0.118643	0.101853	F3/VASH2/IGF2/KDR	4
GO:0002720	positive regulation of cytokine production involved in immune response	3/106	19/6147	0.00395038	0.118643	0.101853	CD36/TLR4/KIT	3
GO:1903828	negative regulation of cellular protein localization	3/106	19/6147	0.00395038	0.118643	0.101853	CD36/DERL3/MRAP2	3
GO:0051270	regulation of cellular component movement	10/106	217/6147	0.00402394	0.118643	0.101853	ARHGDIB/SPINT2/SFRP2/CXCL12/ROR2/KIT/TBX5/SEMA6A/KDR/SST	10
GO:0022610	biological adhesion	13/106	329/6147	0.00407107	0.118643	0.101853	CD80/SPINT2/IGFBP2/CXCL12/CD36/FAP/GPM6B/KIT/IGF2/KDR/CLDN11/CD93/CDH5	13
GO:0030282	bone mineralization	4/106	39/6147	0.00432086	0.123713	0.106206	ASPN/OMD/PTHLH/GPM6B	4
GO:0051271	negative regulation of cellular component movement	5/106	64/6147	0.00472008	0.126369	0.108487	ARHGDIB/SPINT2/SFRP2/CXCL12/TBX5	5
GO:1901652	response to peptide	6/106	92/6147	0.00490446	0.126369	0.108487	IGFBP2/CD36/TLR4/GDF15/SLC2A4/IGF2	6
GO:0030334	regulation of cell migration	9/106	188/6147	0.00492916	0.126369	0.108487	ARHGDIB/SFRP2/CXCL12/ROR2/KIT/TBX5/SEMA6A/KDR/SST	9
GO:0090092	regulation of transmembrane receptor protein serine/threonine kinase signaling pathway	5/106	65/6147	0.00504459	0.126369	0.108487	ASPN/PMEPA1/SFRP2/GDF15/BMP7	5
GO:0050678	regulation of epithelial cell proliferation	6/106	93/6147	0.00517076	0.126369	0.108487	F3/SFRP2/TLR4/VASH2/IGF2/KDR	6
GO:0001935	endothelial cell proliferation	4/106	41/6147	0.00518187	0.126369	0.108487	F3/VASH2/IGF2/KDR	4
GO:0051897	positive regulation of protein kinase B signaling	3/106	21/6147	0.00528825	0.126369	0.108487	F3/NOX4/GDF15	3
GO:0043408	regulation of MAPK cascade	8/106	156/6147	0.00529005	0.126369	0.108487	NOX4/SFRP2/CD36/TLR4/ROR2/KIT/IGF2/KDR	8
GO:0071363	cellular response to growth factor stimulus	8/106	156/6147	0.00529005	0.126369	0.108487	ASPN/PMEPA1/SFRP2/GDF15/ROR2/BMP7/KDR/HPGD	8
GO:0001503	ossification	6/106	94/6147	0.00544755	0.126369	0.108487	ASPN/OMD/SFRP2/PTHLH/GPM6B/IGF2	6
GO:0031401	positive regulation of protein modification process	10/106	227/6147	0.00552507	0.126369	0.108487	CD80/NOX4/SFRP2/CD36/UNC119/GDF15/KIT/BMP7/IGF2/KDR	10
GO:0035295	tube development	11/106	264/6147	0.00553193	0.126369	0.108487	F3/SPINT2/AQP1/HSD11B1/SFRP2/VASH2/GATA4/KIT/TBX5/KDR/HPGD	11
GO:0048608	reproductive structure development	7/106	125/6147	0.00560361	0.126369	0.108487	SPINT2/SFRP2/VASH2/ROR2/GATA4/KIT/IGF2	7
GO:0061458	reproductive system development	7/106	125/6147	0.00560361	0.126369	0.108487	SPINT2/SFRP2/VASH2/ROR2/GATA4/KIT/IGF2	7
GO:0032946	positive regulation of mononuclear cell proliferation	4/106	42/6147	0.00565255	0.126369	0.108487	CD80/IGFBP2/TLR4/IGF2	4
GO:0050671	positive regulation of lymphocyte proliferation	4/106	42/6147	0.00565255	0.126369	0.108487	CD80/IGFBP2/TLR4/IGF2	4
GO:0009952	anterior/posterior pattern specification	5/106	67/6147	0.0057406	0.126603	0.108688	SFRP2/HES2/ROR2/HOXB6/HOXB5	5
GO:0019935	cyclic-nucleotide-mediated signaling	3/106	22/6147	0.00604728	0.130369	0.11192	AQP1/CD36/RNF157	3
GO:0070848	response to growth factor	8/106	160/6147	0.0061504	0.130369	0.11192	ASPN/PMEPA1/SFRP2/GDF15/ROR2/BMP7/KDR/HPGD	8
GO:0070665	positive regulation of leukocyte proliferation	4/106	43/6147	0.00615097	0.130369	0.11192	CD80/IGFBP2/TLR4/IGF2	4
GO:0008284	positive regulation of cell population proliferation	10/106	231/6147	0.0062362	0.13048	0.112016	CD80/F3/AQP1/IGFBP2/SFRP2/TLR4/VASH2/TBX5/IGF2/KDR	10
GO:0015850	organic hydroxy compound transport	5/106	69/6147	0.00650186	0.134317	0.115309	TNF/AQP1/CD36/SYT12/GPM6B	5
GO:0043123	positive regulation of I-kappaB kinase/NF-kappaB signaling	4/106	44/6147	0.00667782	0.136227	0.11695	TNF/CD36/TLR4/CTH	4
GO:0009888	tissue development	15/106	432/6147	0.00683168	0.137646	0.118167	ASPN/SPINT2/OMD/NOX4/SFRP2/PTHLH/GPM6B/ROR2/MYCL/SOX10/GATA4/TBX5/SEMA6A/HOXB5/KDR	15
GO:0001667	ameboidal-type cell migration	6/106	99/6147	0.00699703	0.139258	0.119551	ARHGDIB/FAP/SOX10/KIT/SEMA6A/KDR	6
GO:0051049	regulation of transport	14/106	396/6147	0.00768281	0.149571	0.128405	TNF/AQP1/CD36/SYT12/GPM6B/TLR4/KCNAB1/UNC119/FXYD6/CACNG7/DERL3/CACNG4/LOC100515171/FAM3D	14
GO:0003002	regionalization	6/106	101/6147	0.00769851	0.149571	0.128405	SFRP2/MNS1/HES2/ROR2/HOXB6/HOXB5	6
GO:0045765	regulation of angiogenesis	5/106	73/6147	0.00823226	0.158059	0.135692	F3/AQP1/SFRP2/VASH2/KDR	5
GO:0001892	embryonic placenta development	3/106	25/6147	0.00870021	0.159305	0.136761	SPINT2/VASH2/IGF2	3
GO:1901653	cellular response to peptide	5/106	74/6147	0.00871033	0.159305	0.136761	CD36/TLR4/GDF15/SLC2A4/IGF2	5
GO:0000165	MAPK cascade	8/106	170/6147	0.00876747	0.159305	0.136761	NOX4/SFRP2/CD36/TLR4/ROR2/KIT/IGF2/KDR	8
GO:1901342	regulation of vasculature development	5/106	75/6147	0.00920732	0.159305	0.136761	F3/AQP1/SFRP2/VASH2/KDR	5
GO:0051347	positive regulation of transferase activity	6/106	105/6147	0.00925181	0.159305	0.136761	NOX4/UNC119/ROR2/KIT/IGF2/KDR	6
GO:0016310	phosphorylation	14/106	405/6147	0.00929224	0.159305	0.136761	CD80/NOX4/SFRP2/CD36/TLR4/AK1/UNC119/GDF15/ENO2/ROR2/KIT/BMP7/IGF2/KDR	14
GO:0042127	regulation of cell population proliferation	14/106	405/6147	0.00929224	0.159305	0.136761	CD80/F3/AQP1/IGFBP2/NOX4/SFRP2/FAP/TLR4/VASH2/ROR2/TBX5/FRZB/IGF2/KDR	14
GO:0001952	regulation of cell-matrix adhesion	3/106	26/6147	0.0097134	0.159305	0.136761	CD36/GPM6B/KDR	3
GO:0010811	positive regulation of cell-substrate adhesion	3/106	26/6147	0.0097134	0.159305	0.136761	CD36/KDR/CD93	3
GO:0010810	regulation of cell-substrate adhesion	4/106	49/6147	0.00976133	0.159305	0.136761	CD36/GPM6B/KDR/CD93	4
GO:0030509	BMP signaling pathway	4/106	49/6147	0.00976133	0.159305	0.136761	SFRP2/GDF15/ROR2/BMP7	4
GO:0031214	biomineral tissue development	4/106	49/6147	0.00976133	0.159305	0.136761	ASPN/OMD/PTHLH/GPM6B	4
GO:0048863	stem cell differentiation	4/106	49/6147	0.00976133	0.159305	0.136761	SOX10/KIT/TBX5/SEMA6A	4
GO:0051092	positive regulation of NF-kappaB transcription factor activity	4/106	49/6147	0.00976133	0.159305	0.136761	TNF/CD36/TLR4/CTH	4
GO:0110148	biomineralization	4/106	49/6147	0.00976133	0.159305	0.136761	ASPN/OMD/PTHLH/GPM6B	4
GO:0002367	cytokine production involved in immune response	3/106	27/6147	0.0107926	0.169397	0.145425	CD36/TLR4/KIT	3
GO:0002718	regulation of cytokine production involved in immune response	3/106	27/6147	0.0107926	0.169397	0.145425	CD36/TLR4/KIT	3
GO:0090090	negative regulation of canonical Wnt signaling pathway	3/106	27/6147	0.0107926	0.169397	0.145425	SFRP2/ROR2/FRZB	3
GO:0043491	protein kinase B signaling	4/106	51/6147	0.0112158	0.169397	0.145425	F3/NOX4/GDF15/KDR	4
GO:0071772	response to BMP	4/106	51/6147	0.0112158	0.169397	0.145425	SFRP2/GDF15/ROR2/BMP7	4
GO:0071773	cellular response to BMP stimulus	4/106	51/6147	0.0112158	0.169397	0.145425	SFRP2/GDF15/ROR2/BMP7	4
GO:0040008	regulation of growth	7/106	143/6147	0.0114222	0.169397	0.145425	SOCS2/IGFBP2/SFRP2/GDF15/TBX5/SEMA6A/FRZB	7
GO:0031532	actin cytoskeleton reorganization	3/106	28/6147	0.0119384	0.169397	0.145425	ARHGDIB/KIT/GMFG	3
GO:0060395	SMAD protein signal transduction	3/106	28/6147	0.0119384	0.169397	0.145425	GDF15/ROR2/BMP7	3
GO:0009595	detection of biotic stimulus	2/106	10/6147	0.0121119	0.169397	0.145425	FAP/TLR4	2
GO:0042219	cellular modified amino acid catabolic process	2/106	10/6147	0.0121119	0.169397	0.145425	GGT5/GGACT	2
GO:0045429	positive regulation of nitric oxide biosynthetic process	2/106	10/6147	0.0121119	0.169397	0.145425	CD36/TLR4	2
GO:0060071	Wnt signaling pathway, planar cell polarity pathway	2/106	10/6147	0.0121119	0.169397	0.145425	SFRP2/ROR2	2
GO:0071260	cellular response to mechanical stimulus	2/106	10/6147	0.0121119	0.169397	0.145425	AQP1/TLR4	2
GO:0090175	regulation of establishment of planar polarity	2/106	10/6147	0.0121119	0.169397	0.145425	SFRP2/ROR2	2
GO:0010243	response to organonitrogen compound	8/106	180/6147	0.0121443	0.169397	0.145425	AQP1/IGFBP2/CD36/TLR4/GDF15/DERL3/SLC2A4/IGF2	8
GO:0098609	cell-cell adhesion	8/106	180/6147	0.0121443	0.169397	0.145425	CD80/SPINT2/IGFBP2/CXCL12/KIT/IGF2/CD93/CDH5	8
GO:0043269	regulation of ion transport	7/106	145/6147	0.0122679	0.169672	0.145661	SYT12/GPM6B/KCNAB1/FXYD6/CACNG7/CACNG4/LOC100515171	7
GO:0072359	circulatory system development	10/106	256/6147	0.0124384	0.170584	0.146444	F3/AQP1/NOX4/SFRP2/VASH2/GATA4/TBX5/KDR/HPGD/CDH5	10
GO:0042325	regulation of phosphorylation	11/106	296/6147	0.0126015	0.17138	0.147128	CD80/NOX4/SFRP2/CD36/UNC119/GDF15/ROR2/KIT/BMP7/IGF2/KDR	11
GO:0009612	response to mechanical stimulus	3/106	29/6147	0.0131517	0.175657	0.1508	AQP1/TLR4/KIT	3
GO:0048598	embryonic morphogenesis	7/106	147/6147	0.0131581	0.175657	0.1508	SPINT2/SFRP2/ROR2/HOXB6/TBX5/IGF2/HOXB5	7
GO:0044093	positive regulation of molecular function	12/106	339/6147	0.0133033	0.175657	0.1508	RGS16/TNF/F3/NOX4/CD36/TLR4/CTH/UNC119/ROR2/KIT/IGF2/KDR	12
GO:0003006	developmental process involved in reproduction	10/106	260/6147	0.0137577	0.175657	0.1508	SPINT2/SFRP2/VASH2/MNS1/ROR2/GATA4/KIT/IGF2/CLDN11/ADIG	10
GO:0033674	positive regulation of kinase activity	5/106	83/6147	0.0139054	0.175657	0.1508	NOX4/UNC119/ROR2/KIT/KDR	5
GO:0060485	mesenchyme development	5/106	83/6147	0.0139054	0.175657	0.1508	SFRP2/SOX10/GATA4/TBX5/SEMA6A	5
GO:0030326	embryonic limb morphogenesis	3/106	30/6147	0.0144329	0.175657	0.1508	SFRP2/ROR2/TBX5	3
GO:0035113	embryonic appendage morphogenesis	3/106	30/6147	0.0144329	0.175657	0.1508	SFRP2/ROR2/TBX5	3
GO:0070167	regulation of biomineral tissue development	3/106	30/6147	0.0144329	0.175657	0.1508	ASPN/OMD/GPM6B	3
GO:0110149	regulation of biomineralization	3/106	30/6147	0.0144329	0.175657	0.1508	ASPN/OMD/GPM6B	3
GO:0001954	positive regulation of cell-matrix adhesion	2/106	11/6147	0.0146381	0.175657	0.1508	CD36/KDR	2
GO:0019934	cGMP-mediated signaling	2/106	11/6147	0.0146381	0.175657	0.1508	AQP1/CD36	2
GO:0042104	positive regulation of activated T cell proliferation	2/106	11/6147	0.0146381	0.175657	0.1508	IGFBP2/IGF2	2
GO:0050918	positive chemotaxis	2/106	11/6147	0.0146381	0.175657	0.1508	CXCL12/KDR	2
GO:0051899	membrane depolarization	2/106	11/6147	0.0146381	0.175657	0.1508	TBX5/KDR	2
GO:1904407	positive regulation of nitric oxide metabolic process	2/106	11/6147	0.0146381	0.175657	0.1508	CD36/TLR4	2
GO:0071417	cellular response to organonitrogen compound	6/106	117/6147	0.0152454	0.181292	0.155637	AQP1/CD36/TLR4/GDF15/SLC2A4/IGF2	6
GO:0030336	negative regulation of cell migration	4/106	56/6147	0.0154424	0.181292	0.155637	ARHGDIB/SFRP2/CXCL12/TBX5	4
GO:0070374	positive regulation of ERK1 and ERK2 cascade	4/106	56/6147	0.0154424	0.181292	0.155637	NOX4/CD36/TLR4/KDR	4
GO:0001932	regulation of protein phosphorylation	10/106	265/6147	0.015552	0.181292	0.155637	CD80/NOX4/SFRP2/CD36/UNC119/GDF15/KIT/BMP7/IGF2/KDR	10
GO:0048584	positive regulation of response to stimulus	15/106	478/6147	0.0164451	0.190343	0.163407	TNF/F3/NOX4/SFRP2/CXCL12/CD36/TLR4/CTH/GDF15/ROR2/KIT/BMP7/IGF2/MRAP2/KDR	15
GO:0051094	positive regulation of developmental process	11/106	309/6147	0.0169225	0.191639	0.16452	F3/AQP1/SFRP2/CD36/GPM6B/VASH2/GDF15/TBX5/FRZB/KDR/ADIG	11
GO:0022600	digestive system process	3/106	32/6147	0.0172008	0.191639	0.16452	AQP1/CD36/TLR4	3
GO:0001569	branching involved in blood vessel morphogenesis	2/106	12/6147	0.0173699	0.191639	0.16452	SFRP2/KDR	2
GO:0032735	positive regulation of interleukin-12 production	2/106	12/6147	0.0173699	0.191639	0.16452	CD36/TLR4	2
GO:0035567	non-canonical Wnt signaling pathway	2/106	12/6147	0.0173699	0.191639	0.16452	SFRP2/ROR2	2
GO:0061098	positive regulation of protein tyrosine kinase activity	2/106	12/6147	0.0173699	0.191639	0.16452	NOX4/UNC119	2
GO:0045444	fat cell differentiation	4/106	58/6147	0.017379	0.191639	0.16452	TNF/SFRP2/FRZB/ADIG	4
GO:0002702	positive regulation of production of molecular mediator of immune response	3/106	33/6147	0.0186882	0.204692	0.175726	CD36/TLR4/KIT	3
GO:0008285	negative regulation of cell population proliferation	7/106	158/6147	0.0189034	0.20567	0.176565	CD80/NOX4/SFRP2/FAP/ROR2/TBX5/FRZB	7
GO:0032270	positive regulation of cellular protein metabolic process	11/106	316/6147	0.0196683	0.211011	0.181151	CD80/F3/NOX4/SFRP2/CD36/UNC119/GDF15/KIT/BMP7/IGF2/KDR	11
GO:0010942	positive regulation of cell death	6/106	124/6147	0.0197748	0.211011	0.181151	TNF/SFRP2/CD36/FAP/TLR4/FRZB	6
GO:0048870	cell motility	13/106	402/6147	0.0201446	0.211011	0.181151	ARHGDIB/SPINT2/SFRP2/CXCL12/FAP/MNS1/ROR2/SOX10/KIT/TBX5/SEMA6A/KDR/SST	13
GO:0051674	localization of cell	13/106	402/6147	0.0201446	0.211011	0.181151	ARHGDIB/SPINT2/SFRP2/CXCL12/FAP/MNS1/ROR2/SOX10/KIT/TBX5/SEMA6A/KDR/SST	13
GO:0042102	positive regulation of T cell proliferation	3/106	34/6147	0.0202449	0.211011	0.181151	CD80/IGFBP2/IGF2	3
GO:0090101	negative regulation of transmembrane receptor protein serine/threonine kinase signaling pathway	3/106	34/6147	0.0202449	0.211011	0.181151	ASPN/PMEPA1/SFRP2	3
GO:1903426	regulation of reactive oxygen species biosynthetic process	2/106	13/6147	0.0202995	0.211011	0.181151	CD36/TLR4	2
GO:0001501	skeletal system development	6/106	125/6147	0.0204893	0.211637	0.181688	SFRP2/PTHLH/ROR2/HOXB6/KIT/HOXB5	6
GO:0040011	locomotion	14/106	449/6147	0.0213651	0.214865	0.184459	ARHGDIB/SPINT2/HTR1D/SFRP2/CXCL12/FAP/MNS1/ROR2/SOX10/KIT/TBX5/SEMA6A/KDR/SST	14
GO:0032944	regulation of mononuclear cell proliferation	4/106	62/6147	0.0216916	0.214865	0.184459	CD80/IGFBP2/TLR4/IGF2	4
GO:0050670	regulation of lymphocyte proliferation	4/106	62/6147	0.0216916	0.214865	0.184459	CD80/IGFBP2/TLR4/IGF2	4
GO:0035107	appendage morphogenesis	3/106	35/6147	0.0218711	0.214865	0.184459	SFRP2/ROR2/TBX5	3
GO:0035108	limb morphogenesis	3/106	35/6147	0.0218711	0.214865	0.184459	SFRP2/ROR2/TBX5	3
GO:0048565	digestive tract development	3/106	35/6147	0.0218711	0.214865	0.184459	SFRP2/GATA4/KIT	3
GO:0043122	regulation of I-kappaB kinase/NF-kappaB signaling	4/106	63/6147	0.0228632	0.214865	0.184459	TNF/CD36/TLR4/CTH	4
GO:0001736	establishment of planar polarity	2/106	14/6147	0.0234194	0.214865	0.184459	SFRP2/ROR2	2
GO:0001755	neural crest cell migration	2/106	14/6147	0.0234194	0.214865	0.184459	SOX10/SEMA6A	2
GO:0006801	superoxide metabolic process	2/106	14/6147	0.0234194	0.214865	0.184459	NOX4/CD36	2
GO:0007164	establishment of tissue polarity	2/106	14/6147	0.0234194	0.214865	0.184459	SFRP2/ROR2	2
GO:0032615	interleukin-12 production	2/106	14/6147	0.0234194	0.214865	0.184459	CD36/TLR4	2
GO:0032655	regulation of interleukin-12 production	2/106	14/6147	0.0234194	0.214865	0.184459	CD36/TLR4	2
GO:0045428	regulation of nitric oxide biosynthetic process	2/106	14/6147	0.0234194	0.214865	0.184459	CD36/TLR4	2
GO:0046006	regulation of activated T cell proliferation	2/106	14/6147	0.0234194	0.214865	0.184459	IGFBP2/IGF2	2
GO:0051893	regulation of focal adhesion assembly	2/106	14/6147	0.0234194	0.214865	0.184459	GPM6B/KDR	2
GO:0060711	labyrinthine layer development	2/106	14/6147	0.0234194	0.214865	0.184459	SPINT2/VASH2	2
GO:0090109	regulation of cell-substrate junction assembly	2/106	14/6147	0.0234194	0.214865	0.184459	GPM6B/KDR	2
GO:0009628	response to abiotic stimulus	8/106	203/6147	0.0234243	0.214865	0.184459	EFHD1/AQP1/SFRP2/TLR4/RHNO1/KIT/LOC100515171/MMP1	8
GO:0007254	JNK cascade	3/106	36/6147	0.0235667	0.214865	0.184459	SFRP2/TLR4/ROR2	3
GO:0055123	digestive system development	3/106	36/6147	0.0235667	0.214865	0.184459	SFRP2/GATA4/KIT	3
GO:0007169	transmembrane receptor protein tyrosine kinase signaling pathway	7/106	166/6147	0.0240608	0.215861	0.185314	F3/IGFBP2/GDF15/ROR2/KIT/IGF2/KDR	7
GO:0048705	skeletal system morphogenesis	4/106	64/6147	0.0240727	0.215861	0.185314	SFRP2/ROR2/HOXB6/HOXB5	4
GO:0070663	regulation of leukocyte proliferation	4/106	64/6147	0.0240727	0.215861	0.185314	CD80/IGFBP2/TLR4/IGF2	4
GO:0044089	positive regulation of cellular component biogenesis	6/106	130/6147	0.0243265	0.216945	0.186245	CD36/TLR4/MNS1/TBX5/KDR/GMFG	6
GO:0051051	negative regulation of transport	5/106	96/6147	0.0245855	0.218063	0.187204	CD36/GPM6B/UNC119/DERL3/FAM3D	5
GO:0007586	digestion	3/106	37/6147	0.0253318	0.221078	0.189792	AQP1/CD36/TLR4	3
GO:0043405	regulation of MAP kinase activity	3/106	37/6147	0.0253318	0.221078	0.189792	NOX4/SFRP2/KIT	3
GO:0051896	regulation of protein kinase B signaling	3/106	37/6147	0.0253318	0.221078	0.189792	F3/NOX4/GDF15	3
GO:0002009	morphogenesis of an epithelium	6/106	132/6147	0.025988	0.223646	0.191997	SPINT2/SFRP2/ROR2/SOX10/TBX5/KDR	6
GO:0019220	regulation of phosphate metabolic process	11/106	330/6147	0.0261385	0.223646	0.191997	CD80/NOX4/SFRP2/CD36/UNC119/GDF15/ROR2/KIT/BMP7/IGF2/KDR	11
GO:0051174	regulation of phosphorus metabolic process	11/106	330/6147	0.0261385	0.223646	0.191997	CD80/NOX4/SFRP2/CD36/UNC119/GDF15/ROR2/KIT/BMP7/IGF2/KDR	11
GO:0022407	regulation of cell-cell adhesion	5/106	98/6147	0.0265937	0.223646	0.191997	CD80/SPINT2/IGFBP2/CXCL12/IGF2	5
GO:0003197	endocardial cushion development	2/106	15/6147	0.0267224	0.223646	0.191997	GATA4/TBX5	2
GO:0032731	positive regulation of interleukin-1 beta production	2/106	15/6147	0.0267224	0.223646	0.191997	CD36/TLR4	2
GO:0045744	negative regulation of G protein-coupled receptor signaling pathway	2/106	15/6147	0.0267224	0.223646	0.191997	RNF157/MRAP2	2
GO:0080164	regulation of nitric oxide metabolic process	2/106	15/6147	0.0267224	0.223646	0.191997	CD36/TLR4	2
GO:0043009	chordate embryonic development	7/106	170/6147	0.0269732	0.224594	0.192811	SPINT2/SFRP2/VASH2/ROR2/HOXB6/IGF2/HOXB5	7
GO:0022408	negative regulation of cell-cell adhesion	3/106	38/6147	0.0271663	0.225053	0.193205	CD80/SPINT2/CXCL12	3
GO:0001568	blood vessel development	7/106	171/6147	0.0277375	0.225165	0.193301	F3/AQP1/SFRP2/VASH2/KDR/HPGD/CDH5	7
GO:0000003	reproduction	12/106	377/6147	0.028165	0.225165	0.193301	ARHGDIB/SPINT2/SFRP2/VASH2/MNS1/ROR2/GATA4/KIT/IGF2/CLDN11/ADIG/HPGD	12
GO:0022414	reproductive process	12/106	377/6147	0.028165	0.225165	0.193301	ARHGDIB/SPINT2/SFRP2/VASH2/MNS1/ROR2/GATA4/KIT/IGF2/CLDN11/ADIG/HPGD	12
GO:0048646	anatomical structure formation involved in morphogenesis	10/106	292/6147	0.0284008	0.225165	0.193301	F3/SPINT2/AQP1/SFRP2/CD36/VASH2/GDF15/ROR2/TBX5/KDR	10
GO:1901699	cellular response to nitrogen compound	6/106	135/6147	0.0286197	0.225165	0.193301	AQP1/CD36/TLR4/GDF15/SLC2A4/IGF2	6
GO:0030178	negative regulation of Wnt signaling pathway	3/106	39/6147	0.0290701	0.225165	0.193301	SFRP2/ROR2/FRZB	3
GO:0009792	embryo development ending in birth or egg hatching	7/106	173/6147	0.02931	0.225165	0.193301	SPINT2/SFRP2/VASH2/ROR2/HOXB6/IGF2/HOXB5	7
GO:0034329	cell junction assembly	5/106	101/6147	0.0297983	0.225165	0.193301	GPM6B/TBX5/KDR/CLDN11/CDH5	5
GO:0009790	embryo development	9/106	253/6147	0.0298764	0.225165	0.193301	SPINT2/SFRP2/VASH2/ROR2/HOXB6/KIT/TBX5/IGF2/HOXB5	9
GO:0003179	heart valve morphogenesis	2/106	16/6147	0.0302013	0.225165	0.193301	GATA4/TBX5	2
GO:0003209	cardiac atrium morphogenesis	2/106	16/6147	0.0302013	0.225165	0.193301	GATA4/TBX5	2
GO:0006809	nitric oxide biosynthetic process	2/106	16/6147	0.0302013	0.225165	0.193301	CD36/TLR4	2
GO:0009126	purine nucleoside monophosphate metabolic process	2/106	16/6147	0.0302013	0.225165	0.193301	AK1/AMPD3	2
GO:0009167	purine ribonucleoside monophosphate metabolic process	2/106	16/6147	0.0302013	0.225165	0.193301	AK1/AMPD3	2
GO:0030574	collagen catabolic process	2/106	16/6147	0.0302013	0.225165	0.193301	FAP/MMP1	2
GO:0034644	cellular response to UV	2/106	16/6147	0.0302013	0.225165	0.193301	AQP1/MMP1	2
GO:0050798	activated T cell proliferation	2/106	16/6147	0.0302013	0.225165	0.193301	IGFBP2/IGF2	2
GO:0051588	regulation of neurotransmitter transport	2/106	16/6147	0.0302013	0.225165	0.193301	SYT12/GPM6B	2
GO:0150116	regulation of cell-substrate junction organization	2/106	16/6147	0.0302013	0.225165	0.193301	GPM6B/KDR	2
GO:1900407	regulation of cellular response to oxidative stress	2/106	16/6147	0.0302013	0.225165	0.193301	CD36/TLR4	2
GO:2000379	positive regulation of reactive oxygen species metabolic process	2/106	16/6147	0.0302013	0.225165	0.193301	CD36/TLR4	2
GO:0080135	regulation of cellular response to stress	6/106	137/6147	0.0304689	0.225165	0.193301	EFHD1/SFRP2/CXCL12/CD36/HELB/TLR4	6
GO:0051251	positive regulation of lymphocyte activation	4/106	69/6147	0.0306978	0.225165	0.193301	CD80/IGFBP2/TLR4/IGF2	4
GO:0032943	mononuclear cell proliferation	5/106	102/6147	0.0309184	0.225165	0.193301	CD80/IGFBP2/TLR4/CD19/IGF2	5
GO:0046651	lymphocyte proliferation	5/106	102/6147	0.0309184	0.225165	0.193301	CD80/IGFBP2/TLR4/CD19/IGF2	5
GO:0003206	cardiac chamber morphogenesis	3/106	40/6147	0.031043	0.225165	0.193301	SFRP2/GATA4/TBX5	3
GO:0048736	appendage development	3/106	40/6147	0.031043	0.225165	0.193301	SFRP2/ROR2/TBX5	3
GO:0060173	limb development	3/106	40/6147	0.031043	0.225165	0.193301	SFRP2/ROR2/TBX5	3
GO:0022603	regulation of anatomical structure morphogenesis	8/106	215/6147	0.0315955	0.228159	0.195872	F3/AQP1/SFRP2/VASH2/ROR2/KIT/SEMA6A/KDR	8
GO:0018193	peptidyl-amino acid modification	10/106	298/6147	0.0320654	0.230532	0.197909	CD80/NOX4/SFRP2/CD36/GALNT16/CTH/UNC119/DERL3/KIT/IGF2	10
GO:0001890	placenta development	3/106	41/6147	0.0330846	0.231137	0.198428	SPINT2/VASH2/IGF2	3
GO:0030308	negative regulation of cell growth	3/106	41/6147	0.0330846	0.231137	0.198428	SFRP2/SEMA6A/FRZB	3
GO:0051249	regulation of lymphocyte activation	5/106	104/6147	0.0332376	0.231137	0.198428	CD80/IGFBP2/TLR4/CD19/IGF2	5
GO:0051247	positive regulation of protein metabolic process	11/106	343/6147	0.0334268	0.231137	0.198428	CD80/F3/NOX4/SFRP2/CD36/UNC119/GDF15/KIT/BMP7/IGF2/KDR	11
GO:0001738	morphogenesis of a polarized epithelium	2/106	17/6147	0.0338491	0.231137	0.198428	SFRP2/ROR2	2
GO:0003230	cardiac atrium development	2/106	17/6147	0.0338491	0.231137	0.198428	GATA4/TBX5	2
GO:0008625	extrinsic apoptotic signaling pathway via death domain receptors	2/106	17/6147	0.0338491	0.231137	0.198428	TNF/SFRP2	2
GO:0010862	positive regulation of pathway-restricted SMAD protein phosphorylation	2/106	17/6147	0.0338491	0.231137	0.198428	GDF15/BMP7	2
GO:0046209	nitric oxide metabolic process	2/106	17/6147	0.0338491	0.231137	0.198428	CD36/TLR4	2
GO:0048041	focal adhesion assembly	2/106	17/6147	0.0338491	0.231137	0.198428	GPM6B/KDR	2
GO:1903409	reactive oxygen species biosynthetic process	2/106	17/6147	0.0338491	0.231137	0.198428	CD36/TLR4	2
GO:2001057	reactive nitrogen species metabolic process	2/106	17/6147	0.0338491	0.231137	0.198428	CD36/TLR4	2
GO:0060429	epithelium development	9/106	260/6147	0.0347392	0.236027	0.202626	SPINT2/SFRP2/ROR2/MYCL/SOX10/GATA4/TBX5/HOXB5/KDR	9
GO:0002700	regulation of production of molecular mediator of immune response	3/106	42/6147	0.0351948	0.236027	0.202626	CD36/TLR4/KIT	3
GO:0007043	cell-cell junction assembly	3/106	42/6147	0.0351948	0.236027	0.202626	TBX5/CLDN11/CDH5	3
GO:0007160	cell-matrix adhesion	3/106	42/6147	0.0351948	0.236027	0.202626	CD36/GPM6B/KDR	3
GO:0001944	vasculature development	7/106	180/6147	0.0352883	0.236027	0.202626	F3/AQP1/SFRP2/VASH2/KDR/HPGD/CDH5	7
GO:0070661	leukocyte proliferation	5/106	106/6147	0.0356628	0.237558	0.203941	CD80/IGFBP2/TLR4/CD19/IGF2	5
GO:0045595	regulation of cell differentiation	11/106	349/6147	0.0372396	0.243888	0.209375	TNF/SFRP2/PTHLH/CD36/HES2/MYCL/TBX5/SEMA6A/FRZB/IGF2/ADIG	11
GO:0014032	neural crest cell development	2/106	18/6147	0.0376592	0.243888	0.209375	SOX10/SEMA6A	2
GO:0014068	positive regulation of phosphatidylinositol 3-kinase signaling	2/106	18/6147	0.0376592	0.243888	0.209375	ROR2/KDR	2
GO:0015844	monoamine transport	2/106	18/6147	0.0376592	0.243888	0.209375	SYT12/GPM6B	2
GO:0042733	embryonic digit morphogenesis	2/106	18/6147	0.0376592	0.243888	0.209375	SFRP2/ROR2	2
GO:0072577	endothelial cell apoptotic process	2/106	18/6147	0.0376592	0.243888	0.209375	TNF/KDR	2
GO:2000351	regulation of endothelial cell apoptotic process	2/106	18/6147	0.0376592	0.243888	0.209375	TNF/KDR	2
GO:0070372	regulation of ERK1 and ERK2 cascade	4/106	74/6147	0.0383006	0.247061	0.212099	NOX4/CD36/TLR4/KDR	4
GO:0030335	positive regulation of cell migration	5/106	109/6147	0.0395017	0.253176	0.217348	CXCL12/ROR2/KIT/SEMA6A/KDR	5
GO:0007249	I-kappaB kinase/NF-kappaB signaling	4/106	75/6147	0.0399396	0.253176	0.217348	TNF/CD36/TLR4/CTH	4
GO:0031589	cell-substrate adhesion	4/106	75/6147	0.0399396	0.253176	0.217348	CD36/GPM6B/KDR/CD93	4
GO:1903037	regulation of leukocyte cell-cell adhesion	4/106	75/6147	0.0399396	0.253176	0.217348	CD80/IGFBP2/CXCL12/IGF2	4
GO:0051338	regulation of transferase activity	7/106	185/6147	0.0400241	0.253176	0.217348	NOX4/SFRP2/UNC119/ROR2/KIT/IGF2/KDR	7
GO:1901698	response to nitrogen compound	8/106	226/6147	0.0406466	0.256121	0.219877	AQP1/IGFBP2/CD36/TLR4/GDF15/DERL3/SLC2A4/IGF2	8
GO:0006468	protein phosphorylation	11/106	355/6147	0.0413505	0.256347	0.220071	CD80/NOX4/SFRP2/CD36/TLR4/UNC119/GDF15/KIT/BMP7/IGF2/KDR	11
GO:0019932	second-messenger-mediated signaling	4/106	76/6147	0.0416183	0.256347	0.220071	AQP1/CD36/RNF157/KDR	4
GO:0003170	heart valve development	2/106	19/6147	0.0416249	0.256347	0.220071	GATA4/TBX5	2
GO:0032732	positive regulation of interleukin-1 production	2/106	19/6147	0.0416249	0.256347	0.220071	CD36/TLR4	2
GO:0043406	positive regulation of MAP kinase activity	2/106	19/6147	0.0416249	0.256347	0.220071	NOX4/KIT	2
GO:0048864	stem cell development	2/106	19/6147	0.0416249	0.256347	0.220071	SOX10/SEMA6A	2
GO:0003205	cardiac chamber development	3/106	45/6147	0.0419323	0.257269	0.220862	SFRP2/GATA4/TBX5	3
GO:0016477	cell migration	11/106	357/6147	0.0427888	0.261541	0.22453	ARHGDIB/SFRP2/CXCL12/FAP/ROR2/SOX10/KIT/TBX5/SEMA6A/KDR/SST	11
GO:0043434	response to peptide hormone	4/106	77/6147	0.0433366	0.262919	0.225713	IGFBP2/GDF15/SLC2A4/IGF2	4
GO:0051091	positive regulation of DNA-binding transcription factor activity	4/106	77/6147	0.0433366	0.262919	0.225713	TNF/CD36/TLR4/CTH	4
GO:0010941	regulation of cell death	11/106	359/6147	0.0442616	0.263772	0.226445	TNF/AQP1/SFRP2/CXCL12/CD36/FAP/TLR4/CTH/CASP10/FRZB/KDR	11
GO:0002440	production of molecular mediator of immune response	3/106	46/6147	0.0443123	0.263772	0.226445	CD36/TLR4/KIT	3
GO:0006836	neurotransmitter transport	3/106	46/6147	0.0443123	0.263772	0.226445	SV2B/SYT12/GPM6B	3
GO:0007163	establishment or maintenance of cell polarity	3/106	46/6147	0.0443123	0.263772	0.226445	SPINT2/AQP1/CDH5	3
GO:0034599	cellular response to oxidative stress	3/106	46/6147	0.0443123	0.263772	0.226445	AQP1/CD36/TLR4	3
GO:0051130	positive regulation of cellular component organization	8/106	231/6147	0.0452833	0.263772	0.226445	CD36/TLR4/GDF15/MNS1/ROR2/TBX5/KDR/GMFG	8
GO:0007044	cell-substrate junction assembly	2/106	20/6147	0.0457399	0.263772	0.226445	GPM6B/KDR	2
GO:0034614	cellular response to reactive oxygen species	2/106	20/6147	0.0457399	0.263772	0.226445	AQP1/CD36	2
GO:0050795	regulation of behavior	2/106	20/6147	0.0457399	0.263772	0.226445	HTR1D/RXFP4	2
GO:0050806	positive regulation of synaptic transmission	2/106	20/6147	0.0457399	0.263772	0.226445	SYT12/CACNG7	2
GO:0061097	regulation of protein tyrosine kinase activity	2/106	20/6147	0.0457399	0.263772	0.226445	NOX4/UNC119	2
GO:0071479	cellular response to ionizing radiation	2/106	20/6147	0.0457399	0.263772	0.226445	SFRP2/RHNO1	2
GO:0071482	cellular response to light stimulus	2/106	20/6147	0.0457399	0.263772	0.226445	AQP1/MMP1	2
GO:1902882	regulation of response to oxidative stress	2/106	20/6147	0.0457399	0.263772	0.226445	CD36/TLR4	2
GO:0007179	transforming growth factor beta receptor signaling pathway	3/106	47/6147	0.0467584	0.26758	0.229714	ASPN/PMEPA1/HPGD	3
GO:0001558	regulation of cell growth	4/106	79/6147	0.046892	0.26758	0.229714	SOCS2/SFRP2/SEMA6A/FRZB	4
GO:0002696	positive regulation of leukocyte activation	4/106	79/6147	0.046892	0.26758	0.229714	CD80/IGFBP2/TLR4/IGF2	4
GO:0048514	blood vessel morphogenesis	6/106	153/6147	0.0481094	0.271086	0.232724	F3/AQP1/SFRP2/VASH2/KDR/HPGD	6
GO:0050867	positive regulation of cell activation	4/106	80/6147	0.0487291	0.271086	0.232724	CD80/IGFBP2/TLR4/IGF2	4
GO:0070371	ERK1 and ERK2 cascade	4/106	80/6147	0.0487291	0.271086	0.232724	NOX4/CD36/TLR4/KDR	4
GO:0009152	purine ribonucleotide biosynthetic process	3/106	48/6147	0.0492701	0.271086	0.232724	AK1/ACACB/AMPD3	3
GO:0060828	regulation of canonical Wnt signaling pathway	3/106	48/6147	0.0492701	0.271086	0.232724	SFRP2/ROR2/FRZB	3
GO:0000768	syncytium formation by plasma membrane fusion	2/106	21/6147	0.049998	0.271086	0.232724	VASH2/GDF15	2
GO:0001756	somitogenesis	2/106	21/6147	0.049998	0.271086	0.232724	SFRP2/ROR2	2
GO:0006949	syncytium formation	2/106	21/6147	0.049998	0.271086	0.232724	VASH2/GDF15	2
GO:0009161	ribonucleoside monophosphate metabolic process	2/106	21/6147	0.049998	0.271086	0.232724	AK1/AMPD3	2
GO:0014031	mesenchymal cell development	2/106	21/6147	0.049998	0.271086	0.232724	SOX10/SEMA6A	2
GO:0032611	interleukin-1 beta production	2/106	21/6147	0.049998	0.271086	0.232724	CD36/TLR4	2
GO:0032651	regulation of interleukin-1 beta production	2/106	21/6147	0.049998	0.271086	0.232724	CD36/TLR4	2
GO:0090263	positive regulation of canonical Wnt signaling pathway	2/106	21/6147	0.049998	0.271086	0.232724	SFRP2/ROR2	2
GO:0140253	cell-cell fusion	2/106	21/6147	0.049998	0.271086	0.232724	VASH2/GDF15	2
GO:1904035	regulation of epithelial cell apoptotic process	2/106	21/6147	0.049998	0.271086	0.232724	TNF/KDR	2
GO:2000147	positive regulation of cell motility	5/106	117/6147	0.0509358	0.275256	0.236304	CXCL12/ROR2/KIT/SEMA6A/KDR	5
GO:0044087	regulation of cellular component biogenesis	8/106	237/6147	0.0512939	0.276276	0.23718	PMEPA1/CD36/GPM6B/TLR4/MNS1/TBX5/KDR/GMFG	8
GO:0051272	positive regulation of cellular component movement	5/106	118/6147	0.0524886	0.281033	0.241264	CXCL12/ROR2/KIT/SEMA6A/KDR	5
GO:0007548	sex differentiation	4/106	82/6147	0.0525215	0.281033	0.241264	SFRP2/ROR2/GATA4/KIT	4
GO:0007267	cell-cell signaling	11/106	370/6147	0.0529937	0.281405	0.241583	SV2B/TNF/HTR1D/SFRP2/KREMEN1/SYT12/ROR2/CACNG7/TBX5/FRZB/FAM3D	11
GO:0043549	regulation of kinase activity	6/106	157/6147	0.0533373	0.281405	0.241583	NOX4/SFRP2/UNC119/ROR2/KIT/KDR	6
GO:0014066	regulation of phosphatidylinositol 3-kinase signaling	2/106	22/6147	0.0543931	0.281405	0.241583	ROR2/KDR	2
GO:0030512	negative regulation of transforming growth factor beta receptor signaling pathway	2/106	22/6147	0.0543931	0.281405	0.241583	ASPN/PMEPA1	2
GO:0060389	pathway-restricted SMAD protein phosphorylation	2/106	22/6147	0.0543931	0.281405	0.241583	GDF15/BMP7	2
GO:0060393	regulation of pathway-restricted SMAD protein phosphorylation	2/106	22/6147	0.0543931	0.281405	0.241583	GDF15/BMP7	2
GO:0150115	cell-substrate junction organization	2/106	22/6147	0.0543931	0.281405	0.241583	GPM6B/KDR	2
GO:1901607	alpha-amino acid biosynthetic process	2/106	22/6147	0.0543931	0.281405	0.241583	CTH/NAGS	2
GO:2001021	negative regulation of response to DNA damage stimulus	2/106	22/6147	0.0543931	0.281405	0.241583	CXCL12/HELB	2
GO:0042129	regulation of T cell proliferation	3/106	50/6147	0.0544877	0.281405	0.241583	CD80/IGFBP2/IGF2	3
GO:0050920	regulation of chemotaxis	3/106	50/6147	0.0544877	0.281405	0.241583	CXCL12/SEMA6A/KDR	3
GO:0048729	tissue morphogenesis	6/106	158/6147	0.0546965	0.281592	0.241744	SPINT2/SFRP2/ROR2/SOX10/TBX5/KDR	6
GO:1901700	response to oxygen-containing compound	10/106	328/6147	0.0554764	0.284709	0.244419	LPL/CD80/AQP1/IGFBP2/NOX4/CD36/TLR4/GDF15/SLC2A4/IGF2	10
GO:0006164	purine nucleotide biosynthetic process	3/106	51/6147	0.0571922	0.289642	0.248654	AK1/ACACB/AMPD3	3
GO:0045216	cell-cell junction organization	3/106	51/6147	0.0571922	0.289642	0.248654	TBX5/CLDN11/CDH5	3
GO:0051403	stress-activated MAPK cascade	3/106	51/6147	0.0571922	0.289642	0.248654	SFRP2/TLR4/ROR2	3
GO:1901888	regulation of cell junction assembly	3/106	51/6147	0.0571922	0.289642	0.248654	GPM6B/TBX5/KDR	3
GO:0022008	neurogenesis	11/106	375/6147	0.0573249	0.289642	0.248654	EFHD1/SFRP2/CXCL12/GPM6B/TLR4/VASH2/HES2/ROR2/MYCL/SOX10/SEMA6A	11

## Sheet: go.cc RNAseq
ID	Description	GeneRatio	BgRatio	pvalue	p.adjust	qvalue	geneID	Count
GO:0030312	external encapsulating structure	8/120	115/7268	0.000592817	0.051575	0.0502334	ASPN/ELN/F3/OMD/COL8A1/MMP12/MMP1/MMP3	8
GO:0031012	extracellular matrix	8/120	115/7268	0.000592817	0.051575	0.0502334	ASPN/ELN/F3/OMD/COL8A1/MMP12/MMP1/MMP3	8
GO:0009986	cell surface	9/120	185/7268	0.00340402	0.184207	0.179415	CD80/TNF/F3/FZD6/CXCL12/CD36/FAP/TLR4/CD93	9
GO:0043235	receptor complex	6/120	93/7268	0.00423465	0.184207	0.179415	CD36/TLR4/ROR2/CACNG7/KIT/KDR	6

## Sheet: go.mf RNAseq
ID	Description	GeneRatio	BgRatio	pvalue	p.adjust	qvalue	geneID	Count
GO:0005178	integrin binding	4/113	30/6794	0.0014242	0.188164	0.170002	CXCL12/FAP/IGF2/KDR	4
GO:0030545	signaling receptor regulator activity	12/113	282/6794	0.00240824	0.188164	0.170002	TNF/THPO/SFRP2/PTHLH/CXCL12/GDF15/BMP7/SEMA6A/IGF2/MRAP2/GMFG/SST	12
GO:0050839	cell adhesion molecule binding	5/113	58/6794	0.00264599	0.188164	0.170002	CXCL12/FAP/IGF2/KDR/CDH5	5
GO:0005201	extracellular matrix structural constituent	3/113	18/6794	0.0030472	0.188164	0.170002	ELN/COL5A3/COL8A1	3
GO:0030546	signaling receptor activator activity	11/113	275/6794	0.00581712	0.225153	0.20342	TNF/THPO/SFRP2/PTHLH/CXCL12/GDF15/BMP7/SEMA6A/IGF2/GMFG/SST	11
GO:0048018	receptor ligand activity	11/113	275/6794	0.00581712	0.225153	0.20342	TNF/THPO/SFRP2/PTHLH/CXCL12/GDF15/BMP7/SEMA6A/IGF2/GMFG/SST	11
GO:0008083	growth factor activity	5/113	72/6794	0.00672494	0.225153	0.20342	CXCL12/GDF15/BMP7/IGF2/GMFG	5
GO:0004252	serine-type endopeptidase activity	5/113	78/6794	0.00938204	0.225153	0.20342	HTRA3/FAP/PAMR1/TMPRSS7/MMP1	5
GO:0005261	cation channel activity	6/113	111/6794	0.0102053	0.225153	0.20342	GRIA4/AQP1/KCNAB1/CACNG7/CACNG4/LOC100515171	6
GO:0008236	serine-type peptidase activity	5/113	81/6794	0.0109497	0.225153	0.20342	HTRA3/FAP/PAMR1/TMPRSS7/MMP1	5
GO:0033612	receptor serine/threonine kinase binding	2/113	10/6794	0.0113092	0.225153	0.20342	GDF15/BMP7	2
GO:0017171	serine hydrolase activity	5/113	82/6794	0.0115098	0.225153	0.20342	HTRA3/FAP/PAMR1/TMPRSS7/MMP1	5
GO:0004175	endopeptidase activity	8/113	188/6794	0.0127694	0.225153	0.20342	HTRA3/FAP/CASP10/PAMR1/TMPRSS7/MMP12/MMP1/MMP3	8
GO:0022836	gated channel activity	6/113	117/6794	0.0130157	0.225153	0.20342	GRIA4/AQP1/KCNAB1/CACNG7/CACNG4/LOC100515171	6
GO:0005245	voltage-gated calcium channel activity	2/113	11/6794	0.0136733	0.225153	0.20342	CACNG7/CACNG4	2
GO:0005216	ion channel activity	7/113	156/6794	0.0149183	0.230301	0.208071	GRIA4/AQP1/KCNAB1/TTYH1/CACNG7/CACNG4/LOC100515171	7
GO:0005520	insulin-like growth factor binding	2/113	12/6794	0.0162312	0.23583	0.213066	IGFBP2/HTRA3	2
GO:0015144	carbohydrate transmembrane transporter activity	2/113	13/6794	0.018976	0.244247	0.22067	AQP1/SLC2A4	2
GO:0016616	oxidoreductase activity, acting on the CH-OH group of donors, NAD or NADP as acceptor	4/113	62/6794	0.0193228	0.244247	0.22067	HSD11B1/KCNAB1/AKR1C1/HPGD	4
GO:0005244	voltage-gated ion channel activity	4/113	64/6794	0.0214621	0.244247	0.22067	KCNAB1/CACNG7/CACNG4/LOC100515171	4
GO:0019838	growth factor binding	3/113	36/6794	0.0214792	0.244247	0.22067	IGFBP2/HTRA3/KDR	3
GO:0022832	voltage-gated channel activity	4/113	65/6794	0.0225842	0.244247	0.22067	KCNAB1/CACNG7/CACNG4/LOC100515171	4
GO:0044877	protein-containing complex binding	10/113	293/6794	0.0235061	0.244247	0.22067	ASPN/CXCL12/CD36/FAP/HELB/DERL3/IGF2/KDR/GMFG/CD93	10
GO:0005509	calcium ion binding	9/113	252/6794	0.0240266	0.244247	0.22067	ASPN/EFHD1/SYT12/RASGRP1/JAG1/MAN1A1/PAMR1/CD93/CDH5	9
GO:0008233	peptidase activity	10/113	297/6794	0.0255323	0.244247	0.22067	GGT5/HTRA3/FAP/CASP10/VASH2/PAMR1/TMPRSS7/MMP12/MMP1/MMP3	10
GO:0016614	oxidoreductase activity, acting on CH-OH group of donors	4/113	68/6794	0.0261626	0.244247	0.22067	HSD11B1/KCNAB1/AKR1C1/HPGD	4
GO:0015267	channel activity	7/113	177/6794	0.0276879	0.244247	0.22067	GRIA4/AQP1/KCNAB1/TTYH1/CACNG7/CACNG4/LOC100515171	7
GO:0022803	passive transmembrane transporter activity	7/113	177/6794	0.0276879	0.244247	0.22067	GRIA4/AQP1/KCNAB1/TTYH1/CACNG7/CACNG4/LOC100515171	7
GO:0045296	cadherin binding	2/113	17/6794	0.0316904	0.269915	0.243861	KDR/CDH5	2
