# Supplementary material for: Genomic evidence for the suitability of Göttingen Minipigs with a rare seizure phenotype as a model for human epilepsy
Source: Neurogenetics. 2024 Feb 21;25(2):103–17. doi: 10.1007/s10048-024-00750-2 (PMC11076379; doi:10.1007/s10048-024-00750-2)
Supplement: Supplementary file 5 — Supplementary file5 (XLSX 1890 KB) [file 10048_2024_750_MOESM5_ESM.xlsx]

## Sheet: DE_GMP_RNAseq_GCF_000003025.6
Supplementary Information S5: Differential expression analysis results from primary fibroblasts isolated from healthy minipigs and animals with a seizure phenotype.
Symbol	baseMean	log2FoldChange	lfcSE	stat	pvalue	padj
A1BG	0.950616	2.05958	2.8477	0.723243	0.469531	NA
A1CF	1.23111	-2.92209	1.66902	-1.75078	0.0799833	NA
A2M	818.625	1.8319	0.875992	2.09122	0.0365079	0.410258
A2ML1	9.06736	-1.50611	1.26443	-1.19114	0.2336	0.737797
A3GALT2	68.3936	0.11699	0.825772	0.141673	0.887338	0.979807
A4GALT	2837.81	-0.192619	0.425415	-0.452779	0.650708	0.924918
A4GNT	0.794455	-1.16374	2.05634	-0.565928	0.571442	NA
AAAS	481.052	0.431293	0.338637	1.27361	0.2028	0.711465
AACS	1192.31	0.359761	0.397745	0.904502	0.365729	0.816663
AAED1	1517.47	-0.161689	0.169273	-0.955197	0.339478	0.801136
AAGAB	1493.87	0.0140702	0.173038	0.0813125	0.935193	0.988209
AAK1	1987.78	0.186658	0.271867	0.686578	0.492349	0.872373
AAMDC	370.446	0.0882427	0.224412	0.393218	0.694158	0.937306
AAMP	2717.78	0.228153	0.146823	1.55393	0.120201	0.610226
AAR2	982.094	-0.0156683	0.144506	-0.108427	0.913657	0.984782
AARD	577.872	1.27913	1.00113	1.27769	0.20136	0.71049
AARS	14992	-0.429305	0.170079	-2.52416	0.0115976	0.253
AARS2	313.073	-0.0727359	0.389765	-0.186615	0.851963	0.972985
AARSD1	1144.76	0.11647	0.21879	0.532334	0.594495	0.910641
AASDH	789.56	-0.154524	0.138173	-1.11833	0.263425	0.757248
AASDHPPT	1336.73	0.0547599	0.207006	0.264532	0.79137	0.959837
AASS	780.425	-0.658267	0.561496	-1.17234	0.241059	0.743686
AATF	1165.74	0.12815	0.183501	0.698362	0.484951	0.870197
AATK	4.96669	-1.03342	1.01424	-1.0189	0.308248	0.781131
ABAT	0.196094	-0.116429	3.5337	-0.0329482	0.973716	NA
ABCA1	6190.8	-0.13444	0.227819	-0.590119	0.555111	0.897166
ABCA12	0.812463	-3.60212	2.5055	-1.43769	0.150522	NA
ABCA2	2822.94	-0.446867	0.252797	-1.76769	0.0771121	0.539374
ABCA3	2956.68	-0.260312	0.357727	-0.727683	0.466808	0.86126
ABCA4	4.11893	-0.706885	1.06981	-0.660757	0.508768	0.880703
ABCA5	77.4255	0.874752	0.430698	2.03101	0.0422538	0.43766
ABCA6	10.1333	1.27473	0.768874	1.65791	0.0973348	0.577641
ABCA7	840.724	-1.01318	0.438355	-2.31133	0.0208146	0.328184
ABCB1	6719.78	0.463485	0.402629	1.15114	0.249673	0.748033
ABCB10	1594.11	0.00662454	0.182825	0.0362344	0.971095	0.996358
ABCB11	2.60805	0.872945	1.38501	0.63028	0.528512	0.888218
ABCB4	14.4014	0.535084	1.01147	0.529016	0.596794	0.911097
ABCB6	1253.67	-0.121636	0.274204	-0.443596	0.657335	0.926319
ABCB7	1254.04	-0.0354233	0.122847	-0.288352	0.773077	0.955041
ABCB8	1822.92	0.111049	0.246133	0.451174	0.651864	0.925407
ABCB9	31.9609	0.0540206	0.450828	0.119825	0.904621	0.984068
ABCC1	17453.8	-0.164096	0.288681	-0.568433	0.569741	0.901443
ABCC10	903.266	-0.599443	0.189482	-3.16359	0.00155835	0.0789856
ABCC11	4.37968	0.777962	0.972803	0.799712	0.423878	0.84434
ABCC2	92.3676	-0.544074	0.380742	-1.42898	0.153009	0.656013
ABCC3	4154.12	-0.149126	0.25533	-0.58405	0.559187	0.898187
ABCC4	692.774	1.11002	0.828864	1.33921	0.180502	0.686671
ABCC5	2477.67	-0.239174	0.255816	-0.934943	0.349818	0.806989
ABCC6	12.3564	-0.213055	0.626838	-0.339888	0.733941	0.946842
ABCC8	0.0891578	-0.597311	3.5337	-0.169033	0.865771	NA
ABCC9	49.4049	0.872668	0.883215	0.988058	0.323124	0.789051
ABCD1	1599.91	-0.0757826	0.156515	-0.484188	0.628252	0.919361
ABCD2	0.178316	-1.43345	3.49155	-0.410549	0.681403	NA
ABCD3	2285.24	0.0507027	0.12525	0.404811	0.685616	0.934655
ABCD4	1581.81	-0.719632	0.192335	-3.74156	0.000182882	0.0202845
ABCE1	4512.62	0.0134757	0.171487	0.0785813	0.937366	0.988403
ABCF1	4196.11	0.0464647	0.127242	0.365169	0.714985	0.94231
ABCF2	3600.66	0.148151	0.151105	0.980451	0.326863	0.79249
ABCF3	2156.38	0.00839696	0.105328	0.0797216	0.936459	0.98834
ABCG1	7.1714	-1.25447	1.05727	-1.18652	0.235416	0.73786
ABCG2	259.132	1.06047	0.628713	1.68673	0.0916546	0.567055
ABCG4	20.3139	0.742404	0.582731	1.27401	0.202661	0.711465
ABCG5	1.73971	-3.53274	2.01867	-1.75004	0.0801121	0.546047
ABCG8	0.267473	-2.01532	3.43937	-0.585957	0.557904	NA
ABHD1	38.2814	-0.782146	0.37922	-2.06251	0.0391591	0.423608
ABHD10	608.99	-0.197917	0.287208	-0.689105	0.490757	0.871948
ABHD11	435.639	0.0911359	0.213302	0.427263	0.669188	0.92961
ABHD12	3168.78	-0.186939	0.284864	-0.656239	0.511671	0.881122
ABHD12B	157.305	-0.322156	0.172101	-1.87189	0.0612211	0.499149
ABHD13	1210.86	-0.329969	0.173301	-1.90402	0.056907	0.487188
ABHD14A	1651.96	-0.0969277	0.149458	-0.648529	0.516643	0.883951
ABHD14B	1351.69	-0.200797	0.241021	-0.833108	0.404784	0.836655
ABHD15	87.8197	-0.285171	0.42968	-0.663682	0.506894	0.879457
ABHD16A	1921.32	-0.26076	0.204286	-1.27645	0.201798	0.710703
ABHD16B	20.9191	0.279172	0.532037	0.524724	0.599775	0.911101
ABHD17A	2933.93	0.174329	0.125998	1.38359	0.166484	0.672653
ABHD17B	603.514	0.158969	0.184911	0.859704	0.389952	0.83052
ABHD17C	3293.88	0.375391	0.336891	1.11428	0.265159	0.758535
ABHD18	809.368	0.132544	0.292063	0.453819	0.649959	0.924812
ABHD2	14099.6	-0.0599748	0.250232	-0.239677	0.810581	0.963974
ABHD3	795.712	-0.497879	0.28725	-1.73326	0.0830496	0.553197
ABHD4	2395.71	-0.020309	0.351437	-0.0577885	0.953917	0.992338
ABHD5	427.161	0.156374	0.217712	0.718258	0.472598	0.864566
ABHD6	1289.09	0.0396568	0.240977	0.164566	0.869285	0.976504
ABHD8	326.76	0.306179	0.176667	1.73309	0.0830805	0.553197
ABI1	4921.31	-0.0122744	0.178358	-0.0688193	0.945133	0.989475
ABI2	258.224	0.0766362	0.210966	0.363263	0.716408	0.94231
ABI3BP	8032.74	-0.473203	1.02872	-0.459992	0.645522	0.924198
ABL1	9525.66	-0.0397893	0.148418	-0.26809	0.78863	0.959454
ABL2	3234.74	-0.61862	0.366812	-1.68648	0.0917037	0.567055
ABLIM1	23.0372	-0.999032	0.72934	-1.36977	0.170757	0.67628
ABLIM2	3.60594	-0.492691	1.01061	-0.487519	0.625891	0.918647
ABLIM3	7.57828	-0.397448	1.05923	-0.375222	0.707495	0.942066
ABR	13937.5	0.139233	0.100514	1.38522	0.165986	0.672653
ABRA	1.02757	-2.63396	3.23232	-0.814884	0.415139	NA
ABRACL	713.816	0.231548	0.262999	0.880412	0.378636	0.824508
ABRAXAS1	417.656	-0.0877219	0.200015	-0.438578	0.660968	0.927236
ABRAXAS2	942.494	-0.159278	0.0961619	-1.65636	0.0976499	0.578349
ABT1	1002.51	-0.0381582	0.141367	-0.269924	0.787219	0.959454
ABTB1	782.421	-0.123714	0.184897	-0.669098	0.503433	0.87818
ABTB2	13.8972	0.536978	0.541496	0.991657	0.321365	0.787885
ACAA1	1430.16	-0.0285058	0.186372	-0.152951	0.878437	0.977579
ACAA2	420.121	0.126613	0.243839	0.519247	0.603588	0.912
ACACA	6465.34	0.303986	0.223847	1.35801	0.174461	0.680312
ACACB	362.864	1.21774	0.413842	2.94254	0.00325535	0.124344
ACAD10	412.164	0.249041	0.194666	1.27932	0.200783	0.71049
ACAD11	513.723	-0.0753921	0.242152	-0.311342	0.75554	0.951163
ACAD8	886.396	-0.164684	0.29068	-0.566548	0.571021	0.901526
ACAD9	1463.74	0.129189	0.125497	1.02942	0.303283	0.778643
ACADL	1340.6	0.386594	0.375793	1.02874	0.303601	0.778643
ACADM	3465.31	0.285276	0.13184	2.1638	0.03048	0.387127
ACADS	1769.1	0.171111	0.111989	1.52794	0.126529	0.621113
ACADSB	697.371	-0.379493	0.219052	-1.73243	0.0831969	0.553197
ACADVL	4326.33	0.0108411	0.103247	0.105002	0.916374	0.985086
ACAN	1.96559	-1.13986	1.63199	-0.698447	0.484898	0.870197
ACAP1	47.992	0.326275	0.327895	0.995061	0.319707	0.786606
ACAP2	6341.16	-1.40253e-05	0.19029	-7.37049e-05	0.999941	0.999973
ACAP3	1455.86	0.198842	0.16701	1.1906	0.23381	0.737797
ACAT1	2983.47	-0.26227	0.21332	-1.22947	0.218897	0.727601
ACAT2	6655.46	0.471427	0.263616	1.78831	0.0737255	0.532696
ACBD3	3102.33	0.110162	0.144516	0.762279	0.445894	0.856246
ACBD4	490.762	-0.0499503	0.240585	-0.20762	0.835525	0.969447
ACBD5	2662.29	0.0255954	0.166657	0.153582	0.87794	0.977359
ACBD6	1178.04	0.152777	0.141336	1.08095	0.27972	0.76373
ACBD7	3.12668	1.40613	1.22083	1.15178	0.24941	0.747991
ACCS	154.61	0.151011	0.34732	0.434789	0.663716	0.928035
ACCSL	13.5904	0.0202567	0.574864	0.0352373	0.971891	0.996362
ACD	532.096	0.051456	0.163105	0.315478	0.752399	0.95058
ACE	518.313	0.838281	0.320707	2.61385	0.00895272	0.220348
ACE2	2.42264	-0.438118	1.08923	-0.402229	0.687515	0.934839
ACER1	11.7302	-0.472742	0.638737	-0.740121	0.459227	0.859289
ACER2	35.3989	-0.334605	0.523517	-0.639148	0.522727	0.885774
ACER3	4532.71	-0.813366	0.219017	-3.71372	0.000204236	0.0217064
ACHE	22.698	-1.10796	0.585201	-1.89329	0.0583189	0.489988
ACIN1	6488.76	-0.269533	0.157336	-1.71311	0.0866923	0.560694
ACKR1	0.720352	-0.23378	2.9202	-0.0800563	0.936192	NA
ACKR2	90.3495	0.738876	0.43737	1.68936	0.0911505	0.566816
ACKR3	10802	-0.773055	0.36559	-2.11454	0.034469	0.402162
ACKR4	314.369	-2.03805	0.880704	-2.31411	0.0206618	0.327388
ACLY	16610.8	0.508743	0.207091	2.45661	0.0140254	0.276703
ACMSD	5.91733	-0.299411	1.04117	-0.28757	0.773676	0.955059
ACO1	3784.04	0.298976	0.175461	1.70394	0.0883921	0.561899
ACO2	5509.24	0.00121312	0.117294	0.0103426	0.991748	0.998656
ACOD1	0.365513	1.83098	3.52989	0.518707	0.603965	NA
ACOT11	304.863	0.318467	0.330721	0.962949	0.335573	0.7991
ACOT12	1.99285	-0.269857	1.79851	-0.150044	0.88073	0.978572
ACOT13	264.752	0.157852	0.257875	0.612127	0.540454	0.892788
ACOT6	443.704	0.139707	0.207459	0.673418	0.500681	0.877063
ACOT7	289.635	0.258006	0.31713	0.813564	0.415895	0.841556
ACOT8	486.67	0.151412	0.236923	0.639077	0.522773	0.885774
ACOT9	3365.68	0.189946	0.179917	1.05574	0.291087	0.772131
ACOX1	5328.28	0.0490402	0.128003	0.383117	0.701633	0.940034
ACOX2	862.825	-0.241279	0.183132	-1.31751	0.187666	0.69822
ACOX3	1968.5	-0.219279	0.138739	-1.58051	0.113989	0.603478
ACOXL	3.81851	0.138034	0.948199	0.145575	0.884257	0.978961
ACP1	1913.38	0.187615	0.150938	1.24299	0.213871	0.726136
ACP2	1114.98	-0.305701	0.227267	-1.34512	0.178587	0.684937
ACP5	1.27867	-1.65606	2.06444	-0.802183	0.422447	NA
ACP6	1367.1	0.0604978	0.135113	0.447757	0.654328	0.925935
ACPP	1.20413	3.54321	2.20727	1.60524	0.10844	NA
ACPT	822.403	-0.0332068	0.219593	-0.15122	0.879802	0.978251
ACRBP	45.723	-0.27754	0.504636	-0.54998	0.582333	0.906645
ACRV1	0.230301	1.3262	3.5337	0.3753	0.707437	NA
ACSF2	3299.6	0.332299	0.361903	0.918199	0.358515	0.813719
ACSF3	718.174	0.00436133	0.147249	0.0296187	0.976371	0.997254
ACSL1	2272.29	-0.249888	0.224394	-1.11361	0.265447	0.758535
ACSL3	2696.87	-0.0759256	0.218054	-0.348196	0.727693	0.945503
ACSL4	21313.1	0.43751	0.227242	1.92531	0.0541908	0.480598
ACSL5	2948.54	-0.185097	0.308126	-0.600718	0.548028	0.896188
ACSL6	0.501557	-1.09397	3.06586	-0.356821	0.721226	NA
ACSM3	11.1125	-0.00367292	0.652959	-0.00562504	0.995512	0.998744
ACSM4	2.28966	-1.23495	1.20883	-1.02161	0.306967	0.780737
ACSM5	153.111	-0.128821	0.543819	-0.236883	0.812748	0.96473
ACSS1	653.684	0.510089	0.363112	1.40477	0.16009	0.665779
ACSS2	4103.88	0.695276	0.306592	2.26776	0.0233438	0.342972
ACSS3	51.4781	1.66106	1.39858	1.18768	0.23496	0.737797
ACTA1	7.07444	-2.62382	1.4708	-1.78394	0.0744338	0.532768
ACTA2	103477	-0.516627	0.618495	-0.835296	0.403551	0.836293
ACTB	156972	-0.0191492	0.133842	-0.143074	0.886232	0.979429
ACTC1	0.71242	1.5784	2.95099	0.53487	0.59274	NA
ACTG1	250351	0.0866941	0.15843	0.547208	0.584236	0.906799
ACTG2	4124.35	0.58732	0.820423	0.715875	0.474069	0.864713
ACTL10	31.5952	0.571585	0.489687	1.16725	0.243111	0.743694
ACTL6A	821.824	0.357913	0.157256	2.27599	0.0228467	0.338754
ACTL6B	1.11647	1.41489	1.8374	0.770048	0.441272	NA
ACTL7A	0.909994	-0.200503	2.31592	-0.0865758	0.931009	NA
ACTN1	43307.8	-0.177386	0.209564	-0.846454	0.397299	0.834346
ACTN2	10.5047	0.597148	0.954076	0.625892	0.531386	0.889375
ACTN3	6.25114	-0.195269	0.907171	-0.21525	0.829572	0.968458
ACTN4	31257.1	0.00188377	0.234915	0.00801896	0.993602	0.998656
ACTR10	3890.49	0.0782997	0.193533	0.404581	0.685786	0.934655
ACTR1A	8208.4	-0.125585	0.20231	-0.620758	0.534759	0.890515
ACTR1B	2881.65	0.000294175	0.113949	0.00258163	0.99794	0.999053
ACTR2	18888.3	-0.0634228	0.145904	-0.434689	0.663788	0.928035
ACTR3	21490.7	0.00606952	0.153573	0.039522	0.968474	0.995901
ACTR3B	326.259	-0.511255	0.39891	-1.28163	0.199972	0.709798
ACTR5	394.344	0.0496604	0.186153	0.266772	0.789645	0.959454
ACTR6	975.384	0.0544484	0.162549	0.334966	0.737651	0.947212
ACTR8	886.605	-0.0521711	0.103487	-0.50413	0.61417	0.914268
ACTRT3	4.78364	-0.286501	0.769227	-0.372453	0.709556	0.94231
ACVR1	2403.44	-0.168097	0.156818	-1.07193	0.283753	0.765732
ACVR1B	709.291	-0.184224	0.140034	-1.31557	0.188317	0.698413
ACVR1C	0.473896	-1.9547	3.0539	-0.640066	0.522129	NA
ACVR2A	488.043	-0.574363	0.348089	-1.65005	0.0989329	0.579319
ACVR2B	468.438	-0.0530868	0.22724	-0.233616	0.815283	0.965471
ACVRL1	509.617	0.184663	0.277434	0.665611	0.50566	0.878534
ACY1	501.973	0.18878	0.183379	1.02945	0.303269	0.778643
ACY3	1.78613	-0.880963	1.51499	-0.581499	0.560904	0.89917
ACYP1	1149.24	0.0717205	0.132509	0.541249	0.588336	0.90876
ACYP2	155.151	-0.198732	0.274331	-0.724424	0.468806	0.862245
ADA	21.7867	0.0870634	0.406671	0.214088	0.830479	0.968734
ADA2	2.90774	-2.33429	1.16463	-2.00433	0.0450347	0.444763
ADAD1	0.696003	2.75732	3.48613	0.79094	0.428979	NA
ADAD2	0.24702	-1.91174	3.44724	-0.55457	0.579189	NA
ADAL	292.478	0.145563	0.176165	0.826291	0.408639	0.838568
ADAM10	2886.91	-0.0273314	0.166563	-0.164091	0.86966	0.976504
ADAM11	28.1924	0.625941	0.486258	1.28726	0.198003	0.709074
ADAM12	1603.53	-0.705475	0.257157	-2.74337	0.00608127	0.177563
ADAM15	1736.83	-0.530512	0.222983	-2.37915	0.0173524	0.3071
ADAM17	4677.58	-0.0320364	0.190312	-0.168336	0.866319	0.976001
ADAM19	6987.72	-0.00788843	0.382121	-0.0206438	0.98353	0.998499
ADAM22	1.6931	0.282859	1.64839	0.171597	0.863754	0.975538
ADAM23	120.048	0.485606	0.746345	0.650646	0.515275	0.883268
ADAM28	9.47593	0.215116	0.96506	0.222904	0.82361	0.967689
ADAM33	2654.84	-0.422922	0.279549	-1.51287	0.130312	0.625383
ADAM5	1.9151	-3.68246	1.91258	-1.92539	0.0541807	0.480598
ADAM7	0.427792	0.83138	3.53142	0.235424	0.81388	NA
ADAM8	425.476	-0.536295	0.360649	-1.48703	0.137007	0.6357
ADAM9	17582.5	-0.482534	0.17969	-2.68537	0.00724485	0.19401
ADAMDEC1	41.4354	0.486889	0.630124	0.772688	0.439707	0.8529
ADAMTS1	2911.25	0.0936376	0.527298	0.17758	0.859053	0.974471
ADAMTS10	4778.16	-0.46077	0.208946	-2.20521	0.0274394	0.369868
ADAMTS12	23.6142	-0.876289	0.878926	-0.997001	0.318764	0.786224
ADAMTS13	25.5189	0.344339	0.575285	0.598554	0.54947	0.896431
ADAMTS14	76.2223	0.0616123	0.736491	0.0836566	0.933329	0.988074
ADAMTS15	6.0095	1.26251	0.998973	1.26381	0.206298	0.715777
ADAMTS16	14.0598	-0.0168452	1.0437	-0.0161399	0.987123	0.998499
ADAMTS17	371.807	0.0351687	0.489145	0.0718983	0.942683	0.988977
ADAMTS2	8737.78	-0.523451	0.287665	-1.81966	0.0688114	0.51818
ADAMTS20	1258.34	0.0555194	0.479366	0.115818	0.907796	0.984538
ADAMTS3	84.3783	0.321084	0.692922	0.463378	0.643094	0.923771
ADAMTS4	1053	-0.173714	0.452175	-0.384173	0.70085	0.939656
ADAMTS5	9418.09	-0.909686	0.414494	-2.19469	0.0281857	0.372344
ADAMTS6	2633.18	-0.846448	0.337403	-2.50871	0.0121172	0.258718
ADAMTS7	4346.36	-0.585291	0.329413	-1.77677	0.0756063	0.535392
ADAMTS8	2.00854	-0.877153	1.30002	-0.674723	0.499852	0.876768
ADAMTS9	2371.68	-0.453344	0.420573	-1.07792	0.28107	0.763987
ADAMTSL1	675.785	-0.308132	0.895267	-0.344179	0.730712	0.945836
ADAMTSL2	23.5046	-0.212409	0.573818	-0.370168	0.711257	0.94231
ADAMTSL3	5160.7	-1.07803	0.298473	-3.61181	0.00030407	0.0278953
ADAMTSL4	5477.95	-0.246751	0.362905	-0.679934	0.496546	0.874123
ADAMTSL5	437.996	-0.876652	0.572156	-1.53219	0.125475	0.619434
ADAP1	443.446	-0.404145	0.196254	-2.0593	0.0394657	0.42504
ADAP2	88.6423	-0.211802	0.371096	-0.570746	0.568172	0.901177
ADAR	2309.1	-0.208318	0.178415	-1.1676	0.242968	0.743694
ADARB1	900.414	-0.38427	0.130752	-2.93892	0.00329363	0.124344
ADARB2	2.05541	1.15509	1.35934	0.849746	0.395466	0.833259
ADAT1	92.7478	0.223876	0.367941	0.608457	0.542884	0.893238
ADAT2	238.698	0.131519	0.215645	0.609885	0.541938	0.893238
ADAT3	83.774	0.308833	0.253234	1.21956	0.222634	0.729923
ADCK1	128.342	-0.641268	0.303844	-2.11052	0.0348137	0.403154
ADCK2	885.999	-0.172958	0.198982	-0.869213	0.384731	0.82776
ADCK5	653.039	-0.231923	0.20582	-1.12682	0.259818	0.754547
ADCY1	4.82337	1.63659	0.917089	1.78455	0.0743345	0.532768
ADCY10	4.01861	-0.530155	0.877385	-0.604244	0.545681	0.894495
ADCY2	13.3326	-1.46338	1.11132	-1.31679	0.187909	0.698413
ADCY3	712.946	-0.567385	0.25771	-2.20164	0.0276906	0.370489
ADCY4	64.6671	-1.59245	0.542045	-2.93785	0.00330496	0.124344
ADCY5	27.2878	0.678134	0.744283	0.911124	0.36223	0.815256
ADCY6	4005.86	-0.0303167	0.227126	-0.13348	0.893814	0.981816
ADCY7	6824.49	0.151212	0.291539	0.518668	0.603992	0.912
ADCY8	1.51452	2.83335	2.0515	1.38111	0.167245	NA
ADCY9	1458.97	-0.114628	0.228509	-0.501634	0.615925	0.914301
ADCYAP1	0.115151	0.845316	3.5337	0.239215	0.810939	NA
ADCYAP1R1	2.61224	-2.68314	1.69802	-1.58016	0.114071	0.603478
ADD1	7727.36	0.145817	0.149364	0.97625	0.328941	0.794305
ADD2	56.5703	-1.55573	0.433644	-3.58758	0.000333761	0.0289389
ADD3	3323.74	0.303591	0.274525	1.10588	0.26878	0.760076
ADGB	79.7615	-0.528794	0.404142	-1.30844	0.190726	0.699906
ADGRA1	66.9053	0.0947526	0.7632	0.124152	0.901195	0.983255
ADGRA2	13141.7	-0.426533	0.250013	-1.70605	0.0879996	0.561899
ADGRA3	1788.78	-0.313287	0.202872	-1.54426	0.122525	0.61422
ADGRB1	93.6491	2.06784	1.19746	1.72685	0.0841946	0.554547
ADGRB2	74.4235	-0.682634	0.629307	-1.08474	0.278037	0.763369
ADGRB3	3.84676	0.502755	1.93181	0.260251	0.79467	0.960674
ADGRD1	119.498	-0.511418	0.715072	-0.715199	0.474486	0.864913
ADGRE1	0.113754	0.845316	3.5337	0.239215	0.810939	NA
ADGRE5	5858.56	-0.500861	0.289885	-1.72779	0.0840261	0.554364
ADGRF1	0.12025	0.845316	3.5337	0.239215	0.810939	NA
ADGRF2	46.2141	-2.3252	0.856114	-2.71599	0.00660777	0.185952
ADGRF3	1.70537	-0.807281	1.81315	-0.445237	0.656148	0.926277
ADGRF4	0.898708	-1.63385	2.79135	-0.585326	0.558328	NA
ADGRF5	2.09136	4.33032	2.49524	1.73543	0.0826645	0.55177
ADGRG1	1148.41	0.619569	0.58161	1.06526	0.286756	0.767671
ADGRG2	156.703	-0.204957	0.660983	-0.310079	0.756501	0.951274
ADGRG3	0.267473	-2.01532	3.43937	-0.585957	0.557904	NA
ADGRG4	0.921205	3.1613	3.47351	0.910118	0.36276	NA
ADGRG5	25.6036	0.225704	0.384664	0.586755	0.557368	0.897271
ADGRG6	3724.28	2.23088	0.510814	4.36731	1.25786e-05	0.00262018
ADGRG7	4.62047	-0.36992	1.0966	-0.337333	0.735866	0.947092
ADGRL1	627.91	-1.5112	0.418467	-3.61127	0.000304696	0.0278953
ADGRL2	1897.4	0.039987	0.342828	0.116639	0.907146	0.984432
ADGRL4	0.324558	0.364455	3.47499	0.104879	0.916471	NA
ADGRV1	26.634	0.151272	0.545639	0.277238	0.781597	0.957778
ADH1C	4.12031	0.396331	1.03487	0.382977	0.701737	0.940034
ADH4-2	569.653	-0.642651	0.267938	-2.3985	0.0164622	0.301748
ADH5	3085.32	0.251865	0.131257	1.91886	0.0550022	0.482304
ADHFE1	35.447	0.292582	0.389843	0.750512	0.452946	0.857341
ADI1	6714.72	0.246178	0.152106	1.61846	0.105564	0.590805
ADIG	15.9728	3.76157	1.27991	2.93894	0.00329336	0.124344
ADIPOQ	0.12025	0.845316	3.5337	0.239215	0.810939	NA
ADIPOR1	4608.77	-0.0391333	0.136568	-0.286548	0.774458	0.955362
ADIPOR2	1549.32	0.0456338	0.129097	0.353483	0.723726	0.944537
ADIRF	55.9192	-0.320037	0.518584	-0.617136	0.537145	0.891334
ADK	1084.85	0.0750879	0.199543	0.376299	0.706695	0.9418
ADM	12062.4	0.355826	0.335565	1.06038	0.288972	0.770517
ADM2	55.5336	-0.929357	0.468946	-1.9818	0.0475014	0.45644
ADM5	23.5229	-0.189445	0.480189	-0.394521	0.693196	0.936629
ADNP	4317.97	-0.00208263	0.130792	-0.0159232	0.987296	0.998499
ADNP2	1052.36	0.0249279	0.141243	0.176489	0.85991	0.974724
ADO	992.891	0.015505	0.154149	0.100584	0.919881	0.985912
ADORA1	166.686	-0.617257	0.516301	-1.19554	0.231877	0.737522
ADORA2A	227.467	-0.732698	0.482627	-1.51815	0.128978	0.624396
ADORA2B	190.282	0.195384	0.293063	0.666695	0.504967	0.878414
ADPGK	2947.86	-0.165183	0.181694	-0.909125	0.363284	0.815301
ADPRH	944.353	-0.529478	0.229016	-2.31197	0.0207796	0.328184
ADPRHL1	4.74205	2.62443	1.54539	1.69824	0.0894633	0.563675
ADPRHL2	579.119	0.034448	0.138883	0.248035	0.804107	0.961748
ADPRM	471.915	-0.221021	0.156157	-1.41538	0.156957	0.662421
ADRA1A	2.93838	-0.707457	1.15155	-0.61435	0.538984	0.892178
ADRA1B	100.702	-0.359592	0.747053	-0.481348	0.630269	0.919865
ADRA1D	17.224	-1.15441	0.742312	-1.55515	0.11991	0.609846
ADRA2A	698.53	-1.94069	1.59002	-1.22055	0.222258	0.729749
ADRA2B	3.79564	-1.27608	1.79888	-0.709373	0.478093	0.866636
ADRA2C	35.6713	-0.45216	0.832639	-0.543044	0.587099	0.908109
ADRB1	0.326915	0.364455	3.46773	0.105099	0.916297	NA
ADRB2	17.7001	-0.564077	0.823001	-0.68539	0.493098	0.8726
ADRB3	0.267473	-2.01532	3.43937	-0.585957	0.557904	NA
ADRM1	3479.03	0.0319828	0.187885	0.170226	0.864833	0.975836
ADSL	929.433	-0.059142	0.161192	-0.366903	0.713691	0.94231
ADSS	1953.68	0.568578	0.22958	2.4766	0.013264	0.268212
ADSSL1	74.5458	-0.91037	0.427827	-2.12789	0.0333461	0.397926
ADTRP	0.111725	-0.597311	3.5337	-0.169033	0.865771	NA
AEBP1	61919.5	-0.0847164	0.246933	-0.343075	0.731542	0.94584
AEBP2	2034.84	0.00504264	0.103301	0.0488151	0.961067	0.994813
AEN	2538.25	0.112033	0.153173	0.731419	0.464523	0.859831
AES	11460.5	0.222796	0.119432	1.86547	0.0621161	0.501224
AFAP1	3001.65	-0.0473298	0.229219	-0.206483	0.836414	0.969447
AFAP1L1	72.9109	0.311576	1.68147	0.1853	0.852994	0.973188
AFAP1L2	0.776333	0.761277	1.91263	0.398025	0.690612	NA
AFDN	11177.6	0.184079	0.236051	0.779829	0.435491	0.849127
AFF1	1066.07	-0.246314	0.238008	-1.0349	0.300717	0.777392
AFF2	530.125	0.237147	0.613678	0.386435	0.699175	0.93881
AFF3	0.225152	1.3262	3.5337	0.3753	0.707437	NA
AFF4	10983.5	-0.0345826	0.205425	-0.168346	0.866311	0.976001
AFG1L	296.139	-0.114305	0.157737	-0.724656	0.468663	0.862169
AFG3L2	3011.42	-0.0340457	0.130941	-0.260008	0.794858	0.960674
AFMID	569.75	0.285233	0.277662	1.02727	0.304295	0.779027
AFP	0.111725	-0.597311	3.5337	-0.169033	0.865771	NA
AFTPH	1379.4	0.0679332	0.114221	0.594753	0.552009	0.897021
AGA	713.339	-0.0427823	0.284703	-0.15027	0.880552	0.978536
AGAP1	1569	-0.064043	0.124959	-0.512512	0.608293	0.91271
AGAP2	19.0597	0.356914	0.483975	0.737463	0.460841	0.859796
AGAP3	1620.01	0.0897886	0.140661	0.638333	0.523257	0.885978
AGBL1	0.421228	-1.60542	2.59157	-0.619479	0.535601	NA
AGBL2	111.949	-0.048795	0.270387	-0.180463	0.856789	0.97393
AGBL3	482.73	-1.45949	0.530196	-2.75274	0.00590992	0.174047
AGBL5	253.284	0.170399	0.181593	0.938356	0.348061	0.806314
AGER	5.38593	0.440105	0.793017	0.554975	0.578912	0.905364
AGFG1	2049.43	-0.209118	0.127423	-1.64114	0.100769	0.583273
AGFG2	750.313	0.0176039	0.223186	0.0788753	0.937132	0.98834
AGGF1	3069.3	-0.0600708	0.125483	-0.478716	0.632141	0.919865
AGK	873.103	-0.0514537	0.190629	-0.269915	0.787225	0.959454
AGL	1390.59	-0.0595458	0.261422	-0.227776	0.81982	0.966887
AGMAT	2.2267	-0.729327	1.20174	-0.60689	0.543924	0.893829
AGO1	1510.61	-0.122824	0.199834	-0.614628	0.5388	0.892134
AGO2	1032.07	0.233608	0.344727	0.67766	0.497988	0.875125
AGO3	509.918	-0.700067	0.252673	-2.77064	0.00559462	0.167652
AGO4	1050.83	0.055522	0.165872	0.334727	0.737831	0.947292
AGPAT1	2458.39	0.0599497	0.146847	0.408246	0.683093	0.933798
AGPAT2	1480.16	-0.10405	0.174844	-0.595104	0.551774	0.897007
AGPAT3	3242.74	0.0216199	0.147614	0.146462	0.883556	0.978961
AGPAT4	553.278	-0.0951243	0.237872	-0.399898	0.689232	0.935581
AGPAT5	1831.17	-0.0956227	0.143641	-0.665705	0.5056	0.878534
AGPS	3357.38	-0.050774	0.139699	-0.363454	0.716266	0.94231
AGR2	1.3989	0.253689	2.2749	0.111517	0.911207	NA
AGRN	882.566	0.415049	0.31392	1.32215	0.186119	0.694625
AGT	3036.91	-0.0693963	0.418894	-0.165666	0.86842	0.976435
AGTPBP1	108.976	-0.661449	0.304524	-2.17207	0.0298503	0.383357
AGTR1	2413.23	-1.03629	0.546919	-1.89478	0.0581211	0.489788
AGTR2	0.335175	-2.31249	3.41959	-0.676247	0.498884	NA
AGTRAP	2404.16	0.261552	0.277652	0.942012	0.346187	0.804337
AGXT	0.561263	0.0570843	2.57958	0.0221293	0.982345	NA
AHCTF1	3725.78	-0.0461727	0.147807	-0.312385	0.754748	0.950797
AHCY	1490.87	0.642711	0.423868	1.5163	0.129444	0.624897
AHCYL1	6640.18	-0.0431505	0.165377	-0.260922	0.794153	0.960674
AHCYL2	386.561	0.563253	0.349357	1.61225	0.106907	0.592689
AHDC1	1315.2	-0.13576	0.251801	-0.539155	0.58978	0.908966
AHI1	1650.16	0.199932	0.177564	1.12597	0.260178	0.754895
AHNAK	130779	-0.237003	0.310817	-0.762516	0.445752	0.856246
AHNAK2	6320.54	0.568158	0.368338	1.54249	0.122954	0.614221
AHR	9127.09	0.0313617	0.276393	0.113468	0.90966	0.984769
AHRR	5717.72	0.0393927	0.277409	0.142002	0.887078	0.979676
AHSA1	2942.02	0.158854	0.112234	1.41538	0.156956	0.662421
AHSA2	111.029	-0.0509996	0.197746	-0.257905	0.79648	0.960674
AIDA	4074.42	0.0728153	0.157876	0.461218	0.644643	0.924063
AIF1	0.593358	-1.41876	2.88044	-0.49255	0.622331	NA
AIF1L	15.2205	1.29592	0.839589	1.54352	0.122704	0.61422
AIFM1	2141.91	0.048022	0.120742	0.397725	0.690833	0.935924
AIFM2	1068.73	0.175498	0.168553	1.04121	0.297779	0.776426
AIFM3	13.2715	-0.624666	0.505367	-1.23607	0.216434	0.726876
AIG1	688.638	0.0980095	0.236934	0.413658	0.679125	0.932636
AIMP1	3459.04	0.104614	0.183096	0.571359	0.567756	0.901177
AIMP2	92.7666	0.311928	0.327326	0.952958	0.340611	0.801822
AIP	807.582	-0.0515953	0.158627	-0.325262	0.744983	0.949729
AIPL1	31.6858	0.503658	0.858146	0.586914	0.557262	0.897271
AIRE	100.84	0.0935746	0.450572	0.20768	0.835479	0.969447
AJAP1	0.225479	-0.116429	3.5337	-0.0329482	0.973716	NA
AJUBA	966.083	0.460522	0.343354	1.34125	0.17984	0.68614
AK1	857.919	-1.09451	0.365253	-2.99658	0.00273025	0.112919
AK2	1927.14	0.283743	0.183429	1.54688	0.121892	0.612906
AK3	1058.5	0.0887161	0.188302	0.471138	0.637542	0.921037
AK4	7175.27	0.141886	0.189554	0.748527	0.454142	0.857341
AK5	1.11156	-2.73143	2.20594	-1.23822	0.215635	NA
AK6	403.301	-0.145989	0.253291	-0.57637	0.564365	0.90063
AK7	18.1268	-0.557544	0.514163	-1.08437	0.2782	0.763369
AK8	120.479	0.0103848	0.253809	0.0409158	0.967363	0.995901
AK9	0.0891578	-0.597311	3.5337	-0.169033	0.865771	NA
AKAIN1	437.119	0.937126	0.38261	2.4493	0.0143134	0.278257
AKAP1	1967.26	-0.000553097	0.179343	-0.00308401	0.997539	0.999053
AKAP10	941.452	0.0385422	0.122361	0.314989	0.75277	0.95058
AKAP11	3920.59	0.0904926	0.157142	0.575864	0.564707	0.90063
AKAP12	6746.94	0.60266	0.306034	1.96926	0.0489238	0.461185
AKAP13	4728.4	-0.153843	0.213135	-0.721812	0.47041	0.862914
AKAP14	187.386	-0.126513	0.25175	-0.502534	0.615292	0.914268
AKAP17A	1943.14	-0.270647	0.181641	-1.49001	0.136222	0.635241
AKAP17B	54.7436	-0.237343	0.288156	-0.823661	0.410132	0.838686
AKAP2	5276.45	-0.140292	0.289308	-0.484922	0.627731	0.919325
AKAP3	168.704	0.531982	0.423068	1.25744	0.208595	0.718929
AKAP4	0.335175	-2.31249	3.41959	-0.676247	0.498884	NA
AKAP5	22.1003	0.185757	0.631124	0.294328	0.768507	0.953902
AKAP6	264.007	-0.559299	0.403083	-1.38755	0.165273	0.672653
AKAP7	140.82	0.226835	0.362858	0.625133	0.531884	0.889375
AKAP8L	1668.36	-0.126119	0.132509	-0.951778	0.341209	0.801822
AKAP9	3571.7	-0.136938	0.189346	-0.723216	0.469547	0.86268
AKIP1	634.459	0.322621	0.195079	1.6538	0.0981686	0.578697
AKIRIN1	1044.2	-0.100533	0.14159	-0.710028	0.477687	0.866266
AKIRIN2	3021.39	0.00990205	0.156017	0.0634679	0.949394	0.991295
AKNA	177.9	-0.420747	0.282835	-1.48761	0.136854	0.635492
AKNAD1	351.152	0.28575	0.218671	1.30675	0.191296	0.700629
AKR1A1	1971.27	0.17387	0.138812	1.25256	0.210366	0.7219
AKR1B1	5667.59	0.673967	0.473512	1.42334	0.154638	0.65985
AKR1C1	5356.31	2.44028	0.846176	2.88389	0.0039279	0.137198
AKR1C1-2	9.16679	0.674455	1.02552	0.657673	0.510748	0.881082
AKR1CL1	29432.5	0.618788	0.581118	1.06482	0.286956	0.767777
AKR1D1	21.9548	-0.538518	0.505678	-1.06494	0.286901	0.767777
AKR1E2	621.731	-0.309054	0.373975	-0.826402	0.408576	0.838568
AKR7A2	841.15	0.244347	0.150082	1.62809	0.103505	0.588344
AKT1	11400.8	0.129584	0.151639	0.854554	0.392798	0.832533
AKT1S1	2559.12	0.190703	0.0911327	2.09258	0.0363864	0.409732
AKT2	3881.28	-0.0279111	0.108617	-0.256968	0.797204	0.960863
AKT3	2655.39	0.310499	0.196792	1.5778	0.114612	0.603478
AKTIP	1745.87	-0.0989933	0.144001	-0.68745	0.491799	0.872207
ALAD	1204.04	0.00939718	0.237516	0.0395645	0.96844	0.995901
ALAS1	2080.04	0.0360706	0.155387	0.232134	0.816434	0.965471
ALAS2	6.3623	-0.0741393	0.802613	-0.0923725	0.926402	0.987896
ALB	0.886751	-0.784736	2.01025	-0.390368	0.696265	NA
ALCAM	17.9506	-0.870593	0.629345	-1.38333	0.166564	0.672653
ALDH16A1	2017.94	0.284028	0.207874	1.36635	0.17183	0.677643
ALDH18A1	5297.49	0.0522307	0.189367	0.275817	0.782689	0.958172
ALDH1A1	434.199	-2.62078	0.885662	-2.95912	0.00308523	0.121147
ALDH1A2	0.891578	-3.74721	3.36446	-1.11376	0.265381	NA
ALDH1A3	1650.11	0.902547	0.592258	1.52391	0.127532	0.621665
ALDH1B1	277.083	-0.358769	0.449726	-0.79775	0.425016	0.844527
ALDH1L1	184.169	-0.121367	0.378545	-0.320613	0.748504	0.950261
ALDH1L2	11537.3	-0.215014	0.263733	-0.815273	0.414916	0.841127
ALDH2	2142.68	0.31184	0.259962	1.19956	0.23031	0.736474
ALDH3A1	61.7086	0.440615	0.615494	0.715873	0.47407	0.864713
ALDH3A2	10429.8	0.421441	0.217211	1.94024	0.0523511	0.474023
ALDH3B1	1814.13	-0.267752	0.233625	-1.14608	0.251763	0.74985
ALDH4A1	2001.35	0.414992	0.274468	1.51199	0.130537	0.625445
ALDH5A1	113.062	-0.248661	0.435798	-0.570589	0.568279	0.901177
ALDH6A1	452.065	-0.227133	0.166812	-1.36161	0.173322	0.679402
ALDH7A1	3402.38	-0.230224	0.164202	-1.40208	0.160892	0.666877
ALDH8A1	0.745781	-0.174766	2.42377	-0.0721051	0.942518	NA
ALDH9A1	13778.3	0.302231	0.254339	1.1883	0.234715	0.737797
ALDOA	58240.8	0.0966586	0.131433	0.735423	0.462082	0.859796
ALDOB	0.774061	0.554465	2.50047	0.221744	0.824513	NA
ALDOC	5083.75	0.600115	0.210134	2.85587	0.00429189	0.144107
ALG1	733.238	-0.145961	0.221563	-0.658778	0.510039	0.881082
ALG10	1119.16	-0.362065	0.14815	-2.4439	0.0145295	0.279151
ALG11	1157.79	-0.20718	0.178038	-1.16368	0.244552	0.743694
ALG12	760.349	-0.284736	0.258049	-1.10342	0.269845	0.760245
ALG13	522.726	-0.375566	0.180804	-2.0772	0.0377829	0.415564
ALG14	367.827	0.0429703	0.161079	0.266766	0.789649	0.959454
ALG2	1108.72	-0.457515	0.198606	-2.30363	0.0212436	0.330948
ALG3	1576.75	-0.185238	0.249521	-0.742374	0.457861	0.858411
ALG5	2159.31	-0.10034	0.230687	-0.43496	0.663592	0.928035
ALG6	740.997	-0.378221	0.235527	-1.60585	0.108308	0.594665
ALG8	319.099	0.115274	0.271758	0.424178	0.671436	0.930464
ALG9	1083.16	-0.305802	0.161432	-1.89431	0.0581839	0.489788
ALK	83.3307	0.707614	0.525534	1.34647	0.178152	0.684747
ALKAL1	361.473	-1.28549	0.994955	-1.29201	0.196354	0.706641
ALKAL2	35.4417	1.51816	0.653026	2.32481	0.0200822	0.325209
ALKBH1	413.115	0.0923445	0.163577	0.564533	0.572391	0.901835
ALKBH2	66.1482	-0.0466441	0.228772	-0.203889	0.83844	0.969715
ALKBH3	339.27	0.153311	0.196223	0.781308	0.434622	0.848625
ALKBH4	416.047	0.323455	0.153045	2.11347	0.0345606	0.402199
ALKBH5	3225.23	-0.113707	0.132869	-0.855782	0.392118	0.832051
ALKBH6	933.487	0.314222	0.178493	1.76041	0.0783376	0.541024
ALKBH7	463.176	0.309822	0.249281	1.24287	0.213917	0.726136
ALKBH8	442.098	0.0705042	0.13558	0.520018	0.603051	0.911891
ALLC	0.138006	0.845316	3.5337	0.239215	0.810939	NA
ALMS1	682.593	0.0454579	0.20739	0.21919	0.826502	0.967985
ALOX12	816.445	0.357491	0.288867	1.23756	0.215878	0.726876
ALOX12B	0.197491	-0.116429	3.5337	-0.0329482	0.973716	NA
ALOX15	11.1665	-0.630223	0.651481	-0.96737	0.333359	0.79673
ALOX5	19.0626	-0.181864	1.06568	-0.170654	0.864496	0.975836
ALOX5AP	121.765	0.584256	0.385821	1.51432	0.129945	0.625062
ALOXE3	0.230301	1.3262	3.5337	0.3753	0.707437	NA
ALPK1	624.085	0.00862408	0.233755	0.0368937	0.97057	0.996232
ALPK2	2.43384	2.55709	1.4686	1.74118	0.0816522	0.549914
ALPK3	15.604	1.16052	0.500957	2.3166	0.0205256	0.326138
ALPL	0.570385	2.47718	3.00024	0.825661	0.408997	NA
ALS2	1316.04	0.180327	0.146469	1.23116	0.218262	0.727583
ALS2CL	5.71546	-0.860633	1.23081	-0.699244	0.4844	0.870197
ALS2CR12	0.0823401	-0.597311	3.5337	-0.169033	0.865771	NA
ALX1	8.93675	3.78574	1.47676	2.56355	0.0103608	0.23628
ALX3	53.9116	2.58374	0.920833	2.80587	0.00501806	0.159568
ALX4	5.16809	-0.418972	1.43946	-0.291062	0.771004	0.954031
ALYREF	2102.33	0.305906	0.164885	1.85527	0.0635575	0.505884
AMACR	500.058	-0.809331	0.30394	-2.6628	0.00774935	0.202245
AMBN	0.111725	-0.597311	3.5337	-0.169033	0.865771	NA
AMBP	3.31187	-1.58153	0.974862	-1.62231	0.104737	0.589244
AMBRA1	1416.58	0.179788	0.124795	1.44067	0.149677	0.653732
AMCF-II	19698.3	0.365448	1.19015	0.30706	0.758798	0.951788
AMD1	2984.38	-0.0835266	0.199486	-0.418709	0.675428	0.931698
AMDHD1	12.9052	2.34032	0.639251	3.66103	0.000251203	0.0250924
AMDHD2	2517.66	0.309115	0.173411	1.78255	0.074659	0.532768
AMELX	0.586933	-1.46689	3.41288	-0.429811	0.667333	NA
AMELY	0.22345	-1.71811	3.4635	-0.496062	0.619851	NA
AMER1	467.277	-0.0555196	0.234554	-0.236703	0.812887	0.96473
AMER2	3.9933	-1.4549	1.2936	-1.12468	0.260723	0.755327
AMER3	1.84467	-0.646681	1.76862	-0.365642	0.714632	0.94231
AMFR	11180.2	0.14126	0.191107	0.739168	0.459805	0.859345
AMH	7.25527	-0.366496	0.91587	-0.400161	0.689038	0.935581
AMHR2	6.11426	0.118485	0.979829	0.120924	0.903751	0.983999
AMIGO1	192.282	0.0849576	0.294694	0.288291	0.773124	0.955041
AMIGO2	397.204	-0.0887359	0.292062	-0.303826	0.761261	0.952386
AMMECR1	661.626	-0.217548	0.283197	-0.768187	0.442376	0.854361
AMMECR1L	2337.55	-0.163564	0.162732	-1.00511	0.314843	0.784596
AMN	2.59395	1.09737	1.29684	0.846188	0.397448	0.834346
AMN1	1101.26	-0.0810889	0.187085	-0.433433	0.6647	0.928035
AMOT	1643.98	0.336854	0.240519	1.40053	0.161354	0.667866
AMOTL1	1903.41	-0.101203	0.210277	-0.481285	0.630314	0.919865
AMOTL2	27488.6	-0.262857	0.22131	-1.18773	0.234938	0.737797
AMPD1	4.00048	-0.923538	1.00673	-0.917368	0.35895	0.813719
AMPD2	3166.38	-0.00466726	0.155427	-0.0300286	0.976044	0.997254
AMPD3	542.434	1.38611	0.513413	2.69979	0.00693835	0.190537
AMPH	40.2887	0.634154	0.680647	0.931692	0.351496	0.807638
AMT	13.4964	-0.430555	0.6425	-0.670125	0.502778	0.877844
AMY2	25.8424	-0.396964	0.586851	-0.676431	0.498767	0.875855
AMZ1	5.5648	0.669359	1.16592	0.574106	0.565896	0.901014
AMZ2	882.446	0.0752197	0.190605	0.394636	0.693112	0.936629
ANAPC1	1835.72	0.0808276	0.166622	0.485096	0.627608	0.919325
ANAPC10	136.571	0.134031	0.259119	0.517258	0.604976	0.912
ANAPC11	1961.98	0.33181	0.210351	1.57741	0.114701	0.603478
ANAPC13	1261.14	0.20701	0.199872	1.03572	0.300335	0.777392
ANAPC15	1470.43	0.231707	0.143248	1.61752	0.105766	0.590968
ANAPC16	1353.54	0.146963	0.139178	1.05593	0.290998	0.772131
ANAPC2	1344.5	0.0304696	0.152517	0.199779	0.841653	0.970679
ANAPC4	979.86	-0.0257954	0.131081	-0.19679	0.843992	0.971527
ANAPC5	616.999	0.00837401	0.153366	0.0546013	0.956456	0.993548
ANAPC7	2086.76	-0.0528952	0.139502	-0.379173	0.70456	0.940893
ANG	1676.27	-0.149706	0.224164	-0.66784	0.504236	0.878333
ANGEL1	605.162	-0.168417	0.207456	-0.81182	0.416895	0.841665
ANGEL2	918.122	-0.343004	0.186533	-1.83884	0.0659383	0.51131
ANGPT1	7080.9	0.275116	0.370135	0.743286	0.457309	0.858289
ANGPT2	43.6283	0.670918	0.637792	1.05194	0.292828	0.773579
ANGPT4	0.856542	3.04986	3.43869	0.886924	0.37512	NA
ANGPTL1	127.293	0.0795379	0.535733	0.148466	0.881975	0.978808
ANGPTL2	49269.9	0.0531664	0.306098	0.173691	0.862108	0.97542
ANGPTL3	0.626124	2.59095	3.00179	0.863134	0.388064	NA
ANGPTL4	770.309	-0.783747	0.397075	-1.9738	0.0484046	0.459843
ANGPTL5	6.09083	-0.7989	0.999901	-0.798979	0.424302	0.844501
ANGPTL6	21.4049	0.169106	0.590414	0.286419	0.774557	0.955362
ANGPTL7	1.41445	0.733326	2.28039	0.321579	0.747771	NA
ANK1	14.2623	-0.304033	1.03532	-0.29366	0.769018	0.953902
ANK2	1399.73	-0.110677	0.618419	-0.178968	0.857963	0.97393
ANK3	74.6202	-0.71177	0.860765	-0.826904	0.408291	0.838568
ANKAR	3.43802	-1.60499	1.56379	-1.02635	0.304728	0.779666
ANKDD1A	10.6362	-0.813158	0.793656	-1.02457	0.305565	0.78064
ANKDD1B	25.6848	-0.290937	0.395285	-0.736019	0.461719	0.859796
ANKFN1	0.286649	-0.903753	3.49691	-0.258443	0.796065	NA
ANKFY1	1201.83	-0.0494699	0.188594	-0.262309	0.793084	0.960674
ANKH	32.7083	-0.502644	0.488302	-1.02937	0.303306	0.778643
ANKHD1	4427.71	0.112228	0.189544	0.592097	0.553786	0.897166
ANKIB1	3675.23	0.0838949	0.105333	0.796476	0.425756	0.844834
ANKLE1	25.7631	1.53188	0.75755	2.02215	0.0431607	0.43766
ANKLE2	3202.1	-0.224882	0.128164	-1.75464	0.0793215	0.544133
ANKMY1	13.769	-0.154919	0.599708	-0.258324	0.796157	0.960674
ANKMY2	2477.9	0.274176	0.201418	1.36123	0.173441	0.679639
ANKRA2	723.256	0.118691	0.13336	0.890006	0.373463	0.822051
ANKRD1	1010.39	0.872745	0.555321	1.57161	0.116042	0.604523
ANKRD10	2254.38	-0.347909	0.194566	-1.78812	0.073756	0.532696
ANKRD11	6527.11	-0.209864	0.157777	-1.33013	0.183475	0.690598
ANKRD12	8132.83	0.18302	0.234484	0.780523	0.435083	0.848941
ANKRD13A	5403.06	-0.126326	0.128241	-0.985069	0.32459	0.790357
ANKRD13B	479.139	-0.0494746	0.225777	-0.219131	0.826548	0.967985
ANKRD13C	1752.53	0.231113	0.126875	1.82158	0.0685187	0.517404
ANKRD13D	378.4	0.0421338	0.231056	0.182353	0.855306	0.973731
ANKRD16	204.004	0.0889329	0.167482	0.531001	0.595418	0.911085
ANKRD17	4587.56	0.00258626	0.159157	0.0162497	0.987035	0.998499
ANKRD22	0.111725	-0.597311	3.5337	-0.169033	0.865771	NA
ANKRD23	54.4277	-0.0598646	0.375082	-0.159604	0.873193	0.976915
ANKRD24	49.8723	-0.748905	0.441085	-1.69787	0.0895321	0.5639
ANKRD27	1791.18	-0.254508	0.118418	-2.14924	0.0316152	0.39242
ANKRD28	2505.77	-0.247017	0.285356	-0.865647	0.386684	0.828753
ANKRD29	693.828	0.193901	0.311161	0.623153	0.533184	0.8899
ANKRD31	1.77219	-0.141178	1.61611	-0.0873567	0.930388	0.988074
ANKRD33	0.362087	0.364453	3.5337	0.103136	0.917855	NA
ANKRD33B	1473.28	-0.207262	0.204057	-1.01571	0.309767	0.781334
ANKRD34A	16.4333	0.188969	0.504024	0.37492	0.70772	0.942175
ANKRD34B	1.02455	0.269006	2.03952	0.131897	0.895066	NA
ANKRD34C	0.113754	0.845316	3.5337	0.239215	0.810939	NA
ANKRD35	81.7943	-0.600455	0.499445	-1.20225	0.229269	0.73571
ANKRD37	468.352	0.284104	0.205984	1.37926	0.167816	0.673195
ANKRD39	679.289	0.251038	0.181572	1.38258	0.166794	0.672653
ANKRD40	2128.33	-0.0842018	0.183904	-0.457857	0.647055	0.924198
ANKRD42	1767.63	-0.159434	0.174876	-0.9117	0.361927	0.815256
ANKRD44	294.02	-0.174789	0.298618	-0.585327	0.558328	0.897997
ANKRD46	904.603	-0.207067	0.171776	-1.20544	0.228032	0.735687
ANKRD49	628.841	0.0507973	0.150448	0.33764	0.735634	0.947092
ANKRD50	2734.92	0.303563	0.196871	1.54194	0.123089	0.614221
ANKRD52	2718.26	0.214851	0.156424	1.37351	0.169592	0.674382
ANKRD53	21.2437	-1.02614	0.730603	-1.40451	0.160166	0.665779
ANKRD54	548.89	-0.0695131	0.151767	-0.458026	0.646934	0.924198
ANKRD55	0.582195	-3.12652	3.38197	-0.924467	0.355243	NA
ANKRD6	3.06807	2.21555	1.61502	1.37184	0.170113	0.674958
ANKRD61	4.37823	-1.09559	0.943101	-1.16169	0.245361	0.743694
ANKRD63	59.3386	0.347863	0.46423	0.749334	0.453656	0.857341
ANKRD65	59.0636	0.352634	0.262128	1.34528	0.178536	0.684937
ANKRD66	12.2393	-0.387019	0.831124	-0.465657	0.641461	0.922725
ANKRD7	2.22411	0.783599	2.22892	0.35156	0.725169	0.944596
ANKRD9	704.205	0.605227	0.249478	2.42598	0.0152673	0.288793
ANKS1A	1241.09	-0.12173	0.27118	-0.44889	0.653511	0.925935
ANKS1B	9.57709	-0.453872	0.566852	-0.800689	0.423312	0.843906
ANKS3	522.854	-0.120782	0.1813	-0.666203	0.505282	0.878414
ANKS4B	0.792628	-2.08959	2.82311	-0.740174	0.459194	NA
ANKS6	1110.65	-0.186719	0.17293	-1.07974	0.280257	0.763732
ANKUB1	0.0823401	-0.597311	3.5337	-0.169033	0.865771	NA
ANKZF1	382.699	0.133713	0.128025	1.04443	0.296286	0.77525
ANLN	3595.9	0.670543	0.583485	1.1492	0.250472	0.748575
ANO1	73.6303	0.0126217	0.353916	0.0356632	0.971551	0.996358
ANO10	3082.35	0.185672	0.206935	0.897245	0.369588	0.81848
ANO2	93.4888	1.26017	0.831059	1.51634	0.129434	0.624897
ANO3	0.202912	-0.116429	3.5337	-0.0329482	0.973716	NA
ANO4	0.362087	0.364453	3.5337	0.103136	0.917855	NA
ANO5	0.0891578	-0.597311	3.5337	-0.169033	0.865771	NA
ANO6	8047.54	-0.0244633	0.186017	-0.131511	0.895371	0.982224
ANO7	111.056	-0.237078	0.254062	-0.933151	0.350742	0.807071
ANO8	2706.32	-0.157478	0.241457	-0.6522	0.514272	0.882576
ANO9	3.07962	0.472958	1.27569	0.370748	0.710825	0.94231
ANOS1	3.6268	1.10382	1.10778	0.996419	0.319046	0.786313
ANOS1-2	6.08578	0.235173	0.976834	0.24075	0.809749	0.963789
ANP32A	2350.37	0.234743	0.163834	1.43281	0.151911	0.65507
ANP32B	8029.25	0.222016	0.174447	1.27269	0.203129	0.712024
ANP32E	1356.67	0.317319	0.28503	1.11329	0.265586	0.758535
ANPEP	29460.9	-0.371355	0.408238	-0.909652	0.363006	0.815256
ANTXR1	30103.5	-0.0243905	0.237095	-0.102873	0.918064	0.985514
ANTXR2	22477.9	0.198672	0.227931	0.871634	0.383408	0.827403
ANTXRL	9.98637	-0.767575	0.778322	-0.986191	0.324039	0.790025
ANXA1	40341.8	-0.143239	0.197211	-0.726325	0.46764	0.861649
ANXA11	7280.22	0.0362159	0.15714	0.230469	0.817727	0.965891
ANXA13	17.2242	0.50924	0.633525	0.80382	0.421501	0.84315
ANXA2	83535.5	0.0575827	0.169646	0.339429	0.734287	0.947021
ANXA2R	124.512	-0.0233533	0.64015	-0.036481	0.970899	0.996358
ANXA3	297.025	0.544477	0.47386	1.14903	0.250545	0.748575
ANXA4	2945.79	-0.047934	0.226807	-0.211343	0.83262	0.969099
ANXA5	39360.7	0.0264752	0.18903	0.140058	0.888614	0.980535
ANXA6	23533.1	-0.0167017	0.161166	-0.10363	0.917463	0.985373
ANXA7	6282.54	-0.294467	0.221541	-1.32918	0.18379	0.691478
ANXA8	2343.37	1.06061	0.886565	1.19631	0.231575	0.737522
ANXA9	67.6928	-0.21815	0.350585	-0.622245	0.533781	0.890208
AOAH	0.7113	2.78575	3.48512	0.799327	0.424101	NA
AOC2	11.094	-0.622934	0.604037	-1.03128	0.302407	0.778276
AOX1	2478.6	0.604436	0.339316	1.78134	0.0748576	0.532768
AOX2	2.1235	-3.85035	1.53247	-2.51252	0.0119873	0.257467
AOX4	0.125181	0.845316	3.5337	0.239215	0.810939	NA
AP1AR	159.606	0.0306031	0.255422	0.119814	0.90463	0.984068
AP1B1	2999.55	0.216056	0.187793	1.1505	0.249937	0.748191
AP1G1	4483.14	-0.0530853	0.169557	-0.313082	0.754219	0.950761
AP1G2	754.075	0.095817	0.166394	0.575845	0.56472	0.90063
AP1M1	3857.27	0.134951	0.177665	0.759581	0.447505	0.856932
AP1M2	0.360774	-1.43085	3.44724	-0.415072	0.678089	NA
AP1S1	2517.87	0.211015	0.15938	1.32397	0.185512	0.694439
AP1S2	3345.06	0.434451	0.222824	1.94975	0.0512057	0.470633
AP1S3	135.852	0.626346	0.616504	1.01597	0.309646	0.781334
AP2A1	8602.34	0.0153718	0.101332	0.151698	0.879425	0.978024
AP2A2	4619.29	-0.121886	0.103564	-1.17691	0.239231	0.742154
AP2B1	11241.2	0.136096	0.177889	0.765062	0.444234	0.855368
AP2M1	7140.61	0.129973	0.124862	1.04093	0.297909	0.776527
AP2S1	2088.57	0.0716596	0.163482	0.438334	0.661144	0.927236
AP3B1	5113.66	0.0605719	0.153547	0.394484	0.693224	0.936629
AP3B2	6.99289	0.0433169	0.615038	0.0704296	0.943852	0.989067
AP3D1	7599.02	0.0790618	0.103085	0.766959	0.443106	0.854395
AP3M1	3234.01	-0.0269098	0.157688	-0.170652	0.864498	0.975836
AP3M2	59.0837	0.373996	0.305931	1.22249	0.221524	0.729043
AP3S1	4156.51	0.192946	0.220604	0.874624	0.381779	0.82615
AP3S2	1265.49	0.160921	0.15771	1.02036	0.307557	0.780737
AP4B1	528.986	0.00552608	0.1593	0.0346897	0.972327	0.996489
AP4E1	1760.62	-0.0642791	0.165255	-0.38897	0.697298	0.938565
AP4M1	626.638	0.0156348	0.169301	0.0923494	0.92642	0.987896
AP4S1	266.56	-0.255891	0.165281	-1.54822	0.121569	0.612532
AP5B1	637.029	-0.032164	0.242773	-0.132486	0.8946	0.982048
AP5M1	1026.78	-0.346122	0.175847	-1.96832	0.0490313	0.461209
AP5S1	351	0.00488798	0.183562	0.0266285	0.978756	0.997442
AP5Z1	2236	0.0267536	0.184137	0.145292	0.88448	0.978961
APAF1	1546.61	-0.217013	0.207003	-1.04836	0.294473	0.773593
APBA1	118.437	-0.453086	0.461271	-0.982257	0.325973	0.791914
APBA2	1.19442	-1.47461	2.20103	-0.669964	0.502881	NA
APBA3	587.529	0.00112167	0.159708	0.00702324	0.994396	0.998738
APBB1	2156.9	-0.0129746	0.139307	-0.0931364	0.925795	0.987665
APBB1IP	1675.08	0.74188	0.306414	2.42117	0.0154708	0.29163
APBB2	8682.15	0.152469	0.462223	0.32986	0.741506	0.947603
APBB3	305.918	-0.445705	0.253027	-1.76149	0.0781557	0.541024
APC	4666.27	0.0238802	0.193456	0.12344	0.901758	0.98337
APC2	144.754	-0.370664	0.292526	-1.26711	0.205115	0.714209
APCDD1	26.525	1.36022	0.508409	2.67544	0.00746314	0.197763
APCDD1L	0.227163	-0.116429	3.5337	-0.0329482	0.973716	NA
APEH	1757.93	0.112855	0.130734	0.863244	0.388004	0.829908
APELA	3.62	0.374831	0.869434	0.431121	0.66638	0.928925
APEX1	3700.33	0.308752	0.1868	1.65285	0.0983615	0.578697
APEX2	585.322	0.1633	0.192753	0.847198	0.396885	0.834334
APH1A	5743.51	0.0159973	0.143983	0.111105	0.911533	0.984769
APH1B	1344.4	0.152593	0.220682	0.69146	0.489277	0.871398
API5	6967.35	-0.0672846	0.185353	-0.363009	0.716598	0.94231
APIP	1377.34	0.480641	0.253638	1.89499	0.0580942	0.489788
APITD1	171.995	0.771631	0.431695	1.78744	0.0738658	0.532768
APLF	1660.01	-0.162952	0.219193	-0.743418	0.457229	0.858289
APLN	3801.95	0.28953	0.360115	0.803993	0.421401	0.843147
APLP1	408.275	-0.0458197	0.362175	-0.126512	0.899326	0.983255
APLP2	18094.1	-0.241097	0.219975	-1.09602	0.27307	0.760705
APMAP	3710.58	-0.30066	0.223339	-1.3462	0.178237	0.684828
APOA1	13.3137	0.129649	0.692679	0.18717	0.851527	0.972965
APOA5	0.43461	0.83138	3.53142	0.235424	0.81388	NA
APOBEC1	0.32936	-2.32253	3.41899	-0.679301	0.496947	NA
APOBEC3B	329.914	0.651167	0.321784	2.02361	0.0430098	0.43766
APOBEC4	0.276405	-2.05561	3.43645	-0.598179	0.549721	NA
APOBR	2.12732	0.103904	1.07111	0.0970061	0.922722	0.986666
APOD	0.572402	-0.064251	2.23684	-0.028724	0.977085	NA
APOE	636.961	0.12929	0.482322	0.268058	0.788655	0.959454
APOF	33.028	-0.0488277	0.445415	-0.109623	0.912708	0.984782
APOH	0.12025	0.845316	3.5337	0.239215	0.810939	NA
APOLD1	20.5921	-1.12074	0.575084	-1.94883	0.0513159	0.470633
APOM	40.0772	-0.663037	0.42372	-1.5648	0.11763	0.605208
APOO	247.927	0.124731	0.172974	0.721099	0.470849	0.862936
APOOL	934.713	-0.258452	0.223853	-1.15456	0.24827	0.747631
APOPT1	570.572	0.177613	0.190185	0.933897	0.350357	0.806989
APP	46555.5	-0.232151	0.17904	-1.29664	0.194754	0.703732
APPBP2	2597.85	-0.232852	0.177679	-1.31052	0.19002	0.699072
APPL1	1490.52	0.154991	0.187395	0.827084	0.408189	0.838568
APPL2	3497.62	-0.247643	0.200559	-1.23476	0.216918	0.726876
APRT	1492.44	0.140133	0.177417	0.789852	0.429614	0.847078
APTX	449.039	0.248477	0.193099	1.28678	0.198169	0.709074
AQN-1	1.3572	3.705	3.27711	1.13057	0.258237	NA
AQP1	162.474	-1.99344	0.506359	-3.93682	8.25688e-05	0.0111052
AQP10	7.13584	-0.640402	0.958604	-0.668057	0.504097	0.878333
AQP11	46.93	-0.0511608	0.359521	-0.142303	0.886841	0.979625
AQP3	28.6075	-0.403405	0.560126	-0.720204	0.471399	0.863461
AQP5	1.94751	1.09794	1.30958	0.838389	0.401812	0.835976
AQP7	5.80348	1.26234	1.20432	1.04818	0.294557	0.773617
AQP8	0.111725	-0.597311	3.5337	-0.169033	0.865771	NA
AQP9	0.0823401	-0.597311	3.5337	-0.169033	0.865771	NA
AQR	2167.85	-0.0676178	0.132014	-0.512203	0.608509	0.91271
AR	115.803	0.537619	0.544712	0.986978	0.323653	0.789715
ARAF	3558.44	0.0296451	0.127208	0.233045	0.815726	0.965471
ARAP1	6700.7	0.0923957	0.160931	0.574133	0.565878	0.901014
ARAP2	4.08602	-1.34275	1.15061	-1.16699	0.243215	0.743694
ARAP3	972.519	0.108607	0.269825	0.40251	0.687309	0.934789
ARC	11.3039	-0.780112	0.671556	-1.16165	0.245379	0.743694
ARCN1	14477.2	-0.0614295	0.168773	-0.363976	0.715876	0.94231
AREG	1290.57	0.376919	1.04174	0.361816	0.71749	0.942551
AREL1	2464.88	-0.168953	0.21477	-0.78667	0.431475	0.847462
ARF1	16698.9	0.157055	0.13106	1.19835	0.230781	0.736614
ARF2	1767.15	-0.248214	0.199495	-1.24421	0.213423	0.725468
ARF3	4099.49	0.0458929	0.174815	0.262523	0.792919	0.960674
ARF4	17297	0.0284782	0.21048	0.135301	0.892374	0.981396
ARF5	863.151	0.0790442	0.148314	0.532952	0.594067	0.910641
ARF6	7903.74	0.0688779	0.162541	0.423758	0.671743	0.930654
ARFGAP1	4024.14	-0.0371661	0.0960625	-0.386895	0.698834	0.938682
ARFGAP2	2202.48	-0.082465	0.125532	-0.656924	0.51123	0.881122
ARFGAP3	7183.32	0.126942	0.125918	1.00814	0.313388	0.783676
ARFGEF1	2729.7	0.143993	0.132646	1.08554	0.277681	0.763283
ARFGEF2	2454.36	-0.123216	0.126571	-0.973491	0.330309	0.795321
ARFIP1	2780.14	-0.048024	0.169192	-0.283843	0.776531	0.955752
ARFIP2	2308.15	0.0531338	0.134937	0.393766	0.693754	0.936837
ARFRP1	1527.38	0.0310946	0.180133	0.17262	0.86295	0.975491
ARG1	49.6089	0.0256922	0.933466	0.0275234	0.978042	0.997254
ARG2	346.756	0.359824	0.291742	1.23336	0.217441	0.727173
ARGLU1	2332.93	-0.311982	0.163796	-1.90469	0.0568203	0.487188
ARHGAP1	5890.22	0.152619	0.164599	0.927213	0.353816	0.809799
ARHGAP10	1465.75	0.333775	0.159335	2.09481	0.0361883	0.408761
ARHGAP11A	920.637	0.655709	0.531986	1.23257	0.217737	0.727173
ARHGAP12	2052.1	0.303106	0.203992	1.48587	0.137313	0.636656
ARHGAP15	13.5698	0.377423	0.907801	0.415755	0.677589	0.931755
ARHGAP17	2187.98	0.0371679	0.117299	0.316865	0.751346	0.95058
ARHGAP18	1117.4	-0.117172	0.324641	-0.360927	0.718154	0.942801
ARHGAP19	209.451	0.574952	0.356589	1.61236	0.106883	0.592689
ARHGAP20	14.2284	-0.00406691	1.06994	-0.00380108	0.996967	0.999053
ARHGAP21	8338.47	0.126951	0.284219	0.446665	0.655117	0.925935
ARHGAP22	1641.02	0.159481	0.34758	0.458832	0.646355	0.924198
ARHGAP23	5075.98	0.0943617	0.228803	0.412415	0.680035	0.932747
ARHGAP24	378.749	0.312623	0.368208	0.849039	0.39586	0.833259
ARHGAP25	10.1657	-0.715202	1.35848	-0.526471	0.598561	0.911101
ARHGAP26	4.98802	1.06782	1.07014	0.997829	0.318362	0.786224
ARHGAP27	317.815	-0.136921	0.435603	-0.314324	0.753275	0.95058
ARHGAP28	1060.59	0.407088	0.381138	1.06808	0.285482	0.766763
ARHGAP29	5652.88	-0.0366007	0.228769	-0.15999	0.872889	0.976915
ARHGAP30	3.53829	0.374098	1.27619	0.293136	0.769418	0.953902
ARHGAP31	4545.02	-0.311952	0.193272	-1.61405	0.106516	0.591475
ARHGAP32	643.088	-0.17237	0.194322	-0.887036	0.375059	0.822772
ARHGAP33	230.256	0.235678	0.353524	0.666655	0.504993	0.878414
ARHGAP35	8891.49	0.211166	0.164686	1.28223	0.199761	0.709798
ARHGAP36	3.85425	-0.299842	0.847877	-0.353638	0.72361	0.944537
ARHGAP39	395.9	-0.237753	0.142676	-1.66638	0.0956371	0.575332
ARHGAP4	1.27765	1.58968	1.91246	0.831219	0.40585	NA
ARHGAP42	1187.2	0.0215408	0.23994	0.0897757	0.928465	0.988074
ARHGAP44	75.122	1.47111	0.467444	3.14713	0.00164883	0.0821096
ARHGAP45	12.9129	-0.330958	0.689672	-0.479878	0.631314	0.919865
ARHGAP5	7852.19	-0.111933	0.243659	-0.459383	0.645959	0.924198
ARHGAP6	790.696	0.195839	0.227337	0.861448	0.388991	0.830234
ARHGAP8	8.79777	1.63177	0.811794	2.01008	0.0444232	0.442426
ARHGAP9	55.7248	-0.297532	0.29911	-0.994722	0.319872	0.786613
ARHGDIA	24455.1	0.104907	0.146104	0.718028	0.47274	0.864713
ARHGDIB	32.435	-2.72313	0.772642	-3.52444	0.000424374	0.0338552
ARHGDIG	2.9001	0.890399	1.24401	0.715748	0.474147	0.864713
ARHGEF1	3582.32	0.0507417	0.148681	0.341278	0.732894	0.946659
ARHGEF10	2770.14	-0.0572463	0.129021	-0.443696	0.657262	0.926319
ARHGEF10L	5479.42	-0.208979	0.2857	-0.731465	0.464495	0.859831
ARHGEF11	1754.25	-0.298346	0.207698	-1.43644	0.150877	0.654093
ARHGEF12	6268.14	-0.0139611	0.205152	-0.0680524	0.945744	0.989614
ARHGEF15	0.913478	0.637328	3.41633	0.186553	0.852011	NA
ARHGEF16	0.583198	-3.14016	3.3815	-0.928628	0.353082	NA
ARHGEF17	6721.63	0.0657272	0.168523	0.390019	0.696522	0.938051
ARHGEF18	1529.46	0.153412	0.161645	0.949071	0.342584	0.801822
ARHGEF19	1567.7	-0.797099	0.376279	-2.11837	0.0341435	0.40138
ARHGEF2	10908.1	-0.240647	0.211868	-1.13583	0.256028	0.752962
ARHGEF25	1617.63	0.842036	0.56305	1.49549	0.134786	0.632541
ARHGEF26	132.86	0.528757	0.628728	0.840996	0.40035	0.835466
ARHGEF28	882.141	0.222759	0.359391	0.619824	0.535374	0.890605
ARHGEF3	25.4725	0.805677	0.630101	1.27865	0.201021	0.71049
ARHGEF33	72.7631	1.03278	0.433601	2.38186	0.0172256	0.3071
ARHGEF37	100.189	-1.22985	0.47529	-2.58759	0.0096651	0.228244
ARHGEF38	1.08624	-2.05713	1.58426	-1.29848	0.194123	NA
ARHGEF4	1069.2	0.368354	0.256346	1.43694	0.150735	0.654093
ARHGEF40	4200.59	0.0893582	0.194665	0.459036	0.646209	0.924198
ARHGEF5	0.0823401	-0.597311	3.5337	-0.169033	0.865771	NA
ARHGEF6	2195.24	-0.212047	0.239675	-0.884728	0.376304	0.82286
ARHGEF7	3303.88	-0.0664871	0.16647	-0.399393	0.689603	0.93589
ARHGEF9	5.25839	0.913864	1.26945	0.719891	0.471592	0.86365
ARID1A	3383.89	0.125101	0.185172	0.675594	0.499298	0.876167
ARID1B	4184.99	-0.0816692	0.215454	-0.379057	0.704645	0.940893
ARID2	1114.74	-0.16256	0.166552	-0.976031	0.329049	0.794305
ARID3A	560.625	0.0578749	0.296028	0.195504	0.844998	0.9716
ARID3B	226.026	-0.862818	0.240254	-3.59128	0.000329064	0.0289389
ARID3C	5.60666	1.26928	0.886835	1.43125	0.15236	0.65507
ARID4A	1089.81	0.144174	0.140877	1.0234	0.306119	0.780737
ARID4B	2983.76	-0.329001	0.198698	-1.65579	0.0977644	0.578697
ARID5A	208.566	0.341084	0.319948	1.06606	0.286396	0.767069
ARID5B	16467.9	-0.0866086	0.268855	-0.322138	0.747348	0.950094
ARIH1	3510.42	0.0829911	0.145921	0.568738	0.569534	0.901443
ARIH2	3448.52	-0.0275784	0.126495	-0.218019	0.827414	0.967985
ARIH2OS	1.27102	0.55673	1.91191	0.291191	0.770905	NA
ARL1	4086.45	0.0481345	0.166208	0.289604	0.772119	0.954641
ARL10	297.459	-0.104054	0.234416	-0.443884	0.657126	0.926319
ARL11	0.499461	-0.756344	3.4635	-0.218376	0.827136	NA
ARL13A	0.506408	-1.05532	3.09124	-0.34139	0.73281	NA
ARL13B	507.894	0.327717	0.172126	1.90393	0.0569188	0.487188
ARL14EP	1316.17	-0.224621	0.144598	-1.55341	0.120324	0.610226
ARL14EPL	61.0963	0.46794	0.924421	0.506198	0.612718	0.914046
ARL15	2850.25	-0.0366516	0.243366	-0.150603	0.880289	0.978536
ARL16	1273.77	-0.250924	0.212054	-1.1833	0.236689	0.738967
ARL2	1277.38	0.170896	0.200789	0.851123	0.394701	0.832994
ARL2BP	1030.99	0.156598	0.144756	1.0818	0.27934	0.763539
ARL3	521.749	0.197082	0.232576	0.847387	0.39678	0.834244
ARL4A	20.2997	-0.0238768	0.516925	-0.0461901	0.963159	0.99562
ARL4C	993.941	-0.55886	0.438684	-1.27395	0.202683	0.711465
ARL4D	20.0462	-0.130209	0.410048	-0.317547	0.750829	0.95058
ARL5A	3866.97	-0.0521146	0.220635	-0.236202	0.813276	0.964809
ARL5B	976.65	-0.212316	0.218824	-0.970258	0.331918	0.79673
ARL6	341.842	-0.0866488	0.166615	-0.520053	0.603027	0.911891
ARL6IP1	5367.46	0.315683	0.243232	1.29787	0.194333	0.703633
ARL6IP4	1043.43	0.162139	0.177824	0.911794	0.361877	0.815256
ARL6IP5	5363.54	-0.348385	0.237789	-1.4651	0.142893	0.646961
ARL6IP6	2948.11	-0.140275	0.140691	-0.997043	0.318744	0.786224
ARL8A	1682.39	0.0167235	0.17887	0.0934951	0.92551	0.987546
ARL8B	7492.31	-0.0945937	0.182284	-0.518937	0.603805	0.912
ARL9	158.274	-0.38722	0.351524	-1.10155	0.270659	0.760245
ARMC1	2151.5	0.0704091	0.210661	0.334229	0.738206	0.947292
ARMC10	2106.04	-0.227874	0.155029	-1.46987	0.141596	0.644618
ARMC12	6.88446	0.52047	0.746812	0.696923	0.485851	0.870354
ARMC2	144.061	0.472962	0.383433	1.23349	0.217392	0.727173
ARMC4	0.94061	3.17427	3.46217	0.916844	0.359224	NA
ARMC5	479.785	0.236675	0.199163	1.18835	0.234695	0.737797
ARMC6	413.601	0.0643732	0.189977	0.338847	0.734725	0.947092
ARMC7	470.581	-0.341044	0.204649	-1.66649	0.0956164	0.575332
ARMC8	597.613	-0.070234	0.163667	-0.429128	0.66783	0.929304
ARMC9	310.158	-0.208204	0.153425	-1.35704	0.174768	0.680602
ARMCX1	6.70548	0.0856133	0.777638	0.110094	0.912335	0.984769
ARMCX2	175.215	0.329474	0.397183	0.829527	0.406806	0.83806
ARMCX3	2290.64	-0.124796	0.166533	-0.749376	0.453631	0.857341
ARMCX4	92.1385	-0.144586	0.358998	-0.402749	0.687133	0.934789
ARMCX5	321.488	0.144833	0.214285	0.675892	0.499109	0.876115
ARMT1	1016.28	0.282926	0.188416	1.5016	0.1332	0.629603
ARNT	3244.8	-0.119988	0.160944	-0.745523	0.455956	0.858283
ARNT2	1218.92	0.688529	0.867758	0.793457	0.427511	0.84616
ARNTL	733.255	-0.13252	0.143566	-0.92306	0.355976	0.812131
ARNTL2	6154.38	0.0511028	0.35748	0.142953	0.886327	0.979429
ARPC1A	3651.48	0.126523	0.115053	1.0997	0.271464	0.760245
ARPC1B	10607	0.32231	0.169944	1.89657	0.0578842	0.489668
ARPC2	19947.8	0.0769267	0.151392	0.508129	0.611363	0.913927
ARPC3	4496.1	0.0370281	0.167447	0.221134	0.824988	0.967985
ARPC4	6349.75	-0.0779902	0.141493	-0.551194	0.5815	0.906645
ARPC5	10015.8	0.0881968	0.200134	0.440689	0.659438	0.926877
ARPC5L	836.583	0.0694402	0.12978	0.535062	0.592607	0.910608
ARPIN	1886.97	0.0126268	0.165317	0.0763793	0.939117	0.988743
ARPP19	5196.87	-0.108459	0.158562	-0.68402	0.493962	0.873009
ARPP21	1.49153	0.399566	1.92048	0.208056	0.835185	NA
ARR3	2.13497	-0.745347	1.58429	-0.470461	0.638026	0.921095
ARRB1	1612.91	0.374269	0.348939	1.07259	0.283454	0.765723
ARRB2	852.982	0.229347	0.180466	1.27086	0.203779	0.713049
ARRDC1	1706.13	0.0759664	0.157021	0.483799	0.628529	0.919441
ARRDC2	3216.21	-0.226123	0.124988	-1.80916	0.0704265	0.523707
ARRDC3	10413.5	-0.0425971	0.412703	-0.103215	0.917792	0.985467
ARRDC4	986.069	-0.559559	0.402357	-1.3907	0.164315	0.671762
ARSA	2442.51	0.199117	0.265835	0.749023	0.453843	0.857341
ARSB	3864.21	0.04682	0.23123	0.202482	0.83954	0.970176
ARSE	44.1274	0.0923445	0.383898	0.240544	0.809908	0.963789
ARSG	55.0746	-1.07992	0.510346	-2.11605	0.0343404	0.402162
ARSJ	411.267	-0.672379	0.348562	-1.92901	0.0537296	0.478904
ARSK	877.029	0.150404	0.221087	0.680292	0.49632	0.874123
ART1	0.943807	-1.70557	1.69064	-1.00883	0.313054	NA
ART3	0.194065	-1.53573	3.48086	-0.441195	0.659072	NA
ART4	0.112576	0.845316	3.5337	0.239215	0.810939	NA
ART5	1.44966	-1.58386	1.67316	-0.946629	0.343828	NA
ARTN	217.981	-0.3594	0.27667	-1.29902	0.193937	0.703204
ARV1	850.758	-0.173968	0.19985	-0.870493	0.384031	0.827639
ARVCF	456.687	-0.311672	0.24212	-1.28726	0.198003	0.709074
ARX	4.02965	-1.14322	1.0561	-1.08249	0.279033	0.763539
AS3MT	6.11142	-0.402049	0.757886	-0.530488	0.595774	0.911097
ASAH1	8031.43	-0.246876	0.231429	-1.06675	0.286085	0.767009
ASAH2	1.83472	2.11999	1.72598	1.22828	0.219342	0.727601
ASAP1	8319	0.0949221	0.168457	0.56348	0.573108	0.901835
ASAP2	2316.39	-0.252939	0.200554	-1.2612	0.207237	0.717432
ASAP3	1597.77	-0.0509462	0.217678	-0.234044	0.814951	0.965471
ASB1	2005.14	-0.194755	0.124851	-1.5599	0.118783	0.606919
ASB10	0.0823401	-0.597311	3.5337	-0.169033	0.865771	NA
ASB11	1.40501	1.62343	1.9887	0.816327	0.414313	NA
ASB12	0.427742	0.828817	3.27262	0.253258	0.800069	NA
ASB13	791.315	-0.285078	0.206124	-1.38304	0.166652	0.672653
ASB14	1001.47	-0.222477	0.155327	-1.43231	0.152054	0.65507
ASB15	7.625	0.579999	0.723333	0.801843	0.422644	0.843667
ASB16	2.61793	2.82283	1.82196	1.54933	0.121302	0.611737
ASB18	0.111725	-0.597311	3.5337	-0.169033	0.865771	NA
ASB2	0.794054	0.4084	2.87866	0.141872	0.887182	NA
ASB3	617.621	0.107643	0.171794	0.626581	0.530934	0.889375
ASB4	0.260656	-1.98147	3.44188	-0.575694	0.564822	NA
ASB5	3.43804	-1.64399	0.852257	-1.92898	0.0537334	0.478904
ASB6	2300.2	-0.165272	0.186925	-0.88416	0.37661	0.823107
ASB7	587.055	0.143634	0.114187	1.25788	0.208435	0.718523
ASB8	496.447	-0.0939245	0.161257	-0.582453	0.560261	0.898913
ASCC1	1946.95	0.195887	0.13934	1.40582	0.159777	0.665779
ASCC2	1055.9	0.0293423	0.123179	0.238209	0.811719	0.964319
ASCC3	4153.51	0.182543	0.162276	1.12489	0.260635	0.7552
ASCL1	0.32936	-2.32253	3.41899	-0.679301	0.496947	NA
ASCL2	12.2456	-0.838516	0.773649	-1.08385	0.278433	0.763369
ASCL3	1.50283	-2.09851	1.98509	-1.05713	0.290451	NA
ASF1A	392.585	0.243903	0.158035	1.54335	0.122746	0.61422
ASF1B	308.576	1.27242	0.700706	1.81591	0.0693846	0.518896
ASGR1	0.12025	0.845316	3.5337	0.239215	0.810939	NA
ASGR2	0.972014	3.23197	2.76442	1.16913	0.242351	NA
ASH1L	4972.82	0.182403	0.19931	0.915172	0.360101	0.81458
ASH2L	1056.7	0.283528	0.199159	1.42363	0.154554	0.659653
ASIC1	163.53	0.497796	0.269831	1.84484	0.0650601	0.509533
ASIC3	1.81863	-0.961203	1.4405	-0.667269	0.5046	0.878333
ASIC4	4.98488	-0.493775	0.853777	-0.578342	0.563033	0.900182
ASIC5	0.111725	-0.597311	3.5337	-0.169033	0.865771	NA
ASIP	22.1888	-0.772584	0.466047	-1.65774	0.0973699	0.577641
ASL	690.22	-0.35651	0.316675	-1.12579	0.260255	0.754895
ASMTL	825.872	-0.151475	0.335939	-0.450901	0.652061	0.925551
ASNA1	2486.21	0.238159	0.161007	1.47918	0.139093	0.639308
ASNS	7146.53	-0.872438	0.257536	-3.38764	0.000704965	0.0464923
ASNSD1	1364.14	-0.0194477	0.279965	-0.0694648	0.94462	0.989213
ASPA	267.806	2.13622	0.52014	4.10702	4.00803e-05	0.00639823
ASPDH	0.36568	1.84054	3.52948	0.521477	0.602035	NA
ASPG	18.0568	-0.493913	0.523799	-0.942943	0.34571	0.803849
ASPH	3554.41	0.0191539	0.225221	0.085045	0.932226	0.988074
ASPHD1	0.668249	-2.52289	2.26438	-1.11416	0.26521	NA
ASPHD2	29.0026	0.898344	0.450232	1.99529	0.0460112	0.447051
ASPM	728.845	0.972462	0.836484	1.16256	0.245008	0.743694
ASPN	4887.2	-3.17173	1.12651	-2.81555	0.00486943	0.156934
ASPRV1	52.7912	-0.23624	0.351764	-0.671588	0.501846	0.877293
ASPSCR1	1836.22	0.0228458	0.141521	0.161431	0.871754	0.976915
ASRGL1	1900.93	0.152578	0.162566	0.938556	0.347959	0.806314
ASS1	3.63398	-0.439854	1.1957	-0.367864	0.712975	0.94231
ASTE1	235.174	-0.160893	0.19037	-0.845157	0.398023	0.834901
ASTN1	4.02702	1.62649	1.16236	1.3993	0.161724	0.667866
ASTN2	300.571	-0.373698	0.687627	-0.543461	0.586813	0.908109
ASXL1	2645.64	-0.0981899	0.142973	-0.686774	0.492225	0.872258
ASXL2	4264.3	0.0513657	0.192832	0.266375	0.789951	0.959454
ASXL3	6.08885	-0.625494	0.983322	-0.636103	0.524709	0.886592
ASZ1	2.83067	4.77845	2.06735	2.31139	0.0208111	0.328184
ATAD1	1103.06	-0.133438	0.159055	-0.838946	0.4015	0.835976
ATAD2	823.97	0.638671	0.432298	1.47739	0.139572	0.639856
ATAD2B	432.379	-0.200786	0.210849	-0.952275	0.340958	0.801822
ATAD5	174.469	0.564916	0.430962	1.31083	0.189917	0.699072
ATAT1	506.828	0.110069	0.171026	0.643585	0.519845	0.884467
ATCAY	1.16277	-0.841205	1.60447	-0.524289	0.600077	NA
ATE1	1866.23	-0.0173738	0.173029	-0.10041	0.920019	0.985936
ATF1	1419.65	-0.0943046	0.160702	-0.58683	0.557318	0.897271
ATF2	1967.23	0.0335613	0.139442	0.240684	0.8098	0.963789
ATF3	692.258	-0.0142369	0.401605	-0.03545	0.971721	0.996362
ATF4	24690.7	0.158884	0.154822	1.02623	0.304782	0.779688
ATF5	886.22	0.228605	0.220758	1.03555	0.300413	0.777392
ATF6	8137.72	-0.480574	0.15618	-3.07706	0.00209055	0.0954778
ATF6B	4628.97	0.0202039	0.157236	0.128494	0.897758	0.982924
ATF7	3493.5	-0.0612854	0.165825	-0.36958	0.711696	0.94231
ATF7IP	2274.56	-0.0464503	0.187871	-0.247246	0.804718	0.961862
ATF7IP2	26.6675	1.3988	0.557885	2.50732	0.0121649	0.259412
ATG10	156.563	-0.352108	0.2935	-1.19969	0.230261	0.736474
ATG101	938.001	0.0206924	0.114851	0.180167	0.857021	0.97393
ATG12	869.971	0.0786281	0.214876	0.365923	0.714423	0.94231
ATG13	3451.44	0.014024	0.179749	0.07802	0.937812	0.98852
ATG14	777.253	-0.109059	0.270764	-0.402781	0.68711	0.934789
ATG16L1	2284.99	-0.02243	0.101462	-0.221067	0.82504	0.967985
ATG16L2	374.018	-0.0577196	0.172095	-0.335394	0.737328	0.947181
ATG2A	2933.63	0.0924066	0.145734	0.634078	0.52603	0.887244
ATG2B	1700.21	0.0284603	0.165623	0.171838	0.863565	0.975538
ATG3	2032.23	0.0892362	0.162249	0.549994	0.582324	0.906645
ATG4A	705.694	0.0814087	0.21542	0.377906	0.7055	0.94131
ATG4B	659.178	0.0925498	0.108407	0.853725	0.393257	0.832576
ATG4C	454.206	0.0296522	0.226048	0.131176	0.895636	0.982224
ATG4D	362.586	-0.0303226	0.228145	-0.132909	0.894265	0.981839
ATG5	1299.91	-0.0260842	0.164657	-0.158416	0.874129	0.976915
ATG7	1878.88	0.29195	0.284259	1.02706	0.304394	0.779164
ATG9A	4763.88	-0.329578	0.258741	-1.27378	0.202742	0.711465
ATG9B	21.5481	0.196678	0.471074	0.41751	0.676305	0.931698
ATIC	1027.43	0.187599	0.224332	0.836256	0.403011	0.835976
ATL1	50.6756	0.844822	0.40156	2.10385	0.0353916	0.405191
ATL2	846.996	-0.0787279	0.181584	-0.433562	0.664607	0.928035
ATL3	14891.6	-0.271353	0.154154	-1.76027	0.0783615	0.541024
ATM	1907.26	-0.296007	0.236156	-1.25344	0.210047	0.721467
ATMIN	2903.16	0.0110599	0.138411	0.079906	0.936312	0.98834
ATN1	5792.85	0.113603	0.150496	0.75486	0.450333	0.857341
ATOH7	5.44043	-1.18401	0.964607	-1.22745	0.219653	0.727675
ATOH8	376.978	0.663736	0.260944	2.5436	0.0109717	0.244805
ATOX1	1000.42	0.311361	0.184458	1.68798	0.0914152	0.566987
ATP10A	431.954	-0.758148	0.468078	-1.6197	0.105296	0.590272
ATP10B	10.2307	0.49066	1.08284	0.453124	0.65046	0.924812
ATP10D	895.982	0.470724	0.219606	2.14349	0.0320736	0.395264
ATP11A	4329.43	-0.402129	0.159504	-2.52113	0.011698	0.25454
ATP11B	6121.29	-0.28349	0.170177	-1.66586	0.0957422	0.575504
ATP11C	4603.96	0.0465246	0.162521	0.286268	0.774673	0.955393
ATP13A1	3387.64	-0.290948	0.182976	-1.59009	0.111815	0.599657
ATP13A2	3028.69	-0.397399	0.308751	-1.28712	0.198053	0.709074
ATP13A3	11007.8	0.0415141	0.255175	0.162689	0.870763	0.976721
ATP13A4	4.07987	-0.623144	0.945734	-0.6589	0.50996	0.881082
ATP13A5	0.335175	-2.31249	3.41959	-0.676247	0.498884	NA
ATP1A1	23336.3	-0.178772	0.220631	-0.810275	0.417782	0.842001
ATP1A2	1.63072	1.74261	1.79094	0.973015	0.330546	NA
ATP1A3	1.78159	4.11102	1.95569	2.10209	0.0355457	0.405498
ATP1B1	5778.89	-0.485991	0.483172	-1.00583	0.314495	0.784364
ATP1B2	7.53635	0.403218	0.843301	0.478142	0.632549	0.919865
ATP1B3	7671.5	-0.225011	0.224888	-1.00055	0.317044	0.785037
ATP23	152.947	0.600582	0.220479	2.724	0.00644974	0.183003
ATP2A1	0.471782	-1.94778	3.41288	-0.570714	0.568194	NA
ATP2A2	18124.6	-0.123093	0.184649	-0.66663	0.505009	0.878414
ATP2A3	75.1112	0.404675	0.417655	0.968922	0.332584	0.79673
ATP2B1	3137.02	0.11824	0.253871	0.465748	0.641396	0.922725
ATP2B2	6.66482	-1.93427	1.16143	-1.66542	0.0958282	0.575504
ATP2B3	25.7664	-1.60588	0.523567	-3.06719	0.00216081	0.0969692
ATP2B4	16172.9	-0.304756	0.269138	-1.13234	0.257492	0.753143
ATP2C1	5227.41	0.00373255	0.151875	0.0245765	0.980393	0.997999
ATP2C2	1.37899	-0.696835	1.51582	-0.459708	0.645726	NA
ATP4A	7.38563	-0.532668	0.757959	-0.702765	0.482202	0.868849
ATP4B	0.0823401	-0.597311	3.5337	-0.169033	0.865771	NA
ATP5A1	15985.2	0.150353	0.153292	0.980828	0.326678	0.792364
ATP5B	15429.2	0.105834	0.149471	0.708056	0.47891	0.867105
ATP5C1	2727.16	0.130474	0.134345	0.971185	0.331456	0.796301
ATP5D	4403.02	0.240067	0.147611	1.62635	0.103874	0.589244
ATP5E	3016.03	0.11366	0.183613	0.619017	0.535905	0.89088
ATP5F1	3555.88	0.102166	0.155675	0.656278	0.511645	0.881122
ATP5G1	1841.12	0.198866	0.175913	1.13048	0.258273	0.753143
ATP5G2	3779.03	0.231388	0.158668	1.45832	0.144753	0.647532
ATP5G3	5026.13	0.123642	0.200916	0.61539	0.538297	0.891992
ATP5H	2066.93	0.161229	0.184983	0.871586	0.383434	0.827403
ATP5I	933.491	0.325721	0.200834	1.62184	0.104837	0.589244
ATP5J	1443.07	0.216087	0.160782	1.34397	0.178958	0.685133
ATP5J2	2185.43	0.334618	0.181791	1.84068	0.0656691	0.510359
ATP5L	1278.91	0.434078	0.214662	2.02215	0.043161	0.43766
ATP5O	3585.33	0.140739	0.175638	0.8013	0.422958	0.843683
ATP5S	538.807	0.208059	0.197064	1.05579	0.291062	0.772131
ATP5SL	3256.73	0.169058	0.153754	1.09953	0.271535	0.760245
ATP6	64324.9	-0.492917	0.286767	-1.71888	0.0856364	0.557321
ATP6AP1	5272.07	0.0753424	0.203074	0.371009	0.710631	0.94231
ATP6AP1L	167.804	-0.141092	0.257721	-0.547459	0.584063	0.906645
ATP6AP2	10763.9	-0.314574	0.204186	-1.54062	0.123408	0.614968
ATP6V0A1	1386.64	-0.127941	0.191763	-0.667182	0.504656	0.87834
ATP6V0A2	2273.15	-0.257226	0.136233	-1.88814	0.0590069	0.491919
ATP6V0B	7969.21	-0.245143	0.28811	-0.850867	0.394843	0.832994
ATP6V0C	9486.8	-0.20128	0.199655	-1.00814	0.313388	0.783676
ATP6V0D1	3763.73	0.233443	0.159829	1.46058	0.14413	0.647532
ATP6V0D2	0.112576	0.845316	3.5337	0.239215	0.810939	NA
ATP6V0E1	3101.3	-0.0786638	0.192145	-0.409398	0.682247	0.933547
ATP6V1A	3489.57	0.115406	0.171703	0.672126	0.501503	0.877078
ATP6V1B1	24.0687	-3.24085	1.16648	-2.77833	0.00546397	0.166435
ATP6V1B2	4928.68	0.284402	0.163009	1.7447	0.081037	0.548413
ATP6V1C1	3067.19	0.175609	0.164239	1.06923	0.284967	0.766716
ATP6V1C2	1440.14	-0.219669	0.27504	-0.79868	0.424476	0.844527
ATP6V1D	1950.17	0.0380294	0.147836	0.257239	0.796994	0.960724
ATP6V1E1	4900.04	0.0642669	0.156628	0.410315	0.681575	0.933443
ATP6V1E2	24.1744	-0.0573216	0.397746	-0.144116	0.885409	0.979231
ATP6V1F	1825.5	0.0730238	0.218095	0.334826	0.737756	0.947276
ATP6V1G1	5987.4	0.21281	0.189331	1.12401	0.261009	0.755544
ATP6V1G2	44.5864	0.440716	0.417097	1.05663	0.290683	0.772131
ATP6V1H	2829.19	0.0197669	0.160213	0.123379	0.901807	0.98337
ATP7A	955.036	-0.3273	0.207038	-1.58086	0.113909	0.603478
ATP7B	126.505	0.0590415	0.183056	0.322532	0.74705	0.950094
ATP8	11.4504	-1.01049	0.914574	-1.10487	0.269216	0.760245
ATP8A1	7.92177	0.407515	0.828165	0.49207	0.62267	0.917593
ATP8B1	1813.91	-0.108741	0.254479	-0.427309	0.669154	0.92961
ATP8B2	7057.41	-0.174056	0.120156	-1.44858	0.147454	0.65164
ATP8B3	16.2132	-0.614294	0.491235	-1.25051	0.211114	0.723086
ATP8B4	45.0114	1.14966	0.675829	1.70111	0.0889223	0.562758
ATP9A	2527.89	-0.611768	0.245186	-2.49512	0.0125915	0.261648
ATP9B	1463.51	-0.258993	0.200397	-1.2924	0.19622	0.70635
ATPAF1	1843.58	0.10569	0.166521	0.634693	0.525629	0.887244
ATPAF2	672.687	0.11538	0.252879	0.456265	0.6482	0.924198
ATPIF1	2153.05	0.152016	0.182335	0.833717	0.40444	0.83645
ATR	996.132	-0.0573178	0.136499	-0.419914	0.674548	0.931472
ATRAID	2032.74	-0.337348	0.198235	-1.70176	0.0887999	0.562758
ATRIP	340.641	0.228909	0.161171	1.42029	0.155523	0.661253
ATRN	5163.05	-0.0653075	0.174949	-0.373296	0.708928	0.94231
ATRNL1	2351.37	0.93773	0.363852	2.57723	0.00995956	0.232411
ATRX	2897.35	-0.0306192	0.135831	-0.225422	0.821651	0.96715
ATXN1	1972.1	-0.0578377	0.187851	-0.307892	0.758165	0.951731
ATXN10	1922.53	0.213929	0.111683	1.91551	0.0554281	0.48297
ATXN1L	2821.77	-0.0822209	0.19082	-0.430881	0.666555	0.928925
ATXN2	4322.54	0.039263	0.135474	0.289818	0.771955	0.954522
ATXN2L	6249.45	-0.0877495	0.132308	-0.66322	0.507189	0.879702
ATXN3	2666.65	-0.0302346	0.157455	-0.192021	0.847726	0.972618
ATXN7	1637.38	-0.203096	0.127303	-1.59538	0.110627	0.59666
ATXN7L1	852.051	0.188573	0.182696	1.03217	0.301993	0.777617
ATXN7L2	610.994	-0.748448	0.254754	-2.93792	0.00330423	0.124344
ATXN7L3	2859.13	0.0956755	0.124891	0.766073	0.443633	0.854691
ATXN7L3B	3568.93	0.0472209	0.150084	0.314631	0.753042	0.95058
AUH	519.455	0.124234	0.157943	0.78657	0.431534	0.847462
AUNIP	23.9209	-0.0806393	0.630826	-0.127831	0.898283	0.983255
AUP1	3349.8	-0.158346	0.172053	-0.920334	0.357398	0.813253
AURKA	467.017	1.1783	0.638249	1.84614	0.0648721	0.509533
AURKAIP1	1404.86	0.0854669	0.166224	0.514167	0.607135	0.91271
AURKB	237.08	1.04507	0.701095	1.49062	0.136062	0.634993
AURKC	124.948	0.168182	0.268402	0.626605	0.530918	0.889375
AUTS2	277.971	-0.42019	0.424891	-0.988936	0.322695	0.788886
AVEN	956.917	0.229518	0.291572	0.787174	0.43118	0.847462
AVIL	7864.45	-0.194565	0.174418	-1.11551	0.264631	0.757781
AVL9	1449.6	-0.181629	0.156444	-1.16099	0.245646	0.743839
AVP	0.0891578	-0.597311	3.5337	-0.169033	0.865771	NA
AVPI1	1780.05	0.322183	0.250454	1.28639	0.198305	0.709074
AVPR2	0.375543	1.87145	3.52807	0.530447	0.595802	NA
AWAT2	0.753822	-1.96921	2.28373	-0.862278	0.388534	NA
AWN	247.712	1.37932	1.53036	0.901306	0.367425	0.817164
AXDND1	5.87554	-0.316905	0.833182	-0.380355	0.703682	0.940524
AXIN1	1957.25	-0.0850725	0.170187	-0.499877	0.617161	0.91515
AXIN2	384.269	0.759205	0.559558	1.35679	0.174847	0.680602
AXL	17686.7	-0.186188	0.279533	-0.666069	0.505367	0.878414
AZGP1	4.69113	-2.18113	1.57139	-1.38802	0.16513	0.672653
AZI2	1619.56	-0.00176436	0.155556	-0.0113423	0.99095	0.998656
AZIN1	4273.69	-0.141151	0.184848	-0.763606	0.445102	0.855784
AZIN2	15.0699	1.25256	0.624962	2.00422	0.0450465	0.444763
AZU1	1.20141	0.408471	2.2976	0.177782	0.858894	NA
B2M	22270.1	-0.0437958	0.306772	-0.142763	0.886477	0.979429
B2M-2	18974.1	-0.107784	0.328044	-0.328566	0.742484	0.948032
B3GALNT1	58.1114	0.506265	0.470094	1.07695	0.281505	0.763987
B3GALNT2	730.888	-0.348822	0.124881	-2.79325	0.00521819	0.162909
B3GALT1	185.158	-0.394193	0.556356	-0.708526	0.478618	0.866852
B3GALT2	6.30209	-0.122721	0.727803	-0.168618	0.866097	0.976001
B3GALT4	148.732	-0.323118	0.301238	-1.07263	0.283436	0.765723
B3GALT5	1.82672	3.12342	1.99642	1.56451	0.117699	0.605208
B3GALT6	712.199	-0.290686	0.210796	-1.37899	0.167899	0.673208
B3GAT2	7.084	-0.498712	0.638894	-0.780586	0.435046	0.848941
B3GAT3	1462.19	-0.195829	0.213683	-0.916446	0.359433	0.814038
B3GLCT	2869.02	0.139842	0.179428	0.779376	0.435758	0.849291
B3GNT2	8438.7	-0.420376	0.183657	-2.28891	0.0220843	0.33575
B3GNT3	25.2277	0.915569	0.969483	0.944389	0.344971	0.802981
B3GNT4	3.1136	-1.14634	1.15243	-0.994711	0.319877	0.786613
B3GNT5	189.856	-0.0137389	0.257595	-0.0533352	0.957465	0.993597
B3GNT6	59.0591	-0.986311	0.623363	-1.58224	0.113594	0.602954
B3GNT7	127.059	0.359389	0.585542	0.613772	0.539366	0.892378
B3GNT8	33.3198	0.0587456	0.432933	0.135692	0.892065	0.981396
B3GNT9	3436.72	0.00802438	0.191783	0.0418409	0.966626	0.995901
B3GNTL1	165.128	-0.192794	0.222296	-0.867284	0.385786	0.828153
B4GALNT1	23.1952	0.683384	0.679204	1.00615	0.314342	0.784364
B4GALNT2	35.2589	0.998806	0.689747	1.44808	0.147596	0.65164
B4GALNT3	6.45528	-1.08691	1.08069	-1.00575	0.314534	0.784364
B4GALNT4	17.8641	-0.0930407	0.500852	-0.185765	0.852629	0.972993
B4GALT1	4094.65	-0.53592	0.28609	-1.87326	0.0610329	0.499044
B4GALT2	3044.81	0.0262269	0.178755	0.14672	0.883353	0.97889
B4GALT3	664.978	0.14223	0.18045	0.788193	0.430584	0.847429
B4GALT4	2617.17	-0.185578	0.344114	-0.539292	0.589686	0.908966
B4GALT5	2287.59	0.086058	0.202822	0.424303	0.671345	0.930464
B4GALT6	102.605	-0.480194	0.742607	-0.646633	0.51787	0.884264
B4GALT7	1034.21	-0.20975	0.148682	-1.41073	0.158325	0.664516
B4GAT1	1090.26	-0.0517851	0.212814	-0.243334	0.807746	0.963082
B9D1	656.444	0.240495	0.183129	1.31326	0.189096	0.698413
B9D2	221.162	0.229051	0.287565	0.796517	0.425731	0.844834
BABAM1	2080.37	0.0673286	0.110357	0.610096	0.541798	0.893238
BABAM2	1443.8	0.0572156	0.171624	0.333377	0.73885	0.947292
BACE1	2210.37	-0.246753	0.175132	-1.40895	0.15885	0.664661
BACE2	22139.6	-0.205049	0.346919	-0.591058	0.554481	0.897166
BACH1	5984.17	-0.542108	0.218298	-2.48333	0.0130159	0.265305
BACH2	61.9137	0.293794	0.635125	0.462576	0.643668	0.923803
BAD	471.284	0.187729	0.175319	1.07078	0.284268	0.766103
BAG1	2682.36	0.214269	0.142629	1.50228	0.133025	0.629416
BAG2	156.316	-0.431577	0.44605	-0.967553	0.333268	0.79673
BAG3	3193.74	-0.175234	0.152265	-1.15085	0.249794	0.748033
BAG4	386.536	-0.743327	0.227428	-3.26841	0.00108153	0.0616417
BAG5	1528.94	-0.0893056	0.16862	-0.529627	0.596371	0.911097
BAG6	7175.82	0.00674413	0.121289	0.0556037	0.955657	0.993206
BAHCC1	2679.92	-0.00406795	0.200289	-0.0203104	0.983796	0.998499
BAHD1	1564.35	-0.0463945	0.172783	-0.268512	0.788305	0.959454
BAIAP2	1278.86	-0.0148319	0.290256	-0.0510992	0.959246	0.994048
BAIAP2L1	7.97113	-0.19725	0.87289	-0.225974	0.821222	0.96715
BAIAP2L2	18.4912	1.22987	0.481884	2.55221	0.0107043	0.240579
BAIAP3	33.2458	0.188245	0.372855	0.504875	0.613647	0.914268
BAK1	1414.72	0.543287	0.163482	3.32322	0.000889856	0.0542844
BAMBI	123.677	0.561841	0.540875	1.03876	0.298915	0.777392
BANF1	3180.66	0.274018	0.211814	1.29368	0.195778	0.7058
BANK1	0.408617	-0.471686	3.49154	-0.135094	0.892538	NA
BANP	293.521	0.0668015	0.134628	0.496193	0.619758	0.91604
BAP1	6406.21	0.110412	0.150627	0.733019	0.463547	0.859796
BARD1	122.591	0.693107	0.55873	1.2405	0.214789	0.726876
BARHL1	1.08011	-1.9703	1.88013	-1.04796	0.294657	NA
BARX1	15.9454	2.58265	0.789912	3.26954	0.00107721	0.0616417
BASP1	22585.8	0.205469	0.142471	1.44217	0.149253	0.653394
BATF2	42.1442	0.570303	0.448349	1.27201	0.20337	0.712452
BATF3	20.956	0.044459	0.58089	0.0765361	0.938993	0.988743
BAX	2341.56	0.177746	0.145396	1.22249	0.221522	0.729043
BAZ1A	3595.05	-0.206847	0.186256	-1.11055	0.266761	0.759518
BAZ1B	4037.44	0.188413	0.146811	1.28337	0.199364	0.709445
BAZ2A	4561.66	0.0832325	0.167304	0.497494	0.618841	0.915663
BAZ2B	804.812	-0.00874158	0.192127	-0.045499	0.96371	0.995833
BBC3	351.627	-0.0240837	0.217362	-0.1108	0.911775	0.984769
BBIP1	165.855	-0.124483	0.199811	-0.623006	0.533281	0.8899
BBOF1	12.2583	-0.24879	0.47172	-0.527411	0.597908	0.911101
BBOX1	0.0891578	-0.597311	3.5337	-0.169033	0.865771	NA
BBS1	743.719	-0.0942726	0.203379	-0.463532	0.642983	0.923771
BBS10	212.569	-0.368888	0.27775	-1.32813	0.184136	0.692133
BBS12	1022.53	0.380471	0.203604	1.86868	0.0616674	0.500399
BBS2	441.679	0.389738	0.27182	1.43381	0.151627	0.654893
BBS4	1118.31	-0.0788481	0.155275	-0.507798	0.611595	0.913927
BBS5	231.738	0.015474	0.208976	0.0740467	0.940973	0.988977
BBS9	1518.47	0.00161913	0.318708	0.00508027	0.995947	0.998744
BBX	3014.46	-0.134538	0.18393	-0.731465	0.464495	0.859831
BCAM	611.488	0.61072	0.4609	1.32506	0.185151	0.694299
BCAN	1.35624	2.66365	2.30495	1.15562	0.247836	NA
BCAP29	1444.41	-0.326561	0.223028	-1.46422	0.143135	0.646961
BCAP31	7215.06	-0.116131	0.164128	-0.707564	0.479216	0.867291
BCAR1	4884.49	0.218997	0.170404	1.28516	0.198737	0.709101
BCAR3	237.663	-0.557917	0.500087	-1.11564	0.264576	0.757781
BCAS1	2.3312	-0.772386	1.70021	-0.454289	0.649621	0.924791
BCAS2	1126.14	0.0919698	0.175464	0.524153	0.600172	0.911101
BCAS3	1095.78	0.122825	0.226444	0.542409	0.587537	0.908265
BCAS4	511.932	-0.137604	0.407513	-0.337668	0.735614	0.947092
BCAT1	1914.17	-0.277457	0.225475	-1.23055	0.218493	0.727601
BCAT2	1785.48	-0.105642	0.150034	-0.704124	0.481355	0.86884
BCCIP	1875.09	0.508225	0.12249	4.14912	3.33759e-05	0.00570093
BCDIN3D	142.539	-0.363229	0.189845	-1.91329	0.0557104	0.484516
BCHE	23.9187	-1.35152	1.81542	-0.744468	0.456594	0.858283
BCKDHA	1568.92	0.0833621	0.168925	0.493487	0.621669	0.917038
BCKDHB	239.523	-0.118062	0.384206	-0.307288	0.758624	0.951788
BCKDK	2916.78	0.0960887	0.148695	0.646214	0.51814	0.884301
BCL10	1156.4	0.0541216	0.169137	0.319987	0.748978	0.950288
BCL11A	20.1265	0.241307	0.584632	0.412751	0.679789	0.932747
BCL11B	62.447	0.235418	0.366078	0.643083	0.52017	0.884787
BCL2	116.809	0.471911	0.411031	1.14812	0.250921	0.748976
BCL2A1	0.716064	2.79518	2.4077	1.16093	0.245668	NA
BCL2L1	2951.13	0.323266	0.137635	2.34871	0.0188385	0.31891
BCL2L10	0.486637	-0.749394	3.13853	-0.238773	0.811282	NA
BCL2L11	560.409	0.80586	0.30689	2.62589	0.00864225	0.216172
BCL2L12	616.638	0.0710843	0.134598	0.528122	0.597415	0.911097
BCL2L13	3986.89	0.0290587	0.161321	0.18013	0.857051	0.97393
BCL2L14	4.30358	-1.985	0.965296	-2.05636	0.0397474	0.426729
BCL2L15	36.2669	-0.48705	0.348008	-1.39954	0.161652	0.667866
BCL3	1241.59	-0.20998	0.213717	-0.982517	0.325845	0.791888
BCL6	6163.28	-0.0943435	0.240941	-0.391563	0.695381	0.93768
BCL6B	196.452	-2.47589	0.431509	-5.73776	9.59376e-09	7.12483e-06
BCL7A	113.74	-0.09546	0.241263	-0.395667	0.692351	0.936629
BCL7B	9.69234	0.775472	0.617542	1.25574	0.20921	0.719886
BCL7C	1244.14	0.0795465	0.10723	0.741827	0.458192	0.85864
BCL9	1999.33	-0.135587	0.229926	-0.589701	0.555391	0.897166
BCL9L	8408.66	0.0472595	0.15435	0.306183	0.759465	0.951868
BCLAF1	5851.24	-0.0925181	0.188807	-0.490014	0.624124	0.918113
BCO1	4.39084	0.356325	1.01305	0.351736	0.725036	0.944596
BCO2	48.2568	-0.350952	0.531799	-0.659934	0.509296	0.880941
BCOR	2045.86	-0.154864	0.146873	-1.0544	0.291698	0.772456
BCORL1	593.874	0.195282	0.194208	1.00553	0.314642	0.784364
BCR	2774.47	-0.036503	0.169073	-0.215902	0.829064	0.968342
BCS1L	380.248	0.0389452	0.208014	0.187224	0.851485	0.972965
BDH1	133.282	0.492276	0.540858	0.910177	0.362729	0.815256
BDH2	639.958	0.00312021	0.198445	0.0157233	0.987455	0.998499
BDKRB1	1566.12	1.10001	0.514342	2.13867	0.0324622	0.395779
BDKRB2	4086.27	1.12977	0.460981	2.4508	0.0142541	0.278257
BDNF	98.4323	-0.562041	0.428451	-1.3118	0.189588	0.698504
BDP1	1714.5	-0.0048531	0.144379	-0.0336135	0.973185	0.996589
BEAN1	1.22731	-1.1417	1.895	-0.602479	0.546855	NA
BECN1	3401.88	0.168071	0.133062	1.26311	0.20655	0.716217
BEGAIN	3.33142	-0.360613	1.23165	-0.292789	0.769683	0.953902
BEND2	1.4837	1.85176	2.21934	0.834375	0.40407	NA
BEND3	224.982	-0.296639	0.177788	-1.66849	0.0952177	0.574096
BEND5	4.32301	0.951871	1.05903	0.898816	0.368751	0.817761
BEND6	643.343	0.0981744	0.370437	0.265023	0.790991	0.959554
BEND7	904.825	-0.206799	0.317305	-0.651735	0.514572	0.882913
BEST1	7.5926	-0.121248	0.629799	-0.192519	0.847336	0.97254
BEST2	8.91461	0.917377	0.896124	1.02372	0.305969	0.780737
BEST3	0.125181	0.845316	3.5337	0.239215	0.810939	NA
BEST4	11.644	-0.41423	0.58431	-0.708923	0.478372	0.866852
BET1	902.718	-0.0748949	0.220341	-0.339905	0.733928	0.946842
BET1L	1621.42	0.0616405	0.114274	0.53941	0.589604	0.908966
BEX1	9.67524	1.09604	0.652999	1.67847	0.0932562	0.570696
BEX3	116.817	0.218646	0.415245	0.526547	0.598509	0.911101
BEX4	2.8901	0.859234	1.02882	0.835168	0.403623	0.836293
BFAR	2353.22	-0.0705088	0.152797	-0.461453	0.644473	0.924054
BFSP1	40.1712	-0.367551	0.602913	-0.609625	0.54211	0.893238
BFSP2	0.112576	0.845316	3.5337	0.239215	0.810939	NA
BGLAP	14.8266	-0.294615	0.674724	-0.436646	0.662368	0.927871
BGN	18314.3	-0.767696	0.47292	-1.62331	0.104523	0.589244
BHLHA15	1.17593	-1.07906	2.25657	-0.478184	0.632519	NA
BHLHB9	1256.63	0.157183	0.172564	0.910869	0.362365	0.815256
BHLHE22	6.75472	2.44446	0.944747	2.58743	0.0096696	0.228244
BHLHE40	14516.3	-0.425512	0.326295	-1.30407	0.19221	0.702103
BHLHE41	224.457	0.378169	0.262734	1.43936	0.150048	0.653732
BHMG1	0.111725	-0.597311	3.5337	-0.169033	0.865771	NA
BHMT	0.3437	-1.23723	3.4635	-0.357219	0.720928	NA
BICC1	5031.65	-0.330526	0.214499	-1.54092	0.123337	0.614968
BICD1	362.213	-0.074668	0.255578	-0.292154	0.770169	0.953902
BICD2	2993.55	0.0191378	0.186844	0.102427	0.918418	0.985603
BICDL1	10.0722	-0.347093	0.588203	-0.59009	0.55513	0.897166
BICDL2	5.61834	-0.1939	0.953694	-0.203315	0.838889	0.969865
BICRA	621.572	-0.043023	0.20895	-0.205901	0.836868	0.969447
BICRAL	2089.99	0.399955	0.196292	2.03755	0.0415948	0.435344
BID	387.037	-0.133186	0.191396	-0.695865	0.486513	0.87081
BIN1	2442.11	0.389598	0.251405	1.54968	0.121218	0.611737
BIN2	0.2405	1.3262	3.5337	0.3753	0.707437	NA
BIN3	642.995	0.0695617	0.130654	0.53241	0.594442	0.910641
BIRC3	9762.24	-0.05607	0.320654	-0.174861	0.861189	0.97542
BIRC5	369.441	1.11673	0.652279	1.71204	0.0868896	0.561176
BIRC6	4233.23	-0.0799414	0.223126	-0.35828	0.720134	0.94413
BIRC7	0.0891578	-0.597311	3.5337	-0.169033	0.865771	NA
BIVM	1039.54	-0.222063	0.161349	-1.37629	0.168732	0.674042
BLCAP	3441.83	-0.198628	0.180017	-1.10338	0.269862	0.760245
BLK	19.7185	0.0967713	0.824054	0.117433	0.906517	0.984277
BLM	203.127	0.492245	0.374926	1.31291	0.189213	0.698413
BLMH	1782.72	0.134349	0.138716	0.968516	0.332787	0.79673
BLNK	2.93048	-2.0748	1.27843	-1.62293	0.104605	0.589244
BLOC1S1	1057.61	0.21537	0.151137	1.42499	0.154159	0.658779
BLOC1S2	508.154	0.221558	0.125023	1.77214	0.076371	0.537413
BLOC1S3	253.669	0.29998	0.196783	1.52442	0.127403	0.62141
BLOC1S4	533.711	-0.0344602	0.158025	-0.218068	0.827376	0.967985
BLOC1S5	249.448	0.27217	0.161113	1.68931	0.0911598	0.566816
BLOC1S6	800.054	-0.0522955	0.190109	-0.275081	0.783254	0.958237
BLVRA	341.946	0.580156	0.197296	2.94053	0.00327649	0.124344
BLVRB	838.444	0.441104	0.256548	1.71938	0.0855445	0.557321
BLZF1	1060.56	0.0513797	0.183993	0.279248	0.780054	0.956848
BMF	1232.75	-0.0616001	0.310134	-0.198624	0.842557	0.970708
BMI1	2152.01	-0.015398	0.157743	-0.0976145	0.922238	0.9865
BMP1	14692.8	-0.278714	0.198617	-1.40327	0.160535	0.666045
BMP15	0.341262	1.78286	3.53176	0.50481	0.613693	NA
BMP2	32.5083	0.618942	0.618644	1.00048	0.317078	0.785037
BMP2K	1340.87	-0.365967	0.154792	-2.36425	0.0180667	0.313287
BMP3	3.18232	-1.72048	1.40303	-1.22626	0.220102	0.728157
BMP4	884.314	-0.0363538	0.293516	-0.123856	0.901429	0.983255
BMP5	0.337728	1.77412	3.53204	0.502294	0.615461	NA
BMP6	2.19512	-2.40567	1.45591	-1.65235	0.0984635	0.578697
BMP7	10.0595	2.47703	0.922512	2.68509	0.00725105	0.19401
BMP8A	41.5327	0.833802	0.488362	1.70734	0.0877583	0.561899
BMP8B	23.4349	0.581539	0.641345	0.90675	0.364539	0.816152
BMPER	144.617	-0.299885	0.28437	-1.05456	0.291626	0.772409
BMPR1A	2535.56	-0.254479	0.131016	-1.94235	0.0520952	0.473318
BMPR1B	406.304	-0.923899	0.48537	-1.90349	0.056976	0.487188
BMPR2	2398.29	-0.155828	0.194394	-0.80161	0.422779	0.843683
BMS1	2175.71	0.015544	0.127815	0.121614	0.903205	0.983876
BMT2	1204.68	-0.0855889	0.235736	-0.363072	0.716551	0.94231
BMX	2.18569	2.52162	1.78527	1.41246	0.157815	0.663132
BNC2	1049.1	-0.0777915	0.30661	-0.253715	0.799716	0.961002
BNIP1	344.687	-0.0775143	0.181996	-0.425912	0.670172	0.929958
BNIP2	2357.9	0.00232637	0.125416	0.0185493	0.985201	0.998499
BNIP3	17644.5	0.163612	0.227407	0.719469	0.471852	0.864034
BNIP3L	12431.9	0.0652034	0.237278	0.274798	0.783472	0.958237
BNIPL	14.0466	-0.36491	0.639823	-0.57033	0.568454	0.901177
BOC	468.789	0.348477	0.429655	0.811063	0.41733	0.841665
BOD1	2596.17	0.0817658	0.232026	0.352399	0.724539	0.944596
BOD1L1	2268.89	-0.220119	0.202712	-1.08587	0.277538	0.763283
BOK	749.01	1.00697	0.451055	2.23248	0.0255835	0.35702
BOLA1	851.877	0.35096	0.150818	2.32705	0.0199627	0.324309
BOLA2B	1039.82	0.452716	0.226808	1.99603	0.0459306	0.447021
BOLA3	1269.45	0.258361	0.161862	1.59618	0.110449	0.59664
BOP1	2436.15	0.121328	0.142103	0.853798	0.393217	0.832576
BORA	216.861	0.245535	0.312357	0.786071	0.431826	0.847493
BORCS5	543.461	0.0612786	0.245842	0.24926	0.803159	0.961699
BORCS6	861.938	0.775105	0.258823	2.99473	0.00274685	0.113331
BORCS7	1049.2	-0.12503	0.141155	-0.885761	0.375747	0.822846
BORCS8	592.324	-0.0309059	0.172785	-0.178869	0.85804	0.97393
BPGM	543.087	-0.141451	0.249205	-0.56761	0.5703	0.901443
BPHL	501.875	0.0202222	0.28421	0.0711521	0.943277	0.988977
BPIFB1	0.791041	0.400046	2.9283	0.136613	0.891336	NA
BPIFB2	0.457977	2.15822	3.51257	0.614427	0.538934	NA
BPIFB3	0.0823401	-0.597311	3.5337	-0.169033	0.865771	NA
BPIFB5	1.08218	-2.67822	1.88019	-1.42444	0.154319	NA
BPIFB6	0.453751	-0.756344	3.4635	-0.218376	0.827136	NA
BPIFC	0.517835	-1.05356	3.43937	-0.306322	0.759359	NA
BPNT1	699.859	0.253747	0.199091	1.27453	0.202476	0.711465
BPTF	2847.78	0.086623	0.166059	0.521638	0.601922	0.91121
BRAF	1264.32	-0.167618	0.127304	-1.31668	0.187946	0.698413
BRAP	1095.28	-0.0770165	0.151482	-0.508422	0.611158	0.913877
BRAT1	406.274	-0.258043	0.207783	-1.24189	0.214279	0.726517
BRCA1	507.853	0.472015	0.391961	1.20424	0.228496	0.735687
BRCA2	322.258	0.103758	0.335768	0.309015	0.75731	0.951358
BRCC3	672.747	0.0772711	0.245532	0.314709	0.752983	0.95058
BRD1	1433.64	-0.030266	0.146391	-0.206748	0.836207	0.969447
BRD2	11383.7	-0.114867	0.142282	-0.807321	0.419481	0.842197
BRD4	5019.95	-0.0756684	0.121692	-0.621805	0.53407	0.890341
BRD7	2582.56	0.2538	0.133091	1.90696	0.0565263	0.487188
BRD8	1882.06	0.0173627	0.150356	0.115477	0.908067	0.984553
BRD9	2991.39	-0.0504441	0.197641	-0.255231	0.798545	0.960863
BRF1	1984.88	-0.154713	0.166493	-0.929252	0.352759	0.808961
BRF2	414.535	0.279957	0.171715	1.63035	0.103027	0.587189
BRI3	3018.07	0.340212	0.163958	2.07499	0.0379872	0.417273
BRI3BP	42.7226	-0.151786	0.341431	-0.444557	0.65664	0.926319
BRINP1	0.112576	0.845316	3.5337	0.239215	0.810939	NA
BRINP2	21.4848	1.62194	0.959032	1.69123	0.0907925	0.565582
BRIP1	136.588	0.428144	0.33767	1.26793	0.204821	0.714209
BRIX1	1244.76	0.000278146	0.200813	0.0013851	0.998895	0.999363
BRK1	3385.71	0.154888	0.166392	0.93086	0.351926	0.807855
BRMS1	1326.01	0.0653717	0.127944	0.510939	0.609394	0.913315
BRMS1L	590.311	-0.213386	0.272824	-0.782139	0.434133	0.848544
BROX	3320.95	-0.0505187	0.142399	-0.35477	0.722762	0.944328
BRPF1	1294.37	-0.0411383	0.166462	-0.247133	0.804805	0.961862
BRPF3	1594.21	-0.0971091	0.129535	-0.749673	0.453452	0.857341
BRSK1	339.358	-0.0316569	0.280176	-0.112989	0.910039	0.984769
BRSK2	138.38	-0.508924	0.447349	-1.13764	0.255269	0.752415
BRWD1	1206.59	-0.0778141	0.159086	-0.489131	0.624749	0.918307
BRWD3	915.281	0.112145	0.147311	0.761279	0.44649	0.856545
BSCL2	1257.03	0.167171	0.222791	0.750348	0.453045	0.857341
BSDC1	1180.14	-0.0725901	0.205456	-0.353313	0.723854	0.944537
BSG	20884.2	-0.269208	0.164516	-1.63636	0.101763	0.585851
BSN	319.159	0.37246	0.397622	0.936717	0.348904	0.80659
BSPRY	2.74844	-0.676346	1.36204	-0.496569	0.619493	0.91604
BST1	318.89	0.203904	0.347209	0.587264	0.557026	0.897166
BST2	630.013	-0.813818	0.455501	-1.78664	0.0739952	0.532768
BSX	0.111725	-0.597311	3.5337	-0.169033	0.865771	NA
BTAF1	2591.51	-0.0917214	0.146714	-0.625169	0.53186	0.889375
BTBD1	4210.86	0.059016	0.140265	0.420746	0.673941	0.931472
BTBD10	1233.5	-0.113228	0.149412	-0.757824	0.448556	0.857215
BTBD11	6.99859	-0.150927	0.958979	-0.157383	0.874943	0.976915
BTBD16	3.58953	-0.286475	1.74258	-0.164397	0.869419	0.976504
BTBD18	4.41449	-1.02329	1.15277	-0.88768	0.374713	0.822737
BTBD19	1008.87	-0.189145	0.188713	-1.00228	0.316206	0.785037
BTBD2	5873.18	0.0664004	0.14262	0.465575	0.64152	0.922725
BTBD3	1829.1	-0.00886163	0.160583	-0.0551839	0.955992	0.993206
BTBD6	3731.27	0.112349	0.189688	0.592286	0.553659	0.897166
BTBD7	2382.98	-0.252879	0.19846	-1.27421	0.20259	0.711465
BTBD9	813.911	0.0530631	0.153814	0.344982	0.730108	0.945757
BTC	13.9858	1.73982	0.761706	2.2841	0.0223654	0.338074
BTD	1432.07	-0.783925	0.19483	-4.02363	5.73076e-05	0.00837416
BTF3	11280.3	0.124087	0.203757	0.608996	0.542527	0.893238
BTF3L4	2129.46	-0.100604	0.229121	-0.439088	0.660598	0.927025
BTG1	13795.8	-0.0374541	0.300422	-0.124672	0.900783	0.983255
BTG2	4595.89	-0.311721	0.366114	-0.85143	0.39453	0.832994
BTG3	2192.7	0.441436	0.241624	1.82696	0.0677061	0.516894
BTG4	0.0823401	-0.597311	3.5337	-0.169033	0.865771	NA
BTLA	0.424333	-2.66155	3.4009	-0.782601	0.433861	NA
BTN2A2	89.549	-0.664563	0.623391	-1.06604	0.286404	0.767069
BTNL9	0.260656	-1.98147	3.44188	-0.575694	0.564822	NA
BTRC	1201.83	0.0242689	0.124108	0.195547	0.844965	0.9716
BUB1	467.935	0.842809	0.642551	1.31166	0.189635	0.698504
BUB1B	631.315	1.1053	0.870594	1.2696	0.204228	0.713226
BUB3	4229.68	-0.0503494	0.138451	-0.363662	0.71611	0.94231
BUD13	645.061	0.0359957	0.157128	0.229086	0.818802	0.966372
BUD23	2690.08	-0.0488956	0.12204	-0.400651	0.688677	0.935451
BUD31	1326.25	0.111167	0.158337	0.702091	0.482623	0.869219
BVES	501.254	-0.235742	0.438365	-0.537777	0.590731	0.90969
BYSL	1750.76	0.284153	0.200032	1.42054	0.15545	0.661168
BZW1	8993.52	-0.153558	0.183607	-0.836341	0.402963	0.835976
BZW2	2616	0.007659	0.222593	0.034408	0.972552	0.996489
C10H10orf67	0.507973	-1.05356	3.43937	-0.306322	0.759359	NA
C10H1orf100	1.31622	-1.32785	1.51761	-0.874962	0.381594	NA
C10H1orf106	37.1931	0.217572	0.691411	0.314679	0.753006	0.95058
C10H1orf115	53.7288	0.281529	0.929217	0.302974	0.76191	0.952386
C10H1orf53	192.013	0.213084	0.326997	0.65164	0.514633	0.88293
C10H9orf153	11.2676	-0.131125	0.738435	-0.177572	0.859059	0.974471
C10H9orf24	16.1615	0.587946	0.583526	1.00757	0.313659	0.783702
C10H9orf3	1600.93	-0.275356	0.326393	-0.843633	0.398875	0.835297
C10H9orf64	1027.8	0.286115	0.134683	2.12436	0.0336397	0.399845
C10H9orf72	570.378	0.068346	0.211211	0.323591	0.746248	0.949885
C12H17orf100	112.98	-0.261187	0.382391	-0.683037	0.494584	0.873447
C12H17orf105	3.33147	-1.21448	1.2121	-1.00197	0.316359	0.785037
C12H17orf49	64.799	-0.0165121	0.399146	-0.0413685	0.967002	0.995901
C12H17orf50	31.3583	-0.354607	0.421405	-0.841487	0.400075	0.835326
C12H17orf53	70.3672	0.524906	0.605828	0.866427	0.386256	0.828518
C12H17orf58	166.689	-0.327742	0.425969	-0.769404	0.441654	0.854361
C12H17orf62	1650.79	-0.216543	0.176257	-1.22857	0.219234	0.727601
C12H17orf67	495.511	-0.324645	0.491511	-0.660505	0.50893	0.880752
C12H17orf74	0.112576	0.845316	3.5337	0.239215	0.810939	NA
C12H17orf75	711.602	0.0283947	0.25175	0.112789	0.910198	0.984769
C12H17orf78	0.708221	-1.03692	2.03816	-0.508751	0.610927	NA
C12H17orf80	516.398	-0.239642	0.211861	-1.13113	0.258	0.753143
C12H17orf82	7.16853	-0.0836925	0.632484	-0.132323	0.894728	0.982063
C12H17orf97	10.4443	0.904653	0.53562	1.68898	0.0912228	0.566816
C12H17orf98	5.82802	-0.729077	0.700207	-1.04123	0.297768	0.776426
C13H21orf140	1.09638	-2.73699	2.59118	-1.05627	0.290844	NA
C13H21orf2	578.142	0.0575555	0.187681	0.306667	0.759097	0.951868
C13H21orf33	1695.16	0.101478	0.142541	0.711921	0.476513	0.865702
C13H21orf59	1574.36	0.339936	0.146093	2.32684	0.0199738	0.324309
C13H21orf62	0.197491	-0.116429	3.5337	-0.0329482	0.973716	NA
C13H21orf91	3226.46	-0.158094	0.348083	-0.454186	0.649695	0.924791
C13H3orf14	164.104	-0.0074498	0.240309	-0.0310009	0.975269	0.997254
C13H3orf18	62.0042	0.368391	0.350822	1.05008	0.293681	0.773593
C13H3orf20	0.0823401	-0.597311	3.5337	-0.169033	0.865771	NA
C13H3orf33	125.194	-0.235816	0.314286	-0.750324	0.45306	0.857341
C13H3orf35	6.07003	-0.229427	0.71163	-0.322396	0.747152	0.950094
C13H3orf38	2075.61	-0.0773305	0.185662	-0.416512	0.677035	0.931714
C13H3orf52	3.09525	1.09767	1.35209	0.811834	0.416887	0.841665
C13H3orf56	0.536909	-2.17674	2.97743	-0.73108	0.46473	NA
C13H3orf58	1571.25	-0.302654	0.244787	-1.2364	0.216311	0.726876
C13H3orf62	9.21392	-1.33541	0.639269	-2.08897	0.0367107	0.411178
C13H3orf67	724.029	0.277773	0.336263	0.826058	0.408771	0.838568
C13H3orf70	1197.34	-0.833026	0.541388	-1.53869	0.123881	0.615119
C13H3orf80	3.56197	0.97628	1.61572	0.604237	0.545686	0.894495
C13H3orf84	0.575507	-1.34444	3.01917	-0.445299	0.656104	NA
C13H7orf73	12.8988	0.211631	0.556438	0.380331	0.7037	0.940524
C14H10orf10	125.283	0.827199	1.38253	0.598322	0.549625	0.896431
C14H10orf107	122.805	-0.0091307	0.33332	-0.0273932	0.978146	0.997267
C14H10orf120	1.08461	2.30595	2.32686	0.991014	0.321679	NA
C14H10orf128	32.2465	0.0242295	0.559012	0.0433434	0.965428	0.995855
C14H10orf35	7.195	-0.0123635	0.854046	-0.0144764	0.98845	0.998499
C14H10orf62	10.7449	-0.721111	0.624865	-1.15403	0.24849	0.747631
C14H10orf71	1.76538	4.09667	3.04703	1.34448	0.178793	0.685053
C14H10orf76	832.418	0.149481	0.123896	1.2065	0.227623	0.735687
C14H10orf90	3.0242	1.37933	1.21825	1.13222	0.257541	0.753143
C14H10orf99	0.700975	-0.707536	2.43557	-0.290502	0.771433	NA
C14H12orf43	554.354	0.121363	0.179058	0.677785	0.497908	0.875125
C14H12orf49	1072.71	0.187737	0.13434	1.39748	0.162269	0.668402
C14H12orf65	80.6339	0.412639	0.375834	1.09793	0.272235	0.760684
C14H1orf131	746.365	-0.0388457	0.273803	-0.141875	0.887179	0.979694
C14H1orf198	17963.9	0.0325463	0.308807	0.105394	0.916063	0.985031
C14H22orf15	0.426886	0.812375	3.53204	0.230001	0.818091	NA
C14H22orf39	1076.2	0.125571	0.124941	1.00504	0.314877	0.784596
C14H5orf52	0.251759	1.3262	3.5337	0.3753	0.707437	NA
C15H2orf54	2.24715	0.375524	1.82	0.206332	0.836532	0.969447
C15H2orf66	1.53069	-0.0702596	2.71614	-0.0258674	0.979363	NA
C15H2orf72	1.06916	0.690498	1.97081	0.350362	0.726067	NA
C15H2orf76	257.894	0.242571	0.173292	1.39978	0.161578	0.667866
C15H2orf82	0.111725	-0.597311	3.5337	-0.169033	0.865771	NA
C15H2orf88	12.0936	-0.591907	0.798061	-0.741681	0.458281	0.85864
C15H4orf47	50.7504	-0.040889	0.343532	-0.119026	0.905255	0.984277
C16H5orf22	206.907	-0.221418	0.191585	-1.15571	0.247799	0.747228
C16H5orf34	276.129	0.193053	0.170047	1.13529	0.256253	0.752978
C16H5orf38	618.512	-0.263758	0.279305	-0.944337	0.344998	0.802981
C16H5orf42	1380.48	-0.138855	0.158095	-0.878297	0.379782	0.825081
C16H5orf47	1.58706	-0.48949	1.35565	-0.361073	0.718045	NA
C16H5orf49	138.946	-1.00296	0.546424	-1.83549	0.0664325	0.512489
C16H5orf51	3725.61	-0.413123	0.20935	-1.97336	0.0484546	0.45987
C17H20orf194	1878.11	-0.109874	0.233724	-0.470103	0.638282	0.921272
C17H20orf196	57.1492	-0.138288	0.39113	-0.35356	0.723669	0.944537
C17H20orf24	529.283	0.172678	0.229972	0.750864	0.452735	0.857341
C17H20orf27	536.04	0.187072	0.178209	1.04973	0.293841	0.773593
C17H20orf96	5.29604	1.27176	1.01762	1.24974	0.211396	0.723907
C17H8orf4	1434.52	-0.349173	0.486488	-0.717742	0.472916	0.864713
C17H8orf48	265.152	-0.217968	0.177182	-1.23019	0.218625	0.727601
C18H7orf25	1401.03	0.0635632	0.131016	0.485156	0.627565	0.919325
C18H7orf31	18.5184	0.402073	0.620985	0.647477	0.517323	0.883951
C18H7orf49	228.779	-0.279213	0.225287	-1.23937	0.215209	0.726876
C18H7orf57	0.691676	0.137844	2.4811	0.0555575	0.955694	NA
C18H7orf71	0.225152	1.3262	3.5337	0.3753	0.707437	NA
C1D	2826.89	0.066013	0.233753	0.282405	0.777633	0.956075
C1GALT1	3379.67	-0.666236	0.211063	-3.15658	0.00159631	0.0804982
C1GALT1C1	1980.95	-0.193087	0.22824	-0.845985	0.397561	0.834346
C1H14orf166	4222.96	0.0510091	0.19248	0.26501	0.791001	0.959554
C1H14orf28	279.572	-0.483308	0.197276	-2.44991	0.0142892	0.278257
C1H14orf37	2209.2	-0.163251	0.400545	-0.407573	0.683587	0.933891
C1H14orf39	1.14043	-2.7257	2.56428	-1.06295	0.287805	NA
C1H15orf41	308.662	0.162075	0.253763	0.638686	0.523027	0.885853
C1H15orf48	93.0543	2.90238	0.870432	3.33441	0.0008548	0.053513
C1H15orf52	4356.41	-0.241316	0.254069	-0.949807	0.34221	0.801822
C1H15orf57	838.841	0.279329	0.148431	1.88188	0.0598524	0.494122
C1H15orf61	128.925	0.115021	0.251397	0.457528	0.647292	0.924198
C1H15orf62	174.759	-0.171145	0.217386	-0.787288	0.431113	0.847462
C1H15orf65	2.30423	0.984872	1.31521	0.74883	0.45396	0.857341
C1H18orf25	925.862	0.0532901	0.141775	0.375877	0.707008	0.941851
C1H18orf32	2381.83	0.0851228	0.119155	0.714385	0.474989	0.864913
C1H18orf54	721.028	-0.0552373	0.290157	-0.190371	0.849019	0.972642
C1H18orf63	0.12025	0.845316	3.5337	0.239215	0.810939	NA
C1H6orf120	2301.51	-0.223867	0.145482	-1.53879	0.123854	0.615119
C1H6orf163	3.8332	-1.98372	1.37744	-1.44015	0.149825	0.653732
C1H6orf183	126.83	0.117583	0.380126	0.309326	0.757074	0.951274
C1H6orf203	594.525	0.184011	0.230563	0.798092	0.424817	0.844527
C1H9orf131	0.784378	-2.07509	2.18405	-0.950108	0.342057	NA
C1H9orf135	12.0575	-0.450214	0.728049	-0.618385	0.536322	0.891017
C1H9orf152	1.3056	0.543505	2.69145	0.201938	0.839966	NA
C1H9orf16	76.5312	0.182749	0.22859	0.79946	0.424024	0.84434
C1H9orf40	521.459	0.293684	0.184163	1.5947	0.11078	0.596918
C1H9orf43	0.450631	0.816112	3.22922	0.252727	0.800479	NA
C1H9orf50	169.411	-0.269947	0.214466	-1.25869	0.208142	0.71816
C1H9orf57	0.138006	0.845316	3.5337	0.239215	0.810939	NA
C1H9orf78	1589.79	-0.00854825	0.160324	-0.0533187	0.957478	0.993597
C1H9orf84	2.66168	-1.3213	1.20978	-1.09218	0.274754	0.76151
C1H9orf85	281.701	-0.0377036	0.157813	-0.238913	0.811173	0.964062
C1QB	0.0823401	-0.597311	3.5337	-0.169033	0.865771	NA
C1QBP	3847.62	-0.0218986	0.224324	-0.0976203	0.922234	0.9865
C1QL1	5.72407	1.20428	0.825951	1.45805	0.144826	0.647532
C1QL2	0.863362	-0.485076	2.36221	-0.205348	0.8373	NA
C1QL3	84.0915	-0.957548	0.488043	-1.96201	0.0497608	0.465005
C1QL4	107.665	0.299493	0.27313	1.09652	0.27285	0.760684
C1QTNF1	46936.4	-0.290259	0.269722	-1.07614	0.281864	0.764332
C1QTNF12	110.167	0.736366	0.785261	0.937733	0.348381	0.806314
C1QTNF2	558.991	-0.667042	0.366471	-1.82017	0.0687324	0.51818
C1QTNF3	127.919	-1.73091	0.389604	-4.44273	8.88231e-06	0.0021072
C1QTNF4	34.3552	-0.0649418	0.573128	-0.113311	0.909784	0.984769
C1QTNF5	6862.69	-0.420353	0.27631	-1.52131	0.128181	0.622892
C1QTNF6	991.717	-0.219057	0.349489	-0.626791	0.530796	0.889375
C1QTNF7	2.96136	0.671735	1.35936	0.494156	0.621196	0.916925
C1R	14548.9	-0.505711	0.37612	-1.34455	0.178772	0.685053
C1RL	559.167	-0.418183	0.283299	-1.47612	0.139913	0.640512
C1S	37714.6	-0.38222	0.375324	-1.01837	0.3085	0.781131
C2	1021.62	-0.99198	0.479754	-2.06769	0.0386696	0.421094
C2CD2	2118.88	0.222868	0.249197	0.894344	0.371138	0.819689
C2CD2L	1224.52	-0.0388094	0.232076	-0.167227	0.867191	0.976001
C2CD3	1126.58	0.185993	0.199216	0.933621	0.350499	0.806989
C2CD4B	84.9603	1.41383	0.424606	3.32975	0.000869238	0.0536009
C2CD4D	1.37721	-0.0302576	2.30499	-0.013127	0.989526	NA
C2CD5	2089.12	0.148597	0.122811	1.20996	0.226294	0.733616
C2CD6	4.27685	1.84154	1.13716	1.61941	0.105358	0.590427
C2H11orf24	6903.09	0.100927	0.12251	0.823823	0.41004	0.838686
C2H11orf49	195.135	0.0728602	0.227388	0.320422	0.748648	0.950261
C2H11orf58	2764.13	0.163287	0.139972	1.16657	0.243383	0.743694
C2H11orf68	2152.32	0.171057	0.152463	1.12196	0.26188	0.756373
C2H11orf74	81.1115	0.0666645	0.309724	0.215239	0.829581	0.968458
C2H11orf80	13.4527	-0.0189573	0.555414	-0.0341319	0.972772	0.996589
C2H11orf84	1005.37	0.188997	0.131386	1.43849	0.150296	0.653732
C2H11orf86	3.2575	-1.40346	1.25632	-1.11713	0.26394	0.757321
C2H11orf91	1.39795	1.61681	1.9881	0.813245	0.416078	NA
C2H11orf95	3932.22	-0.556712	0.244157	-2.28014	0.0225995	0.338754
C2H11orf96	670.861	-0.0148251	0.544832	-0.0272104	0.978292	0.997267
C2H11orf98	1003.55	0.207863	0.169321	1.22763	0.219588	0.727601
C2H19orf25	1103.22	-0.0388912	0.150853	-0.257809	0.796555	0.960674
C2H19orf35	3.86406	-1.21397	1.27691	-0.950706	0.341753	0.801822
C2H19orf38	21.1763	0.243531	0.582754	0.417896	0.676023	0.931698
C2H19orf43	2509.42	0.361286	0.138369	2.61103	0.00902712	0.22059
C2H19orf44	215.526	-0.00935637	0.188405	-0.0496611	0.960392	0.994451
C2H19orf53	589.414	0.0854435	0.16047	0.532457	0.59441	0.910641
C2H19orf57	23.2494	-0.588711	0.489435	-1.20284	0.229039	0.73571
C2H19orf60	93.3303	0.524057	0.293025	1.78844	0.073705	0.532696
C2H19orf66	245.057	0.21454	0.383479	0.559458	0.575849	0.903859
C2H19orf67	7.06756	0.447812	0.736244	0.608238	0.543029	0.893334
C2H19orf70	852.778	0.210096	0.113577	1.84981	0.0643404	0.508195
C2H19orf71	0.599212	-0.239146	2.55266	-0.0936851	0.925359	NA
C2H1orf35	984.592	-0.0862783	0.191622	-0.450252	0.652529	0.925848
C2H5orf15	3730.06	-0.215368	0.173371	-1.24224	0.21415	0.726517
C2H5orf24	3376.29	-0.159169	0.143869	-1.10635	0.268577	0.760076
C2H5orf30	387.874	0.0849296	0.212976	0.398776	0.690059	0.935924
C2H5orf63	147.114	-0.0553636	0.213008	-0.259914	0.79493	0.960674
C3	9770.72	0.596402	0.859937	0.693541	0.48797	0.871398
C3AR1	2.69402	-2.11401	1.07906	-1.95912	0.0500984	0.466339
C3H16orf45	266.34	1.6116	0.382336	4.21513	2.49635e-05	0.00448843
C3H16orf52	1026.51	-0.349732	0.157913	-2.21471	0.02678	0.36653
C3H16orf54	0.706006	-0.842687	2.46429	-0.341959	0.732382	NA
C3H16orf58	351.695	-0.377253	0.251157	-1.50206	0.133081	0.629511
C3H16orf59	160.921	-0.0585214	0.228489	-0.256123	0.797856	0.960863
C3H16orf62	3468.76	0.278048	0.152141	1.82757	0.0676144	0.516894
C3H16orf71	45.3157	-0.713531	0.291092	-2.45123	0.0142371	0.278257
C3H16orf72	3384	-0.037174	0.169499	-0.219317	0.826403	0.967985
C3H16orf89	0.115151	0.845316	3.5337	0.239215	0.810939	NA
C3H16orf90	0.818729	-0.545762	2.32504	-0.234732	0.814417	NA
C3H16orf91	476.496	0.120008	0.132295	0.907127	0.36434	0.815955
C3H16orf96	39.5615	-0.287074	0.525667	-0.546113	0.584989	0.907044
C3H2orf42	474.284	0.160459	0.186298	0.861302	0.389072	0.830287
C3H2orf49	1058.88	-0.00317637	0.134262	-0.023658	0.981125	0.998339
C3H2orf68	1533.58	-0.0720405	0.144025	-0.500196	0.616937	0.915146
C3H2orf71	0.473181	-1.83161	3.41959	-0.535621	0.592221	NA
C3H2orf73	0.38813	-2.54	3.40692	-0.745542	0.455944	NA
C3H2orf74	1.52546	1.61646	2.22554	0.726321	0.467642	NA
C3H2orf81	73.4925	0.355563	0.310303	1.14586	0.251855	0.74985
C3H2orf91	0.625905	2.59336	3.49233	0.742586	0.457732	NA
C3H7orf26	1871.28	0.136217	0.151591	0.898579	0.368877	0.817761
C3H7orf43	489.603	-0.104938	0.182384	-0.575368	0.565042	0.900746
C3H7orf50	593.239	0.0254091	0.203243	0.125018	0.900509	0.983255
C4A	30.3966	-0.196105	0.485988	-0.403518	0.686567	0.934738
C4BPA	48.2666	3.23951	0.567296	5.71045	1.1268e-08	7.40266e-06
C4BPB	6.16338	-1.12305	0.940486	-1.19411	0.232434	0.737797
C4H1orf112	227.334	0.0209623	0.24123	0.0868973	0.930753	0.988074
C4H1orf162	0.890955	0.0638375	2.04651	0.0311933	0.975115	NA
C4H1orf189	4.06169	-0.00522213	1.2701	-0.00411159	0.996719	0.999053
C4H1orf194	7.5713	-0.13146	0.87482	-0.150271	0.880551	0.978536
C4H1orf226	205.997	-0.114155	0.707541	-0.161341	0.871825	0.976915
C4H1orf43	2301.87	0.0679923	0.15643	0.434649	0.663817	0.928035
C4H1orf52	331.757	-0.125678	0.15317	-0.820519	0.41192	0.840007
C4H1orf54	3.76002	-0.631851	0.841215	-0.751117	0.452582	0.857341
C4H1orf56	5.10543	-0.464065	1.01551	-0.456976	0.647688	0.924198
C4H8orf33	975.202	-0.0902496	0.134025	-0.673377	0.500708	0.877063
C4H8orf34	27.5182	-0.746439	0.499642	-1.49395	0.135189	0.632995
C4H8orf37	757.1	-0.279914	0.213303	-1.31228	0.189424	0.698413
C4H8orf46	15.2135	0.356637	0.653103	0.546065	0.585021	0.907044
C4H8orf59	495.538	0.343806	0.231654	1.48413	0.137773	0.637579
C4H8orf76	202.439	-0.0751774	0.177839	-0.422729	0.672493	0.930968
C4H8orf82	749.092	0.107456	0.205543	0.52279	0.60112	0.91121
C4H8orf88	47.6534	0.917294	0.389351	2.35595	0.0184752	0.31748
C4H8orf89	19.0157	0.541649	0.502047	1.07888	0.280641	0.763987
C5	3.20955	-1.02553	0.902786	-1.13597	0.255971	0.752962
C5AR1	60.0846	-0.0295203	0.868624	-0.0339851	0.972889	0.996589
C5AR2	475.003	-0.381648	0.261756	-1.45803	0.144833	0.647532
C5H12orf10	477.386	0.22011	0.160534	1.37111	0.170341	0.67526
C5H12orf29	389.708	-0.212479	0.163717	-1.29784	0.194341	0.703633
C5H12orf4	1108.94	0.0798565	0.146862	0.543753	0.586612	0.908109
C5H12orf40	1.56996	0.626339	1.92222	0.325842	0.744544	NA
C5H12orf45	450.263	0.0148206	0.182469	0.0812222	0.935265	0.988209
C5H12orf50	4.14936	0.274438	1.06067	0.258741	0.795835	0.960674
C5H12orf56	4.1224	-0.603764	1.30897	-0.46125	0.644619	0.924063
C5H12orf57	977.819	0.0608935	0.175924	0.346135	0.729241	0.945503
C5H12orf66	195.541	0.105881	0.222865	0.475092	0.634722	0.919956
C5H12orf71	0.67035	-3.32254	3.37562	-0.984275	0.32498	NA
C5H12orf73	443.361	0.144264	0.148135	0.973863	0.330124	0.795321
C5H12orf75	750.732	-0.622915	0.833371	-0.747465	0.454783	0.857885
C5H22orf23	80.0142	-0.0734329	0.237754	-0.308861	0.757427	0.951435
C6	0.319459	0.364453	3.5337	0.103136	0.917855	NA
C6H16orf46	82.0712	0.0302723	0.283262	0.10687	0.914892	0.984782
C6H16orf70	636.99	-0.0608487	0.170918	-0.35601	0.721833	0.944177
C6H16orf74	1228.86	0.297703	0.262328	1.13485	0.256439	0.753143
C6H16orf95	3.15733	0.0618896	1.50328	0.0411697	0.967161	0.995901
C6H18orf21	1046.94	0.104846	0.256291	0.409089	0.682474	0.933682
C6H18orf8	830.732	-0.100811	0.137471	-0.733322	0.463362	0.859796
C6H19orf12	467.01	0.4176	0.245244	1.70279	0.0886067	0.562509
C6H19orf18	0.661728	-0.617483	2.12166	-0.291037	0.771023	NA
C6H19orf33	26.4892	-0.789718	0.424464	-1.86051	0.0628136	0.503718
C6H19orf47	265.757	0.066375	0.151682	0.437593	0.661681	0.927624
C6H19orf54	531.895	0.145956	0.207638	0.702935	0.482096	0.868849
C6H19orf68	135.577	-0.00305208	0.314892	-0.00969247	0.992267	0.998656
C6H19orf81	4.00889	-0.0922546	0.831388	-0.110965	0.911644	0.984769
C6H19orf84	14.7266	-0.450821	0.509288	-0.885198	0.37605	0.82286
C6H1orf109	1442.62	-0.0510652	0.133705	-0.381924	0.702518	0.940126
C6H1orf122	645.369	0.710882	0.233199	3.04839	0.00230069	0.0997411
C6H1orf123	875.733	0.0751709	0.227129	0.330961	0.740674	0.947532
C6H1orf141	0.200883	-1.58095	3.47636	-0.454771	0.649274	NA
C6H1orf168	4.27738	-0.922536	1.12937	-0.816862	0.414007	0.841127
C6H1orf174	499.266	0.0182531	0.13692	0.133312	0.893946	0.981839
C6H1orf185	24.019	1.50718	0.727935	2.07049	0.0384061	0.419447
C6H1orf216	121.527	-0.375353	0.211047	-1.77853	0.0753167	0.53487
C6H1orf228	16.622	0.00776212	0.644878	0.0120366	0.990396	0.998645
C6H1orf50	1343.76	-0.0641798	0.106023	-0.60534	0.544953	0.894432
C6H1orf64	8.35037	-2.0598	0.929383	-2.21631	0.0266702	0.365613
C6H1orf87	0.683439	-0.746135	2.11448	-0.352869	0.724187	NA
C7	0.0823401	-0.597311	3.5337	-0.169033	0.865771	NA
C7H14orf1	1819.25	-0.0450405	0.186336	-0.241717	0.808999	0.963634
C7H14orf119	2754.21	0.1747	0.151704	1.15159	0.249491	0.747991
C7H14orf132	1322.02	0.481972	0.464949	1.03661	0.299917	0.777392
C7H14orf159	1.50623	-1.36369	1.87082	-0.728928	0.466046	NA
C7H14orf93	139.982	-0.0461283	0.19736	-0.233726	0.815197	0.965471
C7H15orf39	564.57	-0.107387	0.152754	-0.703007	0.482052	0.868849
C7H15orf40	528.938	0.108095	0.206999	0.5222	0.601531	0.91121
C7H15orf59	36.8668	-0.117919	0.396533	-0.297375	0.76618	0.953213
C7H6orf106	7138.24	0.271866	0.120008	2.2654	0.0234879	0.343491
C7H6orf125	1076.28	0.302415	0.201814	1.49849	0.134007	0.631267
C7H6orf132	1094.65	-1.33327	0.432085	-3.08567	0.00203092	0.0942669
C7H6orf136	351.168	0.220683	0.22976	0.960491	0.336808	0.799121
C7H6orf222	0.387736	0.364453	3.5337	0.103136	0.917855	NA
C7H6orf223	109.709	1.05363	0.408043	2.58214	0.00981891	0.23038
C7H6orf226	321.633	0.193452	0.170764	1.13286	0.257273	0.753143
C7H6orf47	651.35	-0.0259075	0.129917	-0.199416	0.841937	0.970679
C7H6orf52	0.93041	0.942699	1.85332	0.508653	0.610995	NA
C7H6orf62	5929.88	-0.173478	0.184212	-0.941729	0.346331	0.804482
C7H6orf89	3757.89	-0.238671	0.157149	-1.51876	0.128823	0.624396
C8A	0.12025	0.845316	3.5337	0.239215	0.810939	NA
C8B	0.96885	1.24896	2.41982	0.516139	0.605757	NA
C8G	30.1446	0.54884	0.567206	0.967619	0.333234	0.79673
C8H4orf17	5.05731	-0.0045452	1.07972	-0.00420962	0.996641	0.999053
C8H4orf22	2.02026	0.946139	2.17151	0.435705	0.66305	0.928035
C8H4orf26	43.8112	-0.50124	0.679001	-0.738202	0.460392	0.859796
C8H4orf32	163.39	-0.670212	0.394945	-1.69698	0.0897013	0.564134
C8H4orf33	19.0463	0.0978936	0.600968	0.162893	0.870602	0.976713
C8H4orf36	2.26368	-0.189929	1.22148	-0.155491	0.876434	0.976945
C8H4orf46	426.167	0.504505	0.378835	1.33173	0.18295	0.689675
C8H4orf48	51.1986	-0.47573	0.40856	-1.16441	0.244259	0.743694
C9	44.1083	-0.849433	0.529976	-1.60278	0.108984	0.596027
C9H11orf1	261.782	0.0170273	0.225036	0.075665	0.939686	0.988743
C9H11orf42	39.7278	-0.151136	0.341079	-0.443112	0.657685	0.92633
C9H11orf52	17.9642	0.315688	0.581509	0.542877	0.587214	0.908191
C9H11orf53	0.234004	1.3262	3.5337	0.3753	0.707437	NA
C9H11orf54	886.918	0.0231761	0.255069	0.0908624	0.927602	0.988074
C9H11orf57	1493.39	0.0957629	0.134222	0.713469	0.475556	0.865158
C9H11orf65	33.7628	-0.0568932	0.326276	-0.174372	0.861573	0.97542
C9H11orf70	1064.65	-0.782707	0.499725	-1.56628	0.117284	0.605208
C9H11orf71	1.17015	1.13286	2.74238	0.413095	0.679537	NA
C9H11orf87	3.35116	1.8463	1.68719	1.09431	0.273821	0.761206
C9H11orf88	0.364881	0.364458	3.36003	0.108469	0.913624	NA
C9H11orf97	18.5204	-0.604239	0.738881	-0.817776	0.413485	0.840749
C9H1orf105	1.51902	0.495265	1.60676	0.308238	0.757901	NA
C9H1orf116	18.7343	0.568655	0.492717	1.15412	0.248451	0.747631
C9H1orf186	0.753011	-1.9336	2.27823	-0.848727	0.396033	NA
C9H1orf21	2088.99	0.620464	0.245208	2.53036	0.0113945	0.249845
C9H1orf27	2829.39	-0.184364	0.24218	-0.761269	0.446496	0.856545
C9H1orf74	281.796	0.0197407	0.165024	0.119624	0.904781	0.984068
C9H7orf72	0.447853	0.867992	3.24142	0.267782	0.788867	NA
CA10	4.23342	1.2145	0.977831	1.24204	0.214222	0.726517
CA11	36.2272	0.0689243	0.593706	0.116092	0.90758	0.984538
CA12	1656.09	-1.01824	0.898042	-1.13384	0.256862	0.753143
CA14	1.04268	-0.559466	1.97124	-0.283815	0.776552	NA
CA4	1.18779	-2.89629	2.42096	-1.19634	0.231564	NA
CA5A	28.273	-0.702812	0.536822	-1.30921	0.190464	0.699637
CA5B	2471.88	-0.0168419	0.262423	-0.0641785	0.948828	0.990947
CA6	0.115151	0.845316	3.5337	0.239215	0.810939	NA
CA7	0.115151	0.845316	3.5337	0.239215	0.810939	NA
CA8	0.693209	2.75491	2.89421	0.95187	0.341163	NA
CA9	68.5585	0.14143	0.37754	0.374611	0.70795	0.942234
CAAP1	457.177	-0.017977	0.177979	-0.101006	0.919546	0.9858
CAB39	2561.77	0.00880635	0.167599	0.0525443	0.958095	0.993622
CAB39L	4059.51	0.180966	0.166651	1.0859	0.277524	0.763283
CABIN1	2777.65	0.144403	0.161114	0.896275	0.370106	0.819219
CABLES1	1462.57	0.0244421	0.501263	0.048761	0.96111	0.994813
CABLES2	447.765	-0.141045	0.169151	-0.833845	0.404368	0.83641
CABP1	30.7287	0.581739	0.607738	0.95722	0.338456	0.800263
CABP2	0.75388	2.85927	2.91857	0.979683	0.327242	NA
CABP4	0.345402	1.7901	3.53152	0.506894	0.612229	NA
CABP5	0.178316	-1.43345	3.49155	-0.410549	0.681403	NA
CABP7	5.99053	0.1355	0.897942	0.1509	0.880055	0.978469
CABYR	20.2367	-0.0542132	0.546518	-0.0991974	0.920982	0.986164
CACHD1	684.864	1.38194	0.5491	2.51673	0.011845	0.256431
CACNA1A	166.72	-0.521884	0.406989	-1.28231	0.199736	0.709798
CACNA1B	28.1916	1.17818	0.631571	1.86548	0.0621142	0.501224
CACNA1C	2891.68	-0.0627994	0.274875	-0.228465	0.819284	0.966727
CACNA1D	406.06	-0.486069	0.587766	-0.826978	0.40825	0.838568
CACNA1E	3.52167	1.89835	2.21643	0.85649	0.391727	0.831993
CACNA1F	10.1037	-0.0452898	0.54809	-0.082632	0.934144	0.98809
CACNA1G	132.764	-0.0555703	0.456622	-0.121699	0.903138	0.983876
CACNA1H	1220.87	-6.73418	1.30333	-5.16689	2.38024e-07	0.000109883
CACNA1I	7.20215	-0.0225767	1.52851	-0.0147704	0.988215	0.998499
CACNA1S	24.1184	-0.513029	0.517675	-0.991024	0.321674	0.787969
CACNA2D1	4700.06	-0.321391	0.209363	-1.53509	0.124761	0.617158
CACNA2D2	21.7337	-0.0403181	0.462468	-0.0871802	0.930528	0.988074
CACNA2D3	23.191	1.61542	0.755659	2.13776	0.0325366	0.396403
CACNB1	230.667	-0.0887411	0.150057	-0.591384	0.554263	0.897166
CACNB2	29.8714	-0.162448	0.583205	-0.278544	0.780595	0.957166
CACNB3	2412.92	0.196451	0.146691	1.33922	0.1805	0.686671
CACNB4	0.767243	0.595203	2.50316	0.23778	0.812051	NA
CACNG1	0.735136	-0.957269	2.88462	-0.331853	0.74	NA
CACNG2	0.258255	1.3262	3.5337	0.3753	0.707437	NA
CACNG4	18.7815	2.5347	0.816302	3.1051	0.00190211	0.0900667
CACNG5	2.49843	0.934237	1.56011	0.598826	0.549289	0.896431
CACNG6	11.6837	0.813208	0.689253	1.17984	0.238064	0.741127
CACNG7	669.419	1.74465	0.412085	4.23372	2.29857e-05	0.0041768
CACTIN	1377.24	0.112067	0.13745	0.815329	0.414884	0.841127
CACUL1	2099.7	-0.0460505	0.148271	-0.310584	0.756117	0.951274
CACYBP	2332.09	0.13879	0.207739	0.668096	0.504073	0.878333
CAD	3307.71	-0.397717	0.16714	-2.37954	0.0173341	0.3071
CADM1	637.99	-0.70082	0.348621	-2.01026	0.0444032	0.442426
CADM2	4.72017	-2.55751	1.57385	-1.625	0.104162	0.589244
CADM3	22.9972	-0.634984	1.06522	-0.596106	0.551104	0.896601
CADM4	159.775	-0.457349	0.528346	-0.865624	0.386696	0.828753
CADPS	72.8532	0.49763	0.446904	1.1135	0.265492	0.758535
CADPS2	858.365	0.611437	0.358128	1.70731	0.0877638	0.561899
CAGE1	83.175	0.353342	0.30331	1.16495	0.244038	0.743694
CALB1	0.719506	-1.89071	1.94692	-0.971133	0.331482	NA
CALB2	25.4576	-0.732328	1.83604	-0.398863	0.689994	0.935924
CALCB-2	45.2579	-1.11661	0.695428	-1.60565	0.108352	0.594716
CALCOCO1	5462.86	-0.0626811	0.176608	-0.354917	0.722652	0.944328
CALCOCO2	12246.5	0.316832	0.192155	1.64884	0.0991805	0.579686
CALCR	0.335175	-2.31249	3.41959	-0.676247	0.498884	NA
CALCRL	7.03839	-0.191128	1.54212	-0.123939	0.901364	0.983255
CALD1	174162	-0.33541	0.42988	-0.780242	0.435249	0.848941
CALM1	22172.1	-0.212754	0.178322	-1.19308	0.232836	0.737797
CALM2	20558.9	0.114289	0.24953	0.458019	0.646939	0.924198
CALM3	5562.5	0.272727	0.276112	0.98774	0.32328	0.789276
CALML4	32.0482	-0.538861	0.449593	-1.19855	0.230702	0.736614
CALN1	531.34	1.34725	0.50777	2.65327	0.00797152	0.205682
CALR	60070.1	-0.25892	0.256388	-1.00988	0.312554	0.783611
CALR3	25.4837	-0.310043	0.447674	-0.692565	0.488583	0.871398
CALU	37289.9	-0.483383	0.156925	-3.08034	0.00206766	0.0948585
CALY	0.0823401	-0.597311	3.5337	-0.169033	0.865771	NA
CAMK1	1202.02	-0.103005	0.327027	-0.314974	0.752782	0.95058
CAMK1D	567.125	1.11248	0.415139	2.67978	0.007367	0.196618
CAMK2A	190.334	-0.84722	0.555725	-1.52453	0.127376	0.62141
CAMK2B	2.60649	0.605623	1.66936	0.362788	0.716763	0.942331
CAMK2D	2013.44	0.0814961	0.164414	0.495676	0.620123	0.91604
CAMK2G	1512.22	-0.0718595	0.162558	-0.442055	0.65845	0.926455
CAMK2N1	2327.8	0.00942858	0.176044	0.0535581	0.957287	0.993597
CAMK2N2	73.1631	0.117043	0.539186	0.217074	0.82815	0.968018
CAMK4	24.0947	-0.0498431	0.696103	-0.071603	0.942918	0.988977
CAMKK1	876.664	0.0779154	0.212271	0.367057	0.713577	0.94231
CAMKK2	1560.03	0.179542	0.228563	0.785524	0.432146	0.847765
CAMKMT	259.725	-0.178328	0.197907	-0.901068	0.367552	0.817164
CAMKV	2217.1	0.503177	0.464741	1.08271	0.278939	0.763539
CAMLG	646.486	0.015006	0.121779	0.123224	0.90193	0.983395
CAMSAP1	2440.32	0.0458577	0.125355	0.365823	0.714497	0.94231
CAMSAP2	5678	-0.506702	0.220073	-2.30243	0.0213111	0.331198
CAMSAP3	22.3082	-0.716987	0.399926	-1.7928	0.073005	0.531446
CAMTA1	455.838	0.152278	0.172328	0.883656	0.376882	0.823107
CAMTA2	4159.32	0.0150062	0.19887	0.0754575	0.939851	0.988743
CAND1	5777.31	0.024876	0.192089	0.129502	0.89696	0.982787
CAND2	488.804	-0.544275	0.320034	-1.70068	0.0890034	0.562936
CANT1	3228.96	-0.221026	0.178802	-1.23615	0.216402	0.726876
CANX	31143	-0.245995	0.246092	-0.999607	0.317501	0.785292
CAP1	23057.3	0.0988797	0.222326	0.444752	0.656499	0.926319
CAP2	1.07613	-2.05021	2.23333	-0.918005	0.358616	NA
CAPG	23267.1	0.131103	0.203103	0.645502	0.518602	0.884421
CAPN1	11616.1	0.208446	0.171701	1.21401	0.224745	0.732328
CAPN10	810.151	-0.0288369	0.251919	-0.114469	0.908866	0.984769
CAPN11	0.746719	1.70232	2.95469	0.57614	0.564521	NA
CAPN12	30.606	-0.404	0.350628	-1.15222	0.249231	0.747991
CAPN15	2076.34	-0.0137131	0.161302	-0.0850153	0.932249	0.988074
CAPN2	23586.8	-0.201373	0.193609	-1.0401	0.298293	0.776934
CAPN3	4.20215	0.127265	1.02529	0.124126	0.901216	0.983255
CAPN5	239.489	-0.146561	0.578034	-0.253551	0.799842	0.961002
CAPN6	2.73991	1.35279	1.43576	0.942209	0.346086	0.804337
CAPN7	1130.1	-0.0692031	0.141324	-0.489678	0.624362	0.918307
CAPN8	31.1958	-0.857291	0.528548	-1.62198	0.104809	0.589244
CAPN9	0.575753	2.48582	3.49679	0.710887	0.477154	NA
CAPNS1	13761.7	0.0357377	0.174169	0.205189	0.837424	0.969659
CAPNS2	24.3096	-0.830265	0.560632	-1.48094	0.138621	0.638907
CAPRIN1	14750.9	0.165789	0.118625	1.39759	0.162237	0.668402
CAPRIN2	167.859	-0.781491	0.364471	-2.14418	0.0320185	0.394963
CAPS	14.3117	-0.551171	0.548915	-1.00411	0.315326	0.784878
CAPS2	27.4696	1.31766	0.691603	1.90523	0.0567499	0.487188
CAPSL	0.70938	0.160152	2.97014	0.0539205	0.956998	NA
CAPZA1	4373.81	0.0371367	0.170236	0.218148	0.827314	0.967985
CAPZA2	4315.31	0.0549303	0.154373	0.355828	0.721969	0.944177
CAPZB	14184.6	0.24876	0.163361	1.52276	0.127819	0.622107
CARD10	128.923	-0.456599	0.559051	-0.81674	0.414077	0.841127
CARD11	4.27961	2.81706	1.30628	2.15655	0.0310405	0.390142
CARD14	0.800139	-2.87533	2.11673	-1.35838	0.174342	NA
CARD19	381.711	-0.265685	0.267302	-0.99395	0.320247	0.786754
CARD6	2744.74	0.141688	0.14668	0.965971	0.334059	0.797055
CARD9	1806.58	-0.467183	0.169284	-2.75976	0.00578441	0.171832
CARF	115.032	-0.0300277	0.269359	-0.111478	0.911237	0.984769
CARHSP1	5130.82	0.183747	0.240826	0.762989	0.44547	0.856203
CARM1	2474.94	0.166349	0.133214	1.24874	0.211761	0.724343
CARMIL1	2680.36	-0.00372574	0.277485	-0.0134268	0.989287	0.998499
CARMIL2	99.6058	0.243358	0.35504	0.685438	0.493068	0.8726
CARMIL3	20.5437	-0.800716	0.839495	-0.953806	0.340182	0.801822
CARNMT1	1745.62	0.0402254	0.238022	0.168998	0.865798	0.976001
CARNS1	1104.45	0.130113	0.17242	0.754626	0.450473	0.857341
CARS	4223.04	-0.299295	0.135347	-2.21132	0.027014	0.366601
CARS2	753.05	0.021939	0.189056	0.116045	0.907617	0.984538
CASC1	196.895	-1.2963	0.423395	-3.06168	0.00220097	0.0975057
CASC3	3688.41	0.0538588	0.141667	0.380179	0.703813	0.940601
CASC4	1625.38	-0.331851	0.165249	-2.00818	0.0446237	0.442892
CASD1	1583.21	-0.388788	0.253568	-1.53327	0.12521	0.61866
CASK	2370	-0.0991632	0.241579	-0.410479	0.681454	0.933434
CASKIN1	246.972	0.261768	0.252241	1.03777	0.299378	0.777392
CASKIN2	1165.58	0.0938544	0.174325	0.538388	0.590309	0.909368
CASP1	21.8509	0.0561474	0.820158	0.0684592	0.94542	0.989486
CASP10	425.631	-1.01186	0.279133	-3.62501	0.000288949	0.0276391
CASP14	23.7637	-1.64823	2.22284	-0.741497	0.458392	0.85864
CASP2	1403.42	0.276869	0.271406	1.02013	0.307667	0.780754
CASP3	2853.16	0.0479711	0.313713	0.152914	0.878466	0.977579
CASP6	516.483	0.387767	0.245532	1.57929	0.114269	0.603478
CASP7	677.591	0.00880166	0.172823	0.0509286	0.959382	0.994079
CASP8	869.329	0.234549	0.172399	1.3605	0.17367	0.679792
CASP8AP2	879.451	0.152991	0.139375	1.09769	0.272339	0.760684
CASP9	608.534	0.574778	0.197856	2.90503	0.00367213	0.132328
CASQ1	18.4977	0.971561	0.585049	1.66065	0.096784	0.576608
CASQ2	8.98105	-0.313093	0.777299	-0.402796	0.687099	0.934789
CASR	0.111725	-0.597311	3.5337	-0.169033	0.865771	NA
CASS4	0.115151	0.845316	3.5337	0.239215	0.810939	NA
CAST	15377.2	-0.10629	0.186737	-0.569197	0.569222	0.901443
CASTOR1	863.522	-0.338626	0.156295	-2.16658	0.0302667	0.385522
CASTOR2	2237.95	0.0509743	0.286109	0.178164	0.858594	0.974323
CASZ1	7.92695	-0.321152	1.03635	-0.309886	0.756647	0.951274
CAT	2033.82	0.0547685	0.210359	0.260358	0.794588	0.960674
CATIP	13.5949	0.102814	0.490521	0.209602	0.833978	0.969324
CATSPER1	3.04208	-1.87081	1.96324	-0.952919	0.340631	0.801822
CATSPER2	494.765	-0.0071841	0.207747	-0.034581	0.972414	0.996489
CATSPER3	2.25534	-0.830345	1.67184	-0.496666	0.619425	0.91604
CATSPERB	0.111725	-0.597311	3.5337	-0.169033	0.865771	NA
CATSPERD	7.85188	0.389708	0.72184	0.539882	0.589278	0.908966
CATSPERE	17.2191	-0.510538	0.844834	-0.604305	0.545641	0.894495
CATSPERG	220.807	-0.533096	0.342923	-1.55456	0.12005	0.610226
CATSPERZ	13.9155	-1.52734	0.731484	-2.088	0.0367982	0.411178
CAV1	19343.8	0.178158	0.35706	0.498959	0.617808	0.915325
CAV2	7144.58	0.0474653	0.218321	0.217411	0.827888	0.967985
CAV3	0.225152	1.3262	3.5337	0.3753	0.707437	NA
CAVIN1	40376	-0.0198974	0.160981	-0.123601	0.901631	0.98332
CAVIN3	11069.9	0.19681	0.134425	1.46408	0.143172	0.646961
CAVIN4	14.2824	0.152584	0.595047	0.256424	0.797624	0.960863
CBARP	316.426	-0.318979	0.267629	-1.19187	0.233312	0.737797
CBFA2T2	592.076	0.0683229	0.185387	0.368542	0.712469	0.94231
CBFA2T3	28.4028	-1.25825	0.716742	-1.75552	0.079171	0.543535
CBFB	3305.74	0.0997069	0.17319	0.575709	0.564812	0.90063
CBL	458.933	0.432455	0.316789	1.36512	0.172216	0.677964
[truncated: 20,153 more rows]
