# Supplementary material for: Genomic evidence for the suitability of Göttingen Minipigs with a rare seizure phenotype as a model for human epilepsy
Source: Neurogenetics. 2024 Feb 21;25(2):103–17. doi: 10.1007/s10048-024-00750-2 (PMC11076379; doi:10.1007/s10048-024-00750-2)
Supplement: Supplementary file 7 — Supplementary file7 (XLSX 7 KB) [file 10048_2024_750_MOESM7_ESM.xlsx]

## Sheet: Ciiider results
Supplementary Information S7: Transcription factor binding site enrichment analysis results.
Transcription Factor ID	Transcription Factor Name	Deficit	No. Search Sites	Mean Sites Per Search Gene	No. Background Sites	Mean Sites Per Background Gene	Site Representation	Mann-Whitney U	Site P-Value	Total No. Search Genes	No. Transcription Factor Search Genes	Total No. Background Genes	No. Transcription Factor Background Genes	Gene Representation	Gene P-Value	Average Log2 Proportion Bound	Log2 Enrichment	Significance Score
MA1500.1	HOXB6	0.01	5	1	3032	0.3	Up	40639.5	0.0268273	5	4	10342	2415	Up	0.0121236	-1.19385	1.80868	1.91637
MA0904.2	HOXB5	0.09	10	2	22970	2.2	Down	28237.5	0.721252	5	2	10342	6462	Down	0.370726	-0.907962	-0.459083	-0.430947
MA0732.1	EGR3	0.05	3	0.6	209	0	Up	35784	0.137042	5	2	10342	204	Up	0.00379158	-3.39892	4.52284	2.42118
MA0904.1	Hoxb5	0.08	0	0	3852	0.4	Down	31435	0.403368	5	0	10342	2232	Down	0.591827	-2.83564	-1.24758	-0.227806
MA0905.1	HOXC10	0.11	2	0.4	13047	1.3	Down	36379	0.115026	5	2	10342	6874	Down	0.342526	-0.863381	-0.548245	-0.465306
